# Supplementary material for: Use of Extended Characteristics of Locomotion and Feeding Behavior for Automated Identification of Lame Dairy Cows
Source: PLoS One. 2016 May 17;11(5):e0155796. doi: 10.1371/journal.pone.0155796 (PMC4871330; doi:10.1371/journal.pone.0155796)
Supplement: S1 Table — Table of one-hour summaries of all animals and days included in the study. (XLSX) [file pone.0155796.s001.xlsx]

## Sheet: 1h-summaries
Study Group	ANIMAL_NR	EAR_TAG	DAY_IN_LACTATION	HEAD_SERIALNUMBER	FOOT_SERIALNUMBER	FOOT_POSITION	SUMMARY_TYPE	OTHERACTIVITYTIME	RUMINATETIME	EAT1TIME	EAT2TIME	DRINKTIME	OTHERCHEW	RUMINATECHEW	EAT1CHEW	EAT2CHEW	DRINKGULP	BOLUS	CHEWSPERMINUTE	CHEWSPERBOLUS	HEAD_ACTIVITY	HEAD_UPTIME	HEAD_DOWNTIME	HEAD_TEMPAVERAGE	HEAD_TEMPMINIMAL	HEAD_TEMPMAXIMAL	HEAD_ACTIVITYCHANGE	LAYTIME	STANDTIME	WALKTIME	STANDUP	LAYDOWN	UPATTEMTAVERAGE	UPATTEMPTMINIMAL	UPATTEMPTMAX	LAYINGINDEX	STANDINGINDEX	WALKINGINDEX	LAYINGCOUNTER	STANDINGCOUNTER	WALKINGCOUNTER	LIMPEVENTS	STRIDES	STRIDEDURATION	STRIDEMOVERATIO	STRIDEDISTANCE	STRIDEDIRECTION	FOOT_ACTIVITY	FOOT_UPTIME
1	221	DE001602631144	127	19118	0001947D	HINDLEFT	HR1	58.6333	0	0	0	0.5	106	0	0	0	9	0	0	0	11.2833	17.5	42.5	19.0617	17.7031	19.5938	2	50.3333	9.66667	0	1	0	0	0	0	6.69707	6.01887	0	0	1	0	4	0	0	0	0	1	6.59722	0
1	221	DE001602631144	127	19118	0001947D	HINDLEFT	HR1	12.3833	43.55	1.76667	0	2.33333	33	2937	85	0	19	43	73.8869	69.2439	37.4333	16.8333	43.1667	17.6086	16.8438	19.0781	10	27	33	0	0	1	0	0	0	0.394904	9.4335	0	1	0	0	29	0	0	0	0	1	5.49167	0
1	221	DE001602631144	127	19118	0001947D	HINDLEFT	HR1	18.3	40.6	0.966667	0	0	45	2907	43	0	0	42	77.5884	69.0952	44.9668	25.3333	34.8333	20.1258	18.2188	24.9219	3	60	0	0	0	0	0	0	0	0.147222	0	0	0	0	0	0	0	0	0	0	1	0.147222	0
1	221	DE001602631144	127	19118	0001947D	HINDLEFT	HR1	17.0333	0	41.9333	0	1.16667	76	0	3301	0	25	0	0	0	118.086	7.5	52.5	17.6532	13.4062	24.2344	10	39.3333	20.5	0.166667	3	3	0	0	0	39.4831	28.0081	104	2	3	1	25	3	0	0	0	1	35.7417	0
1	221	DE001602631144	127	19118	0001947D	HINDLEFT	HR1	34.5667	19.5167	5.75	0	0	171	1243	350	0	0	21	70.0561	61.3	33.7806	21.1667	38.8333	15.2453	13.2344	16.6719	5	53	4.33333	2.66667	2	1	0	0	0	14.5714	30.4091	460.75	1	7	6	17	75	1962	67	122	1	35.3694	0
1	221	DE001602631144	127	19118	0001947D	HINDLEFT	HR1	31.7333	27.6833	0.75	0	0	178	1795	24	0	0	29	72.0361	65.3333	50.6889	8.5	51.5	17.6721	14.2656	20.7969	4	18.1667	41.3333	0.666667	1	1	0	0	0	27.7156	19.3911	306.5	1	4	3	44	14	1725	65	99	1	25.0859	0
1	221	DE001602631144	127	19118	0001947D	HINDLEFT	HR1	4	8.36667	47.6333	0	0	62	508	4373	0	0	8	68.9257	63.25	90.9	0.666667	59.3333	15.6721	13.9219	19.25	2	36.8333	19.6667	3.5	0	1	0	0	0	12.8889	21.1789	872.619	1	3	3	24	122	1675	72	139	1	65.8722	0
1	221	DE001602631144	127	19118	0001947D	HINDLEFT	HR1	29.7333	21.4333	7.7	0	1.01667	102	1285	513	0	16	21	69.083	63.7	43.4583	37.6667	22.3333	13.9457	12.7188	15.125	6	50	10	0	1	1	0	0	0	19.08	13.7833	0	1	1	0	11	0	0	0	0	1	18.1972	0
1	221	DE001602631144	127	19118	0001947D	HINDLEFT	HR1	7.25	48.85	3.73333	0	0	14	3438	128	0	0	55	76.4599	62.3148	53.5722	40.3333	19.6667	17.9309	14.7812	19.4219	4	60	0	0	0	0	0	0	0	0.544444	0	0	0	0	0	0	0	0	0	0	1	0.544444	0
1	221	DE001602631144	127	19118	0001947D	HINDLEFT	HR1	43.0333	17.1333	0	0	0	123	1060	0	0	0	18	71.4698	60.4706	29.3806	16.6667	43.3333	20.693	18.5625	22.3438	1	60	0	0	0	0	0	0	0	0.625	0	0	0	0	0	0	0	0	0	0	1	0.625	0
1	221	DE001602631144	127	19118	0001947D	HINDLEFT	HR1	16.5833	15.4167	26.7667	0	1.13333	103	1018	1965	0	23	15	72.3687	63.8	76.45	4.83333	55.1667	20.6606	20.1094	20.9688	9	17.6667	40.6667	1.66667	1	0	0	0	0	19.5135	19.9833	310.7	0	7	6	43	31	1875	72	152	1	27.9139	0
1	221	DE001602631144	127	19118	0001947D	HINDLEFT	HR1	3.46667	0	55.4667	0	0.916667	28	0	4633	0	9	0	0	0	70.9028	0.166667	59.8333	19.9642	18.9062	20.625	3	0	59.1667	0.833333	0	0	0	0	0	0	15.2676	383.8	0	4	4	80	21	1837	60	116	1	20.3861	0
1	221	DE001602631144	127	19118	0001947D	HINDLEFT	HR1	6.61667	28	23.8333	0	0.733333	27	1963	1684	0	8	33	75.8983	60.7188	83.7667	5.33333	54.6667	21.1614	20.1094	22.3438	9	38.3333	21.1667	0.5	0	1	0	0	0	0.142222	14.5909	827	1	1	1	16	16	1625	70	116	1	12.3306	0
1	221	DE001602631144	127	19118	0001947D	HINDLEFT	HR1	24.0167	31.6667	2.51667	0	2.25	98	2129	112	0	17	31	73.9994	63.8333	68.4571	6.33333	53.8333	23.0208	22	24.4062	6	44.6667	15.3333	0	1	1	0	0	0	6.06716	12.1087	0	1	1	0	7	0	0	0	0	1	7.61111	0
1	221	DE001602631144	127	19118	0001947D	HINDLEFT	HR1	34.6667	18.2833	6.03333	0	1.05	163	1230	366	0	20	20	73.5131	67.3158	46.3444	6.16667	53.8333	22.3268	21.3125	22.6875	8	25.3333	32.5	2.16667	1	0	0	0	0	8.03822	12.8	588.538	0	6	5	31	51	1762	73	149	1	31.5139	0
1	221	DE001602631144	127	19118	0001947D	HINDLEFT	HR1	14.7667	3.31667	41.2167	0	0.5	187	228	3085	0	9	2	71.6418	64	80.6611	0.166667	59.8333	22.4605	21.3125	23.0312	14	0	57	3	0	0	0	0	0	0	12.3158	691.278	0	9	9	46	87	1637	69	149	1	46.2639	0
1	221	DE001602631144	127	19118	0001947D	HINDLEFT	HR1	20.6	37.9667	1.43333	0	0	72	2624	47	0	0	43	75.9147	62.093	56.7833	1.16667	58.8333	23.9193	21.8281	25.6094	3	0	55.8333	4.16667	0	0	0	0	0	0	20.2179	689.08	0	8	9	53	117	1862	70	112	1	66.6667	0
1	221	DE001602631144	127	19118	0001947D	HINDLEFT	HR1	8.96667	45.1167	5.01667	0	0.85	109	3210	175	0	19	54	77.7914	59.5385	96.6444	2.33333	57.6667	24.7469	22.1719	26.9844	12	43.1667	14.3333	2.66667	0	1	0	0	0	0	24.3736	538.062	1	4	3	17	62	1762	67	129	1	29.9917	0
1	221	DE001602631144	127	19118	0001947D	HINDLEFT	HR1	25.6	31.8333	2.56667	0	0	102	2154	103	0	0	36	75.6897	61.5714	43.8167	5.16667	54.8333	26.7492	24.9219	28.3594	4	48	11.8333	0.166667	1	0	0	0	0	5.91468	22.9545	229	0	2	1	16	3	0	0	0	1	9.65833	0
1	221	DE001602631144	127	19118	0001947D	HINDLEFT	HR1	3.56667	0	56.4333	0	0	59	0	3969	0	0	0	0	0	110.389	10.8333	49.1667	23.11	20.4531	24.9219	14	0	57.8333	2.16667	0	0	0	0	0	0	27.9741	360.385	0	8	8	125	55	1925	67	139	1	39.9778	0
1	221	DE001602631144	127	19118	0001947D	HINDLEFT	HR1	10.7167	0	48.75	0	0.466667	55	0	3817	0	9	0	0	0	87.9667	1.5	58.5	21.2765	19.5938	22.1719	8	11.8333	46.3333	1.83333	0	1	0	0	0	0.681818	13.8834	394.636	1	6	6	37	44	1862	66	132	1	23.0972	0
1	221	DE001602631144	127	19118	0001947D	HINDLEFT	HR1	26.9333	28.8	4	0	0	165	2005	128	0	0	29	77.0754	68.1724	50.0361	6	54	21.9093	20.7969	23.2031	7	25.1667	32.8333	2	1	0	0	0	0	9.76129	25.0984	385.5	0	7	7	50	49	1912	69	141	1	30.5083	0
1	221	DE001602631144	127	19118	0001947D	HINDLEFT	HR1	5.15	23.3667	30.95	0	0.816667	49	1524	2407	0	21	23	74.33	65.7273	80.4917	1.33333	58.6667	21.3906	19.9375	23.5469	12	0	54.5	5.5	0	0	0	0	0	0	15.3609	688.394	0	9	9	49	176	1675	71	143	1	77.0556	0
1	221	DE001602631144	127	19118	0001947D	HINDLEFT	HR1	9.48333	50.5167	0	0	0	29	3591	0	0	0	57	78.3435	62.2321	60.2028	40.5	19.5	21.3505	20.1094	21.8281	1	59.8333	0.166667	0	0	1	0	0	0	0.635593	90.6667	0	1	0	0	3	0	0	0	0	1	2.13611	0
1	221	DE001602631144	128	19118	0001947D	HINDLEFT	HR1	38.9	20.3	0	0	0.583333	104	1314	0	0	5	17	73.2846	72.5	30.8449	20.3333	39.8333	22.054	21.3125	23.2031	5	56.3333	3.66667	0	1	1	0	0	0	5.36982	84.0909	0	1	1	0	6	0	0	0	0	1	10.1806	0
1	221	DE001602631144	128	19118	0001947D	HINDLEFT	HR1	49.05	7.3	3.93333	0	0	174	466	168	0	0	8	70.4213	64.5714	24.4278	13	47	21.2106	20.1094	21.8281	5	39.5	20.5	0	1	0	0	0	0	8.39669	7.98305	0	0	1	0	7	0	0	0	0	1	8.26111	0
1	221	DE001602631144	128	19118	0001947D	HINDLEFT	HR1	1.76667	55.5833	2.01667	0	0	13	4023	52	0	0	60	78.4896	67.1333	45.4083	5	55	21.4042	20.1094	22.3438	3	50.5	9.5	0	1	1	0	0	0	5.9571	35.6667	0	1	1	0	20	0	0	0	0	1	10.6611	0
1	221	DE001602631144	128	19118	0001947D	HINDLEFT	HR1	19.25	36.2833	4.81667	0	0	66	2321	291	0	0	34	73.2529	64.0625	45.625	12.6667	47.3333	23.1341	21.4844	24.4062	6	60	0	0	0	1	0	0	0	0.243017	10	0	1	0	0	0	0	0	0	0	1	0.297222	0
1	221	DE001602631144	128	19118	0001947D	HINDLEFT	HR1	33.9333	20.6333	4.53333	0	0.583333	194	1304	130	0	11	20	70.6983	67.4737	60.9556	6.16667	53.8333	21.5997	20.2812	23.5469	7	24	34.1667	2	2	1	0	0	0	22.9329	35.035	381.75	1	10	8	66	47	1600	72	139	1	41.5651	0
1	221	DE001602631144	128	19118	0001947D	HINDLEFT	HR1	45.3667	12.85	1.5	0	0	229	763	34	0	0	12	70.4341	68.0909	47.9333	7.5	52.5	22.2931	20.625	23.375	4	0	59.1667	0.833333	0	0	0	0	0	0	18.7127	507.6	0	4	4	73	19	2050	72	95	1	25.5028	0
1	221	DE001602631144	128	19118	0001947D	HINDLEFT	HR1	21.5167	7.43333	30.2333	0	0.616667	84	355	2218	0	11	6	65.6215	65.8	73.7583	6.16667	53.8333	19.9055	18.7344	22	11	17.6667	38.1667	4.16667	0	1	0	0	0	1.42574	20.235	642.72	1	7	7	41	126	1700	70	149	1	58.1861	0
1	221	DE001602631144	128	19118	0001947D	HINDLEFT	HR1	55.25	3.78333	1.11667	0	0	111	189	42	0	0	1	62.3723	0	20.3694	31.3333	28.6667	20.7635	18.9062	23.7188	4	60	0	0	0	0	0	0	0	2.56111	0	0	0	0	0	0	0	0	0	0	1	2.56111	0
1	221	DE001602631144	128	19118	0001947D	HINDLEFT	HR1	42.6667	6.93333	10.6667	0	0	100	397	914	0	0	8	65.0542	52.2857	45.3944	13.3333	46.6667	21.3891	19.4219	22.3438	2	29.5	29.1667	1.33333	1	0	0	0	0	9.67582	66.1353	542.75	0	3	2	41	31	1750	73	158	1	48.1833	0
1	221	DE001602631144	128	19118	0001947D	HINDLEFT	HR1	6.23333	31.8833	20.1833	0	1.98333	82	2068	1437	0	29	35	71.39	60.4545	83.3389	8.16667	51.8333	20.8566	19.4219	22.3438	15	11.6667	47.6667	0.666667	0	1	0	0	0	0	17.0275	272.75	1	4	4	45	14	1350	74	125	1	16.7944	0
1	221	DE001602631144	128	19118	0001947D	HINDLEFT	HR1	19.9167	39.6333	0	0	0	72	2763	0	0	0	45	75.2742	62.3778	44.4361	6	54	22.7591	21.4844	23.375	1	48.5	11.1667	0.333333	1	1	0	0	0	7.04811	9.50746	420.5	1	3	2	10	6	0	0	0	1	9.80278	0
1	221	DE001602631144	128	19118	0001947D	HINDLEFT	HR1	60.35	0	0	0	0	151	0	0	0	0	0	0	0	19.8556	5.33333	54.6667	22.3256	21.4844	23.2031	0	50.8333	9.16667	0	1	0	0	0	0	7.22258	10.04	0	0	1	0	10	0	0	0	0	1	7.61389	0
1	221	DE001602631144	128	19118	0001947D	HINDLEFT	HR1	14.0333	43.5833	0	0	2.5	41	2833	0	0	28	47	71.5445	62.2	41.2632	2.66667	57.5	23.0001	22.5156	23.375	6	40.6667	19.3333	0	0	1	0	0	0	0.677824	14.4876	0	1	0	0	13	0	0	0	0	1	5.31944	0
1	221	DE001602631144	128	19118	0001947D	HINDLEFT	HR1	15.3167	10.4	34.2833	0	0	102	690	2953	0	0	9	72.706	70.125	76.0278	1.66667	58.3333	22.4008	21.1406	23.5469	5	12.6667	45	2.33333	1	0	0	0	0	18.7778	11.8717	428.214	0	8	7	38	56	1762	73	162	1	29.6167	0
1	221	DE001602631144	128	19118	0001947D	HINDLEFT	HR1	18.9167	16.9833	24.1	0	0	77	991	1486	0	0	18	70.905	58.125	101.356	18.3333	41.6667	20.3445	18.7344	22.6875	16	15.1667	43.3333	1.5	0	1	0	0	0	0.395349	21.9283	400.667	1	6	6	50	33	1875	61	114	1	26.2528	0
1	221	DE001602631144	128	19118	0001947D	HINDLEFT	HR1	25.55	30.8833	2.86667	0	0.583333	207	2084	93	0	15	32	73.6909	63.6774	60.0833	7.33333	52.6667	21.3266	19.5938	23.0312	9	27	30.6667	2.33333	1	0	0	0	0	10.4217	7.64444	665	0	1	1	22	66	1725	71	141	1	34.4889	0
1	221	DE001602631144	128	19118	0001947D	HINDLEFT	HR1	29.0167	27.6167	3.08333	0	0	167	1766	109	0	0	28	72.4522	63.5556	52.1361	4.5	55.5	24.3597	23.0312	25.9531	5	0	59.5	0.666667	0	0	0	0	0	0	16.056	194.5	0	2	2	81	9	1950	76	193	1	18.0332	0
1	221	DE001602631144	128	19118	0001947D	HINDLEFT	HR1	13.1667	0	44.8667	0	2	83	0	3648	0	16	0	0	0	83.8944	0	60	22.8489	21.6562	24.4062	10	0	53.5	6.5	0	0	0	0	0	0	24.757	734.795	0	9	9	69	196	1687	74	164	1	101.678	0
1	221	DE001602631144	128	19118	0001947D	HINDLEFT	HR1	21.1167	24.7	12.1	0	1.65	82	1706	926	0	22	30	75.1501	58.1379	67.4417	5.83333	54.1667	23.5452	22.8594	24.2344	9	35.1667	23.5	1.33333	0	1	0	0	0	0.393204	40.1438	369.5	1	8	8	35	33	2212	55	99	1	24.7167	0
1	221	DE001602631144	128	19118	0001947D	HINDLEFT	HR1	35.0833	24.4833	0	0	0	88	1717	0	0	0	29	77.0394	59.5862	33.0972	9.66667	50.3333	25.2523	24.0625	26.8125	1	60	0	0	0	0	0	0	0	0.952778	0	0	0	0	0	0	0	0	0	0	1	0.952778	0
1	221	DE001602631144	128	19118	0001947D	HINDLEFT	HR1	8.86667	41.3333	9.26667	0	0.65	48	2803	358	0	9	45	74.6603	61.4318	56.3778	9.83333	50.1667	23.8804	23.2031	26.8125	14	55.8333	2.83333	1.33333	1	0	0	0	0	4.79586	56.0714	752.125	0	2	2	13	52	1525	73	169	1	23.3972	0
1	221	DE001602631144	128	19118	0001947D	HINDLEFT	HR1	25.5667	0	34.65	0	0	260	0	2470	0	0	0	0	0	84.2278	9.33333	50.6667	22.8186	21.8281	26.2969	11	0	55.8333	4.16667	0	0	0	0	0	0	18.4149	440.72	0	13	13	60	108	1662	71	126	1	47.7417	0
1	221	DE001602631144	128	19118	0001947D	HINDLEFT	HR1	14.5	17.3333	28.1667	0	0	107	1132	2157	0	0	16	73.9016	65.0667	69.725	1	59	22.5896	21.1406	24.0625	8	0	56.1667	3.83333	0	0	0	0	0	0	23.3175	612.217	0	7	7	75	95	1650	73	156	1	60.9417	0
1	221	DE001602631144	128	19118	0001947D	HINDLEFT	HR1	16.2667	0	43.95	0	0	133	0	3249	0	0	0	0	0	97.3019	1.83333	58.3333	21.0633	18.9062	22.6875	12	0	57	3	0	0	0	0	0	0	13.7193	350.389	0	10	10	43	61	1987	64	125	1	30.5528	0
1	402	DE001602631716	180	0001947E	19206	HINDRIGHT	HR1	44.15	16	0	0	0	148	1120	0	0	0	16	73.6705	68.2	22.9639	20.8333	39.1667	21.0852	19.7656	22	1	60	0	0	0	0	0	0	0	4.08056	0	0	0	0	0	0	0	0	0	0	-1	4.08056	0
1	402	DE001602631716	180	0001947E	19206	HINDRIGHT	HR1	15.3667	20.5333	24.1	0	0	45	1500	2112	0	0	20	76.1139	76.7	73.6111	26	34	20.2275	19.5938	21.3125	2	28.8333	30.1667	1	1	0	0	0	0	8.48876	8.67614	320.333	0	4	3	40	28	2150	55	116	-1	13.7778	0
1	402	DE001602631716	180	0001947E	19206	HINDRIGHT	HR1	9.06667	26.6167	24.3167	0	0	29	1876	2043	0	0	28	76.8962	65.1852	78.9667	27.6667	32.3333	18.5931	16.6719	21.3125	6	0	58.1667	1.83333	0	0	0	0	0	0	11.6877	183.909	0	6	6	86	44	2462	47	88	-1	16.95	0
1	402	DE001602631716	180	0001947E	19206	HINDRIGHT	HR1	32.1667	27.05	0	0	0	105	1883	0	0	0	28	77.3698	68.5357	46.2972	37	23	18.5656	17.7031	19.4219	1	31.8333	27.3333	0.833333	0	1	0	0	0	0.0645161	15.3018	172.8	1	2	2	31	18	2700	42	85	-1	9.61667	0
1	402	DE001602631716	180	0001947E	19206	HINDRIGHT	HR1	32.25	28.2667	0	0	0	155	1973	0	0	0	28	76.1273	72.4074	47.1444	29.6667	30.3333	19.3787	18.3906	20.2812	2	20.6667	37	2.5	1	0	0	0	0	8.66667	5.69585	401.2	0	4	3	28	72	2075	57	121	-1	23.1911	0
1	402	DE001602631716	180	0001947E	19206	HINDRIGHT	HR1	33.7	8.13333	18.4333	0	0	130	463	1492	0	0	7	70.6499	60.5	73.6167	4.66667	55.3333	19.5348	16.5	21.4844	6	0	54.5	5.5	0	0	0	0	0	0	10.3884	413.818	0	7	7	49	145	2050	56	120	-1	47.3694	0
1	402	DE001602631716	180	0001947E	19206	HINDRIGHT	HR1	9.8	39.7333	10.2	0	0	27	2928	701	0	0	41	79.0085	71.325	56.7056	51.8333	8.16667	16.2484	15.8125	17.5312	7	54.5	4.5	1	0	1	0	0	0	1.91615	40.4062	378	1	2	2	18	27	1987	55	119	-1	11.6056	0
1	402	DE001602631716	180	0001947E	19206	HINDRIGHT	HR1	26.1667	33.5667	0	0	0	70	2282	0	0	0	33	74.3349	70.5	36.3361	40.6667	19.3333	19.371	15.9844	21.8281	2	54	6	0	1	0	0	0	0	8.91793	15.129	0	0	1	0	7	0	0	0	0	-1	9.45278	0
1	402	DE001602631716	180	0001947E	19206	HINDRIGHT	HR1	21.8667	0	38.6667	0	0	102	0	3004	0	0	0	0	0	85.9028	9.66667	50.3333	17.2756	15.6406	19.25	12	0	58.8333	1.16667	0	0	0	0	0	0	7.28612	358.143	0	3	3	54	33	1925	55	130	-1	14.1083	0
1	402	DE001602631716	180	0001947E	19206	HINDRIGHT	HR1	14.3667	0	46.1167	0	0.333333	113	0	3663	0	5	0	0	0	117.006	10.5	49.5	19.4095	15.6406	22.1719	12	0	56.5	3.5	0	0	0	0	0	0	18.3923	180.857	0	9	9	93	65	2475	46	83	-1	27.8694	0
1	402	DE001602631716	180	0001947E	19206	HINDRIGHT	HR1	22.2167	30.3667	5.55	0	1.45	99	2028	206	0	4	33	75.346	63.5806	76.5956	19	41.1667	22.5004	21.6562	23.375	10	5.66667	52.1667	2.16667	0	1	0	0	0	0.137931	25.3616	249.615	1	6	6	112	54	1987	55	113	-1	31.4278	0
1	402	DE001602631716	180	0001947E	19206	HINDRIGHT	HR1	38.3333	21.3833	0	0	0	205	1510	0	0	0	25	75.0661	58.44	58.65	35.3333	24.6667	23.3857	22.6875	24.2344	1	60	0	0	0	0	0	0	0	1.87222	0	0	0	0	0	0	0	0	0	0	-1	1.87222	0
1	402	DE001602631716	180	0001947E	19206	HINDRIGHT	HR1	28.7667	31.5167	0	0	0	86	2049	0	0	0	30	74.1838	68.6071	44.5083	3.5	56.5	24.0675	23.0312	25.0938	4	10.5	48.3333	1.16667	1	0	0	0	0	23.4118	16.1684	243.286	0	4	3	63	27	2112	58	121	-1	21.9528	0
1	402	DE001602631716	180	0001947E	19206	HINDRIGHT	HR1	20.4667	38.7833	0.366667	0	0	67	2744	10	0	0	36	75.7678	77.3714	55.0944	0.333333	59.6667	23.5552	23.2031	24.0625	3	0	58	2	0	0	0	0	0	0	11.842	181.167	0	8	8	64	34	2400	46	81	-1	17.4861	0
1	402	DE001602631716	180	0001947E	19206	HINDRIGHT	HR1	19.4667	11.2667	29.65	0	0	109	719	2836	0	0	10	72.0748	75.6667	103.261	6.5	53.5	24.0854	23.375	25.2656	2	0	58.6667	1.33333	0	0	0	0	0	0	9.16193	577.25	0	2	2	62	40	1750	68	142	-1	21.7861	0
1	402	DE001602631716	180	0001947E	19206	HINDRIGHT	HR1	15	3.35	40.7	0	0	117	231	3016	0	0	5	84.2757	45	132.175	6.5	53.5	23.8722	22.5156	24.9219	13	0	54.5	5.66667	0	0	0	0	0	0	14.0214	408.206	0	7	7	97	149	2025	56	104	-1	51.1468	0
1	402	DE001602631716	180	0001947E	19206	HINDRIGHT	HR1	32.75	13.2167	13.5	0	1.18333	206	821	1091	0	7	14	71.1623	59.0769	101.369	2.5	57.5	25.2821	23.5469	27.3281	4	0	54	6	0	0	0	0	0	0	15.3951	420.861	0	13	13	78	147	1862	62	144	-1	55.9417	0
1	402	DE001602631716	180	0001947E	19206	HINDRIGHT	HR1	13.0167	43.7833	3.2	0	0	51	3215	144	0	0	48	77.4886	67.1915	71.625	7	53	26.3	23.5469	28.7031	4	55.6667	4.33333	0	0	1	0	0	0	3.90578	39.8065	0	1	0	0	11	0	0	0	0	-1	6.99722	0
1	402	DE001602631716	180	0001947E	19206	HINDRIGHT	HR1	18.95	12.2167	28.8333	0	0	87	892	2278	0	0	12	77.4548	77.6667	84.4306	4.83333	55.1667	26.6487	23.5469	29.9062	6	28.5	30.8333	0.666667	1	0	0	0	0	16.4489	19.9278	281.75	0	4	3	81	19	1825	56	111	-1	21.1361	0
1	402	DE001602631716	180	0001947E	19206	HINDRIGHT	HR1	16.4333	13.5333	30.0333	0	0	112	860	2506	0	0	14	73.3343	63.25	108.411	8.83333	51.1667	24.2831	22.8594	25.0938	8	0	56.5	3.5	0	0	0	0	0	0	20.6018	185.381	0	7	7	120	73	2300	46	92	-1	30.2139	0
1	402	DE001602631716	180	0001947E	19206	HINDRIGHT	HR1	0.583333	32.15	27.2667	0	0	9	2153	2079	0	0	32	75.3812	69.1935	98.4333	5	55	23.9174	22.6875	25.0938	6	0	58.1667	1.83333	0	0	0	0	0	0	16.7421	179	0	7	7	98	43	2287	53	100	-1	21.7	0
1	402	DE001602631716	180	0001947E	19206	HINDRIGHT	HR1	43.4167	9.06667	7.73333	0	0	235	626	453	0	0	10	79.7467	65	95.8061	3.16667	57	23.6778	23.0312	25.0938	8	0	55.6667	4.33333	0	0	0	0	0	0	10.5629	420.731	0	7	7	75	117	1900	57	109	-1	40.1861	0
1	402	DE001602631716	180	0001947E	19206	HINDRIGHT	HR1	17.2	24.1667	17.5167	0	1.45	55	1680	1385	0	4	26	75.9529	66.24	73.1139	23	37	23.0785	22	24.2344	7	37.1667	17.5	5.33333	0	1	0	0	0	5.26606	25.2455	441.875	1	7	7	27	147	1937	59	124	-1	50.1806	0
1	402	DE001602631716	180	0001947E	19206	HINDRIGHT	HR1	27.2667	30.7167	2.01667	0	0	82	2139	42	0	0	32	76.8132	65.5484	40.5972	31	29	23.3535	22.3438	24.75	4	60	0	0	0	0	0	0	0	5.22222	0	0	0	0	0	0	0	0	0	0	-1	5.22222	0
1	402	DE001602631716	181	0001947E	19206	HINDRIGHT	HR1	1.6	48.15	10.25	0	0	4	3513	824	0	0	46	77.0512	77.7609	61.2833	38.1667	21.8333	22.4299	21.4844	22.8594	2	39.3333	20	0.666667	1	0	0	0	0	13.2324	16.4957	125.25	0	3	3	46	15	2262	50	98	-1	15.5194	0
1	402	DE001602631716	181	0001947E	19206	HINDRIGHT	HR1	15.85	41.3333	2.81667	0	0	26	2901	171	0	0	41	76.8572	69.825	31.1806	0.166667	59.8333	20.9485	20.625	21.4844	2	0	60	0	0	0	0	0	0	0	5.46111	0	0	1	0	82	0	0	0	0	-1	5.46111	0
1	402	DE001602631716	181	0001947E	19206	HINDRIGHT	HR1	2.5	24.3167	32.8167	0	0.333333	24	1787	2602	0	5	28	79.1851	68.4231	87.4083	6.16667	53.8333	21.5956	20.7969	22.5156	8	0	58.3333	1.66667	0	0	0	0	0	0	9.46286	123.9	0	5	5	97	27	2712	42	68	-1	12.6417	0
1	402	DE001602631716	181	0001947E	19206	HINDRIGHT	HR1	20.4667	34.7333	4.8	0	0	72	2585	371	0	0	36	78.7862	72.0571	50.6194	31.8333	28.1667	23.3841	22.1719	24.5781	2	48.1667	11.1667	0.833333	0	1	0	0	0	3.0669	15.7083	162.6	1	3	3	17	13	2450	47	75	-1	7.79778	0
1	402	DE001602631716	181	0001947E	19206	HINDRIGHT	HR1	42.4667	17.5333	0	0	0	146	1216	0	0	0	17	75.5424	71.75	53.5889	6.83333	53.1667	24.5791	23.0312	25.9531	2	28	28.5	3.5	1	0	0	0	0	16.6243	12.7651	354.476	0	4	3	50	94	1962	59	125	-1	34.5528	0
1	402	DE001602631716	181	0001947E	19206	HINDRIGHT	HR1	22.5667	26.2833	11.15	0	0	111	1888	863	0	0	30	76.3485	65.0333	75.7833	7.16667	52.8333	24.8634	19.9375	27.1562	4	0	53.8333	6.16667	0	0	0	0	0	0	13.87	305.73	0	8	8	68	154	2050	54	117	-1	43.8667	0
1	402	DE001602631716	181	0001947E	19206	HINDRIGHT	HR1	25.5333	3.26667	30.0833	0	0.533333	58	169	2510	0	5	3	69.744	65.5	74.5889	21	39	20.2189	19.4219	22	6	29.1667	29.1667	1.66667	0	1	0	0	0	0.0470588	9.21111	481	1	3	3	51	44	2075	58	117	-1	17.9889	0
1	402	DE001602631716	181	0001947E	19206	HINDRIGHT	HR1	30.4333	28.7333	0	0	0	42	2028	0	0	0	31	75.0694	63.4516	32.1417	33	27	21.2402	19.9375	22.6875	1	60	0	0	0	0	0	0	0	1.13056	0	0	0	0	0	0	0	0	0	0	-1	1.13056	0
1	402	DE001602631716	181	0001947E	19206	HINDRIGHT	HR1	26.4667	30.6167	3.75	0	0	52	2122	140	0	0	28	74.3646	76.1852	27.925	7.83333	52.1667	24.4385	21.6562	28.3594	5	42.6667	17.3333	0	1	0	0	0	0	6.04215	12.9495	0	0	1	0	18	0	0	0	0	-1	7.94167	0
1	402	DE001602631716	181	0001947E	19206	HINDRIGHT	HR1	17.4	26.3833	16.3667	0	0	36	1660	1232	0	0	24	73.4913	68.3478	62.9557	3.16667	57	21.6267	19.9375	23.7188	7	0	58.5	1.5	0	0	0	0	0	0	11.4274	350.333	0	5	5	77	44	1887	62	128	-1	19.9	0
1	402	DE001602631716	181	0001947E	19206	HINDRIGHT	HR1	17.9667	0	41.7167	0	0	41	0	2814	0	0	0	0	0	59.725	6	54	23.5299	23.2031	23.8906	11	0	60	0	0	0	0	0	0	0	18.3306	0	0	0	0	106	0	0	0	0	-1	18.3306	0
1	402	DE001602631716	181	0001947E	19206	HINDRIGHT	HR1	23.4167	20.3833	16.2	0	0	77	1382	1263	0	0	21	75.3401	67.4	67.4111	4.16667	55.8333	23.6839	22.1719	25.7812	3	14.1667	44	1.83333	0	1	0	0	0	8.6	13.7212	293.818	1	2	2	63	46	1925	59	124	-1	21.1417	0
1	402	DE001602631716	181	0001947E	19206	HINDRIGHT	HR1	6.66667	53.65	0	0	0	12	3856	0	0	0	52	76.5665	74.2941	40.875	10	50	26.0689	25.6094	26.4688	1	60	0	0	0	0	0	0	0	4.825	0	0	0	0	0	0	0	0	0	0	-1	4.825	0
1	402	DE001602631716	181	0001947E	19206	HINDRIGHT	HR1	38.7167	20.75	0.533333	0	0	103	1427	12	0	0	21	73.5092	68.85	42.3139	4.16667	55.8333	26.7363	25.6094	27.8438	3	60	0	0	0	0	0	0	0	6.68611	0	0	0	0	0	0	0	0	0	0	-1	6.68611	0
1	402	DE001602631716	181	0001947E	19206	HINDRIGHT	HR1	0	25.1667	34.8333	0	0	0	1782	2957	0	0	24	75.7651	70.5	91.9139	13.8333	46.1667	22.9403	20.7969	26.6406	3	10	48.5	1.66667	1	0	0	0	0	29.5538	9.04196	310.3	0	3	2	66	42	1862	60	126	-1	21.0803	0
1	402	DE001602631716	181	0001947E	19206	HINDRIGHT	HR1	36.4	0	22.1833	0	1.43333	355	0	1286	0	19	0	0	0	127.953	7	53	23.3931	22	26.8125	17	0	54.3333	5.66667	0	0	0	0	0	0	18.0092	346.588	0	13	13	97	157	1875	59	119	-1	49.0417	0
1	402	DE001602631716	181	0001947E	19206	HINDRIGHT	HR1	25.5833	34.5	0	0	0.416667	239	2372	0	0	11	36	76.0931	67.2286	95.2917	3.66667	56.3333	27.4792	25.9531	28.5312	4	0	55.5	4.5	0	0	0	0	0	0	17.021	430.111	0	9	10	94	121	1862	62	138	-1	48.0028	0
1	402	DE001602631716	181	0001947E	19206	HINDRIGHT	HR1	12.6333	0	46.25	0	0	126	0	3642	0	0	0	0	0	144.678	5.5	54.5	24.5175	23.5469	25.9531	10	0	54.6667	5.33333	0	0	0	0	0	0	23.9421	309.688	0	14	14	98	114	2025	58	126	-1	49.3417	0
1	402	DE001602631716	181	0001947E	19206	HINDRIGHT	HR1	13.3333	47.2	0	0	0	79	3247	0	0	0	45	74.4839	73.3636	53.4694	6.66667	53.3333	27.357	24.75	30.9375	1	37.8333	21.3333	0.833333	0	1	0	0	0	0.612613	26.2481	163.8	1	5	4	48	18	2112	56	135	-1	12.35	0
1	402	DE001602631716	181	0001947E	19206	HINDRIGHT	HR1	55.4667	0	4.26667	0	0	147	0	253	0	0	0	0	0	37.8111	4.16667	55.8333	27.4296	24.5781	31.625	3	60	0	0	0	0	0	0	0	1.59444	0	0	0	0	0	0	0	0	0	0	-1	1.59444	0
1	402	DE001602631716	181	0001947E	19206	HINDRIGHT	HR1	10.5833	26.7833	23.0667	0	0	42	1740	2001	0	0	27	72.652	65.4231	91.5069	19	41.1667	22.9484	21.3125	24.75	4	22.8333	35.3333	1.83333	1	0	0	0	0	11.9296	11.0773	223.636	0	5	4	58	47	2012	55	102	-1	17.9083	0
1	402	DE001602631716	181	0001947E	19206	HINDRIGHT	HR1	33.0333	0	26.9667	0	0	190	0	2163	0	0	0	0	0	106.028	7	53	23.6252	23.2031	24.0625	5	0	53	7	0	0	0	0	0	0	9.30189	306.738	0	14	15	63	170	2125	54	104	-1	44.0028	0
1	402	DE001602631716	181	0001947E	19206	HINDRIGHT	HR1	12.1	19.6833	28.2167	0	0	82	1412	2178	0	0	21	77.2374	69.4	94.2278	28	32	21.9088	20.625	23.375	9	29.6667	26	4.33333	0	1	0	0	0	1.63584	26.7019	354.192	1	7	6	57	113	2000	59	127	-1	38.3083	0
1	402	DE001602631716	181	0001947E	19206	HINDRIGHT	HR1	21.2833	38.1833	0	0	0	27	2828	0	0	0	41	78.7585	69.0732	27.7583	36.1667	23.8333	23.3055	22.5156	24.9219	1	60	0	0	0	0	0	0	0	3.325	0	0	0	0	0	0	0	0	0	0	-1	3.325	0
1	574	DE001602285701	189	19453	000191B3	HINDLEFT	HR1	19.2833	39.1167	1.6	0	0	89	2563	43	0	0	36	70.5702	70.5429	24.9	50.3333	9.66667	23.5822	22.5156	24.2344	3	52.5	7.5	0	0	1	0	0	0	0.387097	18.82	0	1	0	0	12	0	0	0	0	1	2.94722	0
1	574	DE001602285701	189	19453	000191B3	HINDLEFT	HR1	22.5667	8.53333	25.2333	0	2.18333	129	563	1834	0	32	8	77.1079	61.4286	97.55	28.6667	31.3333	24.5695	22.5156	26.8125	10	14.3333	44.3333	1.33333	1	1	0	0	0	16.3605	16.5	267.125	1	8	7	111	30	2875	44	69	1	22.0361	0
1	574	DE001602285701	189	19453	000191B3	HINDLEFT	HR1	13.4	36.7	10.0833	0	0.65	36	2272	663	0	8	41	69.3333	56.7692	64.5056	29.1667	30.8333	23.4022	22.1719	24.2344	8	31	28.6667	0.333333	2	2	0	0	0	14.0699	21.1977	1133	2	4	2	67	7	0	0	0	1	23.6917	0
1	574	DE001602285701	189	19453	000191B3	HINDLEFT	HR1	23.5833	35.6833	0	0	0.7	77	2396	0	0	6	43	72.8204	55.1667	35.6611	18.8333	41.1667	24.236	23.0312	24.9219	2	22.6667	37.5	0	1	0	0	0	0	7.63121	8.12727	0	0	1	0	69	0	0	0	0	1	7.93352	0
1	574	DE001602285701	189	19453	000191B3	HINDLEFT	HR1	27.0833	30.95	1.96667	0	0	89	2011	67	0	0	33	71.9716	61.2581	41.9278	26.8333	33.1667	24.7992	23.8906	25.7812	6	24.1667	33	2.83333	1	1	0	0	0	13.6944	23.593	289.059	1	7	7	90	73	1837	55	111	1	32.1694	0
1	574	DE001602285701	189	19453	000191B3	HINDLEFT	HR1	33.1	26.9	0	0	0	253	1703	0	0	0	28	72.706	62.6296	42.2306	26	34	26.7053	25.2656	28.0156	2	0	59.8333	0.166667	0	0	0	0	0	0	18.1978	36	0	1	1	154	3	0	0	0	1	18.2472	0
1	574	DE001602285701	189	19453	000191B3	HINDLEFT	HR1	8.9	8.8	42.0167	0	0	54	540	3234	0	0	11	72.4702	51.8182	100.858	12.1667	47.8333	23.692	23.0312	25.2656	5	8.66667	46.3333	5	0	1	0	0	0	0	23.9647	329.9	1	11	11	137	130	1912	54	121	1	46.3306	0
1	574	DE001602285701	189	19453	000191B3	HINDLEFT	HR1	37	21.7667	1.06667	0	0	123	1462	12	0	0	24	73.7798	60.1739	47.2278	44.1667	15.8333	24.9002	23.5469	26.4688	3	60	0	0	0	0	0	0	0	0.783333	0	0	0	0	0	0	0	0	0	0	1	0.783333	0
1	574	DE001602285701	189	19453	000191B3	HINDLEFT	HR1	30.9	27.4667	0	0	1.08333	119	1830	0	0	11	27	70.9352	67.2692	36.4361	25.1667	34.8333	25.4363	24.5781	26.2969	3	25.6667	34.3333	0	1	0	0	0	0	7.18239	8.35821	0	0	1	0	63	0	0	0	0	1	7.83889	0
1	574	DE001602285701	189	19453	000191B3	HINDLEFT	HR1	37	21.4333	0	0	0.966667	141	1433	0	0	12	21	72.2238	71	28.7839	43.5	16.6667	26.5171	24.75	29.0469	3	56.6667	3.16667	0.166667	0	1	0	0	0	0.325373	8.33333	649	1	1	1	5	3	0	0	0	1	2.66111	0
1	574	DE001602285701	189	19453	000191B3	HINDLEFT	HR1	20.9833	27.5333	7.36667	0	3.23333	208	1877	318	0	40	30	73.9919	63.931	73.0667	18	42	24.8968	23.0312	26.4688	18	1.16667	56.8333	2	1	0	0	0	0	85.75	9.08036	173.333	0	6	5	95	42	2062	58	119	1	17.1111	0
1	574	DE001602285701	189	19453	000191B3	HINDLEFT	HR1	12.8667	28.3667	18.8833	0	0	122	1821	1346	0	0	34	71.456	54.5758	69.9222	11	49	22.9341	21.6562	25.6094	9	0	59.6667	0.333333	0	0	0	0	0	0	14.6844	296.5	0	1	1	147	11	1862	51	105	1	16.25	0
1	574	DE001602285701	189	19453	000191B3	HINDLEFT	HR1	19.7833	17.4	22.8167	0	0	103	1135	1798	0	0	18	70.8975	63.5882	65.825	32.1667	27.8333	25.5375	24.4062	26.2969	2	35.8333	24.1667	0	0	1	0	0	0	0.471429	26.5	0	1	0	0	66	0	0	0	0	1	11.3167	0
1	574	DE001602285701	189	19453	000191B3	HINDLEFT	HR1	46.7333	12.95	0.2	0	0	271	860	8	0	0	14	71.5131	64.9286	94.9	45.6667	14.3333	26.5657	25.6094	27.1562	3	47	13	0	1	0	0	0	0	5.04878	5.56164	0	0	1	0	24	0	0	0	0	1	5.15278	0
1	574	DE001602285701	189	19453	000191B3	HINDLEFT	HR1	3.58333	37.3333	18.9833	0	0	35	2498	1465	0	0	40	73.6536	60.4615	83.95	7.66667	52.3333	25.3098	24.4062	26.6406	6	0	58.3333	1.66667	0	0	0	0	0	0	12.4343	488	0	4	4	121	40	1762	57	130	1	25.6444	0
1	574	DE001602285701	189	19453	000191B3	HINDLEFT	HR1	36.3667	17.1333	6.71667	0	0	255	966	325	0	0	18	68.8919	56.0625	83.4306	23.1667	36.8333	25.5845	24.0625	27.8438	7	25	32	3.16667	1	1	0	0	0	6.68493	23.4592	544.789	1	6	6	93	97	1637	61	116	1	44.1136	0
1	574	DE001602285701	189	19453	000191B3	HINDLEFT	HR1	40.5833	14.8167	3.58333	0	0.8	226	948	126	0	13	15	71.8224	62.8667	66.2972	21.8333	38.1667	28.3482	26.8125	29.5625	7	0	57.8333	2.16667	0	0	0	0	0	0	22.8588	220.692	0	6	6	164	42	2312	46	100	1	30.0028	0
1	574	DE001602285701	189	19453	000191B3	HINDLEFT	HR1	28.8333	0	28.1167	0	2.5	191	0	1933	0	32	0	0	0	98.7306	21.3333	38.6667	26.0157	25.2656	26.9844	15	24.5	28.6667	6.83333	1	2	0	0	0	10.3099	50.3277	275.073	2	10	9	118	160	2212	48	100	1	60.1389	0
1	574	DE001602285701	189	19453	000191B3	HINDLEFT	HR1	60	0	0	0	0	230	0	0	0	0	0	0	0	22.4639	42	18	27.7774	26.9844	28.1875	0	60	0	0	0	0	0	0	0	2.28611	0	0	0	0	0	2	0	0	0	0	1	2.28611	0
1	574	DE001602285701	189	19453	000191B3	HINDLEFT	HR1	7.85	51.25	0.266667	0	0.583333	27	3521	6	0	15	58	73.9476	60.7193	24.9278	28.6667	31.3333	27.6046	27.1562	28.5312	5	30	30	0	2	1	0	0	0	4.19444	11.5056	0	1	2	0	53	0	0	0	0	1	7.85	0
1	574	DE001602285701	189	19453	000191B3	HINDLEFT	HR1	28.2667	28.6333	1.33333	0	1.08333	121	1856	34	0	17	30	70.8199	61.8621	37.8587	17.5	42.6667	26.3576	24.4062	28.5312	9	20.6667	36.5	2.83333	1	1	0	0	0	4.37903	10.2146	422.824	1	5	5	68	85	1800	60	122	1	27.6889	0
1	574	DE001602285701	189	19453	000191B3	HINDLEFT	HR1	24.2	15.0333	20.2333	0	0.55	183	984	1409	0	8	19	72.0799	52.1111	90.5611	20.3333	39.6667	25.7784	24.2344	26.8125	13	0	57.5	2.5	0	0	0	0	0	0	21.0696	236	0	6	5	153	58	2175	48	99	1	30.025	0
1	574	DE001602285701	189	19453	000191B3	HINDLEFT	HR1	6.76667	13.5333	38.4667	0	0.966667	66	921	2860	0	21	14	73.7392	66.7857	105.903	26.1667	33.8333	24.9952	24.2344	26.125	10	15	40.8333	4.16667	0	1	0	0	0	0	18.984	453.36	1	8	8	107	113	1900	54	107	1	44.6667	0
1	574	DE001602285701	189	19453	000191B3	HINDLEFT	HR1	26.0167	31.0333	2.2	0	0.6	87	1944	84	0	10	32	68.6449	61.2903	32.7222	44	16	23.9548	22.6875	25.2656	5	44.1667	15.8333	0	3	3	0	0	0	11.034	34.9158	0	3	3	0	45	0	0	0	0	1	17.3361	0
1	574	DE001602285701	190	19453	000191B3	HINDLEFT	HR1	35.2	23.8833	0.916667	0	0	163	1588	31	0	0	24	71.1094	61	35.4611	41.6667	18.3333	24.2413	23.0312	26.4688	4	46.1667	13.8333	0	2	2	0	0	0	13.3177	30.2289	0	2	2	0	26	0	0	0	0	1	17.2167	0
1	574	DE001602285701	190	19453	000191B3	HINDLEFT	HR1	37.7667	20.2667	1.06667	0	0.966667	122	1344	42	0	10	23	72.1058	58.9091	31.2306	30.8333	29.1667	24.3874	23.5469	25.6094	5	44.5	15.5	0	2	2	0	0	0	5.52434	23.2796	0	2	2	0	29	0	0	0	0	1	10.1111	0
1	574	DE001602285701	190	19453	000191B3	HINDLEFT	HR1	20.6333	39.05	0	0	0	80	2586	0	0	0	39	70.9975	65.641	29.725	25	35	23.3623	21.6562	25.0938	1	30.8333	29.3333	0	1	1	0	0	0	5.44865	12.3125	0	1	1	0	43	0	0	0	0	1	8.79501	0
1	574	DE001602285701	190	19453	000191B3	HINDLEFT	HR1	21.7667	38.55	0	0	0	69	2544	0	0	0	42	72.2171	60.4878	30.3806	28.3333	31.6667	24.5767	23.8906	25.2656	1	39.8333	20.1667	0	1	1	0	0	0	4.9205	11.6364	0	1	1	0	25	0	0	0	0	1	7.17778	0
1	574	DE001602285701	190	19453	000191B3	HINDLEFT	HR1	22.3	8	29.1167	0	0	189	498	2177	0	0	8	71.8163	67.5	128.183	23.8333	36.1667	23.2401	22.1719	24.2344	11	4.33333	51.1667	4.5	1	0	0	0	0	19.7097	14.7252	291.889	0	12	11	90	111	1875	53	108	1	35.9417	0
1	574	DE001602285701	190	19453	000191B3	HINDLEFT	HR1	30.5667	24.5833	5.43333	0	0	146	1576	282	0	0	29	70.1161	55.9286	34.6472	20.8333	39.1667	25.7743	24.2344	27.1562	7	0	56.3333	3.66667	0	0	0	0	0	0	15.1361	434.182	0	4	4	119	94	1812	56	118	1	40.7444	0
1	574	DE001602285701	190	19453	000191B3	HINDLEFT	HR1	17.65	0	39.8333	0	1.95	76	0	3098	0	33	0	0	0	87.6583	20.5	39.5	23.1074	21.3125	24.4062	5	17.8333	41	1.16667	1	2	0	0	0	6.90196	20.9522	293.714	2	6	5	114	25	2787	47	87	1	22.275	0
1	574	DE001602285701	190	19453	000191B3	HINDLEFT	HR1	43.6833	16.6333	0	0	0	125	1049	0	0	0	16	66.797	68.8	21.8167	30.8333	29.1667	22.7916	20.9688	24.75	1	42.3333	17.6667	0	3	2	0	0	0	11.5946	26.6733	0	2	3	0	42	0	0	0	0	1	15.825	0
1	574	DE001602285701	190	19453	000191B3	HINDLEFT	HR1	25.55	31.3167	1.11667	0	1.5	142	2103	42	0	8	33	71.8119	63.9697	60.7341	31.6667	28.5	21.7131	19.9375	25.2656	5	43	17	0	1	2	0	0	0	4.90119	8.91589	0	2	1	0	32	0	0	0	0	1	6.09444	0
1	574	DE001602285701	190	19453	000191B3	HINDLEFT	HR1	32.4167	27.4667	0	0	0	191	1837	0	0	0	30	72.715	62.7241	31.5611	24.5	35.5	22.7601	20.9688	24.75	2	34.3333	25.6667	0	2	2	0	0	0	11.0971	16.1364	0	2	2	0	37	0	0	0	0	1	13.2528	0
1	574	DE001602285701	190	19453	000191B3	HINDLEFT	HR1	40.9667	19.4667	0	0	0.416667	127	1244	0	0	6	20	70.4751	55.4211	19.8722	51.1667	8.83333	25.4652	23.8906	27.6719	3	60	0	0	0	0	0	0	0	0.763889	0	0	0	0	0	0	0	0	0	0	1	0.763889	0
1	574	DE001602285701	190	19453	000191B3	HINDLEFT	HR1	9.5	12.95	37.55	0	0	87	867	2837	0	0	15	72.9256	69.5333	116.075	22	38	24.7794	23.5469	26.2969	6	13	45.3333	1.66667	1	0	0	0	0	6.85542	12.3446	376.2	0	5	5	67	49	1850	57	119	1	21.1861	0
1	574	DE001602285701	190	19453	000191B3	HINDLEFT	HR1	31.4167	0	26.8667	0	1.7	192	0	2092	0	31	0	0	0	79.1917	19.3333	40.6667	25.284	24.5781	26.125	9	21.6667	35.3333	3	0	1	0	0	0	0.168	23.5069	160.111	1	12	11	83	63	2475	43	95	1	22.2333	0
1	574	DE001602285701	190	19453	000191B3	HINDLEFT	HR1	21.9667	36.3167	1.5	0	0	99	2344	52	0	0	44	70.0035	53.4091	44.15	22.8333	37.1667	24.7261	23.7188	28.0156	2	29	31	0	1	1	0	0	0	3.93103	16.7204	0	1	1	0	73	0	0	0	0	1	10.5389	0
1	574	DE001602285701	190	19453	000191B3	HINDLEFT	HR1	31.2	21.8167	7.2	0	0	185	1413	189	0	0	26	71.1503	56.1667	48.325	18.8333	41.1667	24.9522	24.2344	27.1562	9	21.5	38.6667	0	2	1	0	0	0	14.4552	11.5683	0	1	2	0	78	0	0	0	0	1	12.6399	0
1	574	DE001602285701	190	19453	000191B3	HINDLEFT	HR1	13.1667	17.2167	28.5333	0	0.933333	124	1112	2006	0	18	16	69.6592	69.0625	110.067	10.1667	49.8333	25.1353	24.2344	26.4688	11	0	53	7	0	0	0	0	0	0	15.9654	236.524	0	14	14	112	164	2150	50	104	1	41.6972	0
1	574	DE001602285701	190	19453	000191B3	HINDLEFT	HR1	35.1	0	23.3167	0	1.13333	321	0	1464	0	14	0	0	0	124.5	17.1667	42.8333	26.1644	23.2031	27.1562	12	1.83333	49	9.16667	0	1	0	0	0	0	35.5084	356.564	1	19	19	158	230	2050	52	107	1	83.9667	0
1	574	DE001602285701	190	19453	000191B3	HINDLEFT	HR1	43.15	16	0.533333	0	0	247	967	10	0	0	21	70.428	47.25	45.2083	29.1667	30.8333	24.9097	23.2031	25.9531	2	38.5	21.5	0	1	1	0	0	0	3.52381	21.1473	0	1	1	0	56	0	0	0	0	1	9.83889	0
1	574	DE001602285701	190	19453	000191B3	HINDLEFT	HR1	23.8333	36.2667	0	0	0	124	2284	0	0	0	35	69.6151	64.4412	35.2556	30.5	29.5	26.5482	25.6094	28.0156	2	36.5	23.5	0	2	1	0	0	0	11.2991	16.7206	0	1	2	0	53	0	0	0	0	1	13.3472	0
1	574	DE001602285701	190	19453	000191B3	HINDLEFT	HR1	32.45	22.8167	2.71667	0	1.38333	128	1568	66	0	18	24	73.8535	63.0435	44.0942	23.8333	36.3333	26.5047	25.7812	27.6719	9	22.5	35.8333	1.66667	1	1	0	0	0	5	11.8744	168.4	1	2	1	56	34	2187	47	104	1	13.6444	0
1	574	DE001602285701	190	19453	000191B3	HINDLEFT	HR1	4.43333	0	52.2	0	3.45	41	0	3882	0	45	0	0	0	143.667	13.6667	46.3333	24.6268	23.2031	26.125	16	0	56	4	0	0	0	0	0	0	14.5952	198.25	0	9	9	131	84	2250	46	102	1	26.8389	0
1	574	DE001602285701	190	19453	000191B3	HINDLEFT	HR1	35.0333	13.45	11.25	0	0	254	750	667	0	0	16	70.7747	48.3333	89.2194	24.8333	35.1667	25.4719	24.5781	26.125	9	0	52.3333	7.66667	0	0	0	0	0	0	28.1465	375.413	0	12	12	167	187	2237	46	90	1	72.5194	0
1	574	DE001602285701	190	19453	000191B3	HINDLEFT	HR1	35.7	14.8667	9.53333	0	0	272	899	519	0	0	14	68.335	54.5833	78.9417	27.5	32.5	24.2093	23.2031	25.4375	10	33.5	26.1667	0.333333	1	2	0	0	0	3.96939	24.6667	118	2	2	1	90	5	2750	47	80	1	13.9167	0
1	574	DE001602285701	190	19453	000191B3	HINDLEFT	HR1	10.9333	29.5	19.5167	0	0	73	1967	1397	0	0	31	71.4262	63.9677	78.325	24.8333	35.1667	24.8942	23.7188	25.0938	6	10.8333	46.6667	2.5	1	0	0	0	0	15.7571	17.24	122.4	0	9	8	127	44	2737	39	82	1	21.3333	0
2	130	DE001602631685	46	19259	19106	HINDRIGHT	HR1	31.5333	3.41667	24.75	0	0	42	219	1829	0	0	5	75.4074	55	68.7583	5.66667	54.3333	21.2079	20.4531	21.8281	7	34.1667	23.6667	2.16667	0	1	0	0	0	0.06	25.3129	264.077	1	7	7	51	47	2212	48	106	-1	19.9056	0
2	130	DE001602631685	46	19259	19106	HINDRIGHT	HR1	20.0333	39.25	0.316667	0	0.633333	99	3083	16	0	15	52	82.811	59.1765	24.4806	2.83333	57.1667	21.9659	20.9688	22.5156	4	10.6667	48.8333	0.5	1	0	0	0	0	25.4348	6.88542	188.333	0	2	1	49	10	2100	46	99	-1	11.9528	0
2	130	DE001602631685	46	19259	19106	HINDRIGHT	HR1	30.8333	17.5	11.6667	0	0	225	1179	493	0	0	18	71.1832	65.6471	50.0917	6	54	21.9238	19.4219	24.5781	10	44.1667	14.6667	1.16667	0	1	0	0	0	103.846	28.1183	123.429	1	5	5	29	24	2550	41	79	-1	84.6639	0
2	130	DE001602631685	46	19259	19106	HINDRIGHT	HR1	15.4667	35.95	8.58333	0	0	86	2599	459	0	0	36	77.1674	68.9429	36.8472	1.83333	58.1667	22.9568	21.4844	24.75	7	1.66667	58.3333	0	1	0	0	0	0	89.3333	9.03478	0	0	1	0	72	0	0	0	0	-1	12.3806	0
2	130	DE001602631685	46	19259	19106	HINDRIGHT	HR1	21.25	31.0333	7.4	0	0	140	2390	434	0	0	35	81.2999	70.1143	39.2167	3.66667	56.3333	22.0559	21.4844	22.5156	7	10.8333	47.5	1.66667	1	1	0	0	0	26.1311	15.5709	396.4	1	3	3	61	42	2100	50	92	-1	27.9389	0
2	130	DE001602631685	46	19259	19106	HINDRIGHT	HR1	34.4	20.1667	5.65	0	0	154	1403	253	0	0	21	74.7891	65.95	38.2722	1.33333	58.6667	23.6467	21.8281	25.0938	5	1.16667	54	4.83333	0	1	0	0	0	0	15.1429	304.724	1	11	11	81	121	2162	52	120	-1	38.3861	0
2	130	DE001602631685	46	19259	19106	HINDRIGHT	HR1	20.4833	37.3333	1.98333	0	0	102	2690	53	0	0	35	77.1879	76.2059	17.3778	7	53	21.6522	21.1406	23.2031	4	60	0	0	0	0	0	0	0	0.0166667	0	0	0	0	0	0	0	0	0	0	-1	0.0166667	0
2	130	DE001602631685	46	19259	19106	HINDRIGHT	HR1	60	0	0	0	0	143	0	0	0	0	0	0	0	18.15	9	51	23.0809	21.8281	24.2344	0	60	0	0	0	0	0	0	0	0.233333	0	0	0	0	0	0	0	0	0	0	-1	0.233333	0
2	130	DE001602631685	46	19259	19106	HINDRIGHT	HR1	10.5333	0	49.7667	0	0	53	0	3651	0	0	0	0	0	138.167	8.16667	51.8333	21.5381	20.2812	23.7188	7	7.66667	51.3333	1	1	0	0	0	0	35.5098	13.5149	147	0	6	5	73	23	2137	54	113	-1	18.8556	0
2	130	DE001602631685	46	19259	19106	HINDRIGHT	HR1	22.5667	20	16.6833	0	0.5	126	1285	1306	0	12	22	69.8083	58.0952	59.0389	7.83333	52.1667	21.0852	20.2812	21.6562	8	43.8333	14	2.16667	0	1	0	0	0	83.6783	22.6067	309.462	1	6	6	30	52	2062	56	136	-1	76.7333	0
2	130	DE001602631685	46	19259	19106	HINDRIGHT	HR1	3.48333	17.5	39.0167	0	0	50	1193	2732	0	0	17	73.5551	69	101.342	6	54	21.1043	20.7969	21.8281	11	15	43.8333	1.33333	1	0	0	0	0	28.4842	12.469	218.375	0	6	5	64	31	2337	47	111	-1	21.2465	0
2	130	DE001602631685	46	19259	19106	HINDRIGHT	HR1	2.91667	36	21.25	0	0	25	2555	1360	0	0	36	75.9412	72.9714	75.1745	2.5	57.6667	21.7629	21.3125	22.1719	9	0	58.6667	1.33333	0	0	0	0	0	0	17.2045	134.875	0	5	5	86	24	2212	50	89	-1	19.8194	0
2	130	DE001602631685	46	19259	19106	HINDRIGHT	HR1	27.6833	12.0667	20.25	0	0	50	823	1441	0	0	15	75.6008	58.4615	57.1139	2.33333	57.6667	21.6856	20.9688	22	8	40	19.8333	0.166667	0	1	0	0	0	0.0595745	24.7097	62	1	1	1	40	4	3200	53	118	-1	8.72222	0
2	130	DE001602631685	46	19259	19106	HINDRIGHT	HR1	18.6667	25.6667	15.6667	0	0	157	1782	919	0	0	28	75.8383	63.4615	49.5389	4.16667	55.8333	21.2445	20.4531	22	10	21.3333	37.8333	0.833333	1	0	0	0	0	5.72932	19.9775	161	0	4	3	58	20	2100	52	102	-1	16.6722	0
2	130	DE001602631685	46	19259	19106	HINDRIGHT	HR1	7.85	9.28333	42.8667	0	0	47	661	3020	0	0	8	79.3327	77.8	109.375	6.5	53.5	21.2082	20.4531	21.8281	16	0	57.3333	2.66667	0	0	0	0	0	0	14.625	206.875	0	10	10	108	59	2175	49	102	-1	23.1694	0
2	130	DE001602631685	46	19259	19106	HINDRIGHT	HR1	1.6	49.8667	8.53333	0	0	10	3685	529	0	0	51	77.8063	70	46.1778	2.5	57.5	20.4689	19.7656	21.1406	5	0	58.8333	1.16667	0	0	0	0	0	0	11.2606	215.714	0	4	4	88	29	2175	48	97	-1	15.2361	0
2	130	DE001602631685	46	19259	19106	HINDRIGHT	HR1	29.0667	16.1167	14.1667	0	0.65	279	1121	938	0	11	18	76.7928	68.0625	85.1361	5.33333	54.6667	21.2392	19.9375	22.3438	12	0	53	7	0	0	0	0	0	0	18.7736	216.857	0	21	21	81	156	2137	53	117	-1	41.8833	0
2	130	DE001602631685	46	19259	19106	HINDRIGHT	HR1	31.5667	27	1.43333	0	0	56	1877	60	0	0	28	75.4735	70.037	21.4944	0.5	59.5	20.8408	20.2812	21.3125	3	52.8333	4.83333	2.33333	0	1	0	0	0	0.0352564	35.8529	323.143	1	3	3	13	58	2050	53	121	-1	15.9833	0
2	130	DE001602631685	46	19259	19106	HINDRIGHT	HR1	50.5167	5.38333	3.3	0	0	106	349	93	0	0	5	73.0188	66.8	17.0222	6.83333	53.1667	21.8031	21.1406	22.5156	5	60	0	0	0	0	0	0	0	0.269444	0	0	0	0	0	0	0	0	0	0	-1	0.269444	0
2	130	DE001602631685	46	19259	19106	HINDRIGHT	HR1	49.0667	0	11.7333	0	0	214	0	772	0	0	0	0	0	50.325	5.83333	54.1667	21.4479	19.25	22.1719	5	40.5	17.3333	2.16667	1	0	0	0	0	7.53629	15.6667	267.923	0	6	5	26	54	2212	50	101	-1	19.175	0
2	130	DE001602631685	46	19259	19106	HINDRIGHT	HR1	2.43333	3.63333	53.6	0	0	34	255	4412	0	0	5	85.5111	60.75	120.942	12.5	47.5	19.5188	18.7344	20.1094	7	0	58.6667	1.33333	0	0	0	0	0	0	14.1278	213.875	0	5	5	108	27	2200	46	103	-1	18.5667	0
2	130	DE001602631685	46	19259	19106	HINDRIGHT	HR1	1.13333	59.2	0	0	0	11	4310	0	0	0	61	78.1317	70.9833	39.5806	3.16667	56.8333	18.3436	17.7031	19.4219	1	0	57.1667	3	0	0	0	0	0	0	15.2945	407.556	0	4	4	117	80	1975	57	136	-1	34.8532	0
2	130	DE001602631685	46	19259	19106	HINDRIGHT	HR1	31.95	21.55	6.6	0	0	358	1518	215	0	0	24	76.049	62.7391	66.687	4.66667	55.5	21.0885	18.2188	23.0312	16	6.33333	46	7.66667	0	1	0	0	0	123.303	30.8719	244.543	1	22	22	106	161	2200	50	110	-1	66.6472	0
2	130	DE001602631685	46	19259	19106	HINDRIGHT	HR1	25.1667	29.8667	4.73333	0	0	145	2261	201	0	0	33	81.3053	70.1875	29.2611	14.1667	45.8333	20.7833	19.7656	23.0312	8	60	0	0	0	0	0	0	0	25.3972	0	0	0	0	0	0	0	0	0	0	-1	25.3972	0
2	130	DE001602631685	48	19259	19106	HINDRIGHT	HR1	40.65	10.45	8.9	0	0	163	792	529	0	0	16	81.0118	51.0625	42.7194	18	42	18.2899	17.3594	19.4219	4	47.6667	10.1667	2.16667	1	0	0	0	0	6.36426	64.4107	274	0	8	8	26	44	2062	55	103	-1	25.0583	0
2	130	DE001602631685	48	19259	19106	HINDRIGHT	HR1	2.71667	3.83333	53.45	0	0	48	236	3924	0	0	5	67.0066	46.75	162.264	17.1667	42.8333	15.8872	14.4375	18.5625	10	0	56.5	3.5	0	0	0	0	0	0	20.2006	199.476	0	13	12	118	75	2125	55	116	-1	30.6583	0
2	130	DE001602631685	48	19259	19106	HINDRIGHT	HR1	10.5667	45.65	3.78333	0	0	66	3211	176	0	0	54	76.7873	59.1154	54.6889	14	46	18.5181	14.7812	20.1094	7	56.3333	3.5	0.166667	1	1	0	0	0	47.3107	90.3333	143	1	2	1	12	3	0	0	0	-1	50.0861	0
2	130	DE001602631685	48	19259	19106	HINDRIGHT	HR1	14.0667	44.3333	1.6	0	0	116	3487	87	0	0	55	84.0979	62.9259	23.9944	3	57	17.3768	16.6719	19.25	3	0	60	0	0	0	0	0	0	0	6.30278	0	0	0	0	70	0	0	0	0	-1	6.30278	0
2	130	DE001602631685	48	19259	19106	HINDRIGHT	HR1	20.55	31.3	8.08333	0	0	172	2380	350	0	0	42	83.032	57.9762	51.6278	5.83333	54.1667	17.5351	16.5	18.9062	9	0	54.6667	5.33333	0	0	0	0	0	0	12.5732	276.438	0	15	15	68	132	1937	56	120	-1	36.0278	0
2	130	DE001602631685	48	19259	19106	HINDRIGHT	HR1	34.8333	22.3	2.6	0	0	199	1595	73	0	0	23	76.2659	71.4091	31.625	1.5	58.5	21.1062	18.0469	22.8594	5	8.66667	46.6667	4.66667	0	1	0	0	0	0	18.5053	330.393	1	8	8	88	117	2025	53	124	-1	40.3472	0
2	130	DE001602631685	48	19259	19106	HINDRIGHT	HR1	23.4667	34.2333	2.3	0	0	60	2474	127	0	0	35	79.3896	70	14.6417	30.3333	29.6667	15.7356	14.7812	17.875	4	60	0	0	0	0	0	0	0	0.0888889	0	0	0	0	0	0	0	0	0	0	-1	0.0888889	0
2	130	DE001602631685	48	19259	19106	HINDRIGHT	HR1	54.95	0	5.21667	0	0	100	0	179	0	0	0	0	0	10.1417	8	52	17.019	15.4688	19.5938	4	60.1667	0	0	0	0	0	0	0	0.254848	0	0	0	0	0	0	0	0	0	0	-1	0.254848	0
2	130	DE001602631685	48	19259	19106	HINDRIGHT	HR1	52.5167	0	7.8	0	0	169	0	428	0	0	0	0	0	30.8366	9	51.1667	19.5918	17.875	21.6562	5	52.6667	7.16667	0.166667	1	1	0	0	0	7.69304	48.5349	25	1	2	1	15	4	0	0	0	-1	12.6194	0
2	130	DE001602631685	48	19259	19106	HINDRIGHT	HR1	1.81667	56.05	2.13333	0	0	6	3778	109	0	0	59	71.7265	64.8276	21.3556	4.5	55.5	18.7172	18.2188	20.1094	2	60	0	0	0	0	0	0	0	0.341667	0	0	0	0	0	0	0	0	0	0	-1	0.341667	0
2	130	DE001602631685	48	19259	19106	HINDRIGHT	HR1	44.1	13.1667	2.73333	0	0	179	818	172	0	0	14	70.6322	61.2308	13.5194	3.16667	56.8333	22.4622	18.2188	27.6719	4	58.3333	1.66667	0	1	0	0	0	0	9.0338	4	0	0	1	0	2	0	0	0	0	-1	8.96389	0
2	130	DE001602631685	48	19259	19106	HINDRIGHT	HR1	0	0	60	0	0	0	0	5046	0	0	0	0	0	155.914	7.5	52.5	18.3987	17.7031	19.25	1	0	57.1667	2.83333	0	0	0	0	0	0	11.3644	220.588	0	9	9	74	56	1862	62	127	-1	21.2444	0
2	130	DE001602631685	48	19259	19106	HINDRIGHT	HR1	50.8833	0	9.11667	0	0	378	0	438	0	0	0	0	0	36.0111	6.83333	53.1667	18.9919	17.875	20.2812	5	49.3333	10.1667	0.5	1	1	0	0	0	3.05405	25.1803	108.333	1	2	1	13	9	2500	52	100	-1	7.68056	0
2	130	DE001602631685	48	19259	19106	HINDRIGHT	HR1	3.15	20.5333	35.5167	0	0.816667	34	1480	2833	0	22	19	76.3248	76.7222	111.608	5.33333	54.6667	19.1925	18.0469	20.2812	7	0	57.5	2.5	0	0	0	0	0	0	10.2087	218.267	0	9	9	55	57	2012	57	132	-1	18.8778	0
2	130	DE001602631685	48	19259	19106	HINDRIGHT	HR1	3.1	13.4333	43.4667	0	0	39	902	3723	0	0	15	78.4317	58.9286	111.372	7.83333	52.1667	20.4362	18.5625	21.1406	4	0	59.5	0.5	0	0	0	0	0	0	7.31933	99.6667	0	2	2	65	8	2550	50	125	-1	8.08889	0
2	130	DE001602631685	48	19259	19106	HINDRIGHT	HR1	2.06667	48.3167	9.13333	0	0	16	3686	398	0	0	50	80.6706	71.2857	67.9472	1.83333	58.1667	18.4264	18.0469	19.0781	10	0	56.3333	3.66667	0	0	0	0	0	0	17.1538	449.636	0	9	9	87	106	1812	62	137	-1	43.5833	0
2	130	DE001602631685	48	19259	19106	HINDRIGHT	HR1	19.4667	12.05	28.9667	0	0	138	869	2463	0	0	13	77.8822	69.5833	90.2667	3.16667	56.8333	19.959	18.7344	20.7969	6	0	53.3333	6.66667	0	0	0	0	0	0	13.9156	306.825	0	12	12	92	156	2025	55	134	-1	46.4611	0
2	130	DE001602631685	48	19259	19106	HINDRIGHT	HR1	7.61667	42.5	9.88333	0	0	24	3197	549	0	0	47	80.4876	67.913	38.2583	1.66667	58.3333	20.2753	19.9375	20.625	6	56.5	2.83333	0.666667	0	1	0	0	0	2.05389	66.9545	201.25	1	3	3	9	17	1962	45	100	-1	8.23333	0
2	130	DE001602631685	48	19259	19106	HINDRIGHT	HR1	41.0167	15.15	3.68333	0	0	159	1142	178	0	0	15	80.3744	76.6667	30.7167	14.8333	45.1667	21.5679	20.4531	23.2031	4	60.1667	0	0	0	0	0	0	0	4.68144	0	0	0	0	0	0	0	0	0	0	-1	4.68144	0
2	130	DE001602631685	48	19259	19106	HINDRIGHT	HR1	18.8333	29.2833	12.15	0	0	113	2210	565	0	0	34	81.9697	65.9688	59.9058	3.33333	56.8333	21.0216	17.5312	24.2344	15	33.6667	25.1667	1.16667	1	0	0	0	0	10.3816	14.9726	197.857	0	4	3	49	27	2375	51	121	-1	15.8889	0
2	130	DE001602631685	48	19259	19106	HINDRIGHT	HR1	9.11667	0	50.6667	0	0	84	0	4027	0	0	0	0	0	128.581	12.1667	47.8333	16.187	15.8125	17.5312	9	0	56.5	3.5	0	0	0	0	0	0	14.705	233.905	0	11	11	113	73	2300	50	103	-1	27.4917	0
2	130	DE001602631685	48	19259	19106	HINDRIGHT	HR1	26.45	26.5667	7.25	0	0	196	1991	317	0	0	27	80.6537	75.36	59.8583	3	57	19.4099	16.6719	21.8281	13	0	52.3333	7.66667	0	0	0	0	0	0	22.1083	294.826	0	17	17	88	196	2137	53	109	-1	56.9556	0
2	130	DE001602631685	48	19259	19106	HINDRIGHT	HR1	25.5	32.15	1.53333	0	0	109	2310	59	0	0	39	76.1635	58.0526	21.9639	30.1667	29.8333	15.7879	14.6094	19.4219	4	60	0	0	0	1	0	0	0	0.0222841	0	0	1	0	0	0	0	0	0	0	-1	0.0222222	0
2	130	DE001602631685	48	19259	19106	HINDRIGHT	HR1	19.2	0	41.6167	0	0	134	0	2900	0	0	0	0	0	124.775	10.5	49.5	16.8223	15.8125	18.0469	11	7	51.3333	1.66667	1	0	0	0	0	30.6383	13.6139	194.5	0	8	7	81	34	2275	58	120	-1	20.8611	0
2	371	DE001602285917	499	0001947C	19137	HINDRIGHT	HR1	23.3	36.7	0	0	0	46	2416	0	0	0	33	71.4116	71.1515	21.0861	60	0	19.5085	18.3906	20.1094	1	60.1667	0	0	0	0	0	0	0	2.83657	0	0	0	0	0	0	0	0	0	0	-1	2.83657	0
2	371	DE001602285917	499	0001947C	19137	HINDRIGHT	HR1	23.4667	34.9833	1.5	0	0	78	2266	46	0	0	34	69.3604	66.5455	21.6	60	0	18.9031	18.0469	19.9375	4	60	0	0	0	0	0	0	0	4.39444	0	0	0	0	0	0	0	0	0	0	-1	4.39444	0
2	371	DE001602285917	499	0001947C	19137	HINDRIGHT	HR1	49.0333	9.26667	1.75	0	0	209	559	75	0	0	10	67.1098	54.8889	21.7833	59.1667	0.833333	17.7201	16.5	19.25	3	60	0	0	0	0	0	0	0	3.23056	0	0	0	0	0	0	0	0	0	0	-1	3.23056	0
2	371	DE001602285917	499	0001947C	19137	HINDRIGHT	HR1	32.3333	26.55	1.11667	0	0	112	1742	36	0	0	26	70.3055	68.76	21.9333	56.3333	3.66667	17.024	15.9844	17.7031	3	17	43	0	1	0	0	0	0	36.5327	11.5217	0	0	1	0	48	0	0	0	0	-1	18.9556	0
2	371	DE001602285917	499	0001947C	19137	HINDRIGHT	HR1	13.1833	40.3833	3.66667	0	2.45	97	2702	137	0	23	35	70.8056	75.6286	45.8333	46.1667	13.8333	17.638	17.0156	18.2188	9	0	56.3333	3.66667	0	0	0	0	0	0	34.2041	392.955	0	2	2	108	94	2025	54	104	-1	56.1278	0
2	371	DE001602285917	499	0001947C	19137	HINDRIGHT	HR1	29.9167	29.4333	0	0	0.716667	136	1976	0	0	7	28	71.4942	68.4815	34.1667	35.3333	24.6667	20.5247	17.5312	21.8281	5	0	58.6667	1.33333	0	0	0	0	0	0	25.8665	217.375	0	4	4	194	29	2375	49	72	-1	30.1222	0
2	371	DE001602285917	499	0001947C	19137	HINDRIGHT	HR1	16	0	42.7667	0	1.2	130	0	3354	0	8	0	0	0	108.458	31.8333	28.1667	16.7822	15.4688	18.9062	8	0	54.3333	5.66667	0	0	0	0	0	0	37.2025	380.706	0	10	10	253	151	1875	54	112	-1	69.6444	0
2	371	DE001602285917	499	0001947C	19137	HINDRIGHT	HR1	12.8667	46.7167	0.95	0	0	120	3103	30	0	0	44	70.9635	70.8605	32.5485	54.6667	5.5	17.0575	16.3281	17.5312	3	52.5	7.5	0	0	1	0	0	0	0.106452	48.62	0	1	0	0	31	0	0	0	0	-1	6.84444	0
2	371	DE001602285917	499	0001947C	19137	HINDRIGHT	HR1	49.9167	9.28333	0	0	0.333333	104	581	0	0	6	7	69.1015	78.7143	20.6278	60	0	18.2997	16.8438	19.9375	2	60	0	0	0	0	0	0	0	2.26944	0	0	0	0	0	0	0	0	0	0	-1	2.26944	0
2	371	DE001602285917	499	0001947C	19137	HINDRIGHT	HR1	20.7	37.8667	2.23333	0	0	77	2523	79	0	0	36	70.8546	69.9714	39.1528	59.8333	0.166667	19.0411	18.0469	20.1094	4	60	0	0	0	0	0	0	0	7.79722	0	0	0	0	0	0	0	0	0	0	-1	7.79722	0
2	371	DE001602285917	499	0001947C	19137	HINDRIGHT	HR1	49.8167	10.1833	0	0	0	142	607	0	0	0	9	68.3738	67.625	31.475	59.6667	0.333333	19.9786	19.4219	20.625	2	60	0	0	0	0	0	0	0	5.65278	0	0	0	0	0	0	0	0	0	0	-1	5.65278	0
2	371	DE001602285917	499	0001947C	19137	HINDRIGHT	HR1	23.15	12.7	22.45	0	1.43333	148	800	1899	0	34	12	69.0615	67.75	82.3472	24.1667	35.8333	20.6837	19.9375	21.4844	8	9.16667	49.3333	1.66667	1	0	0	0	0	46.6167	17	272.1	0	6	5	95	38	2125	44	88	-1	28.9889	0
2	371	DE001602285917	499	0001947C	19137	HINDRIGHT	HR1	13.0667	47.0333	0	0	0	70	3155	0	0	0	53	71.4822	60.4423	53.8667	43.6667	16.3333	21.8028	20.625	22.6875	1	14	45.6667	0.333333	0	1	0	0	0	0.0759494	23.828	192.5	1	1	1	143	7	2725	32	56	-1	19.5528	0
2	371	DE001602285917	499	0001947C	19137	HINDRIGHT	HR1	51.6833	8.31667	0	0	0	114	552	0	0	0	7	70.6359	70.4286	10.55	50.5	9.5	22.7668	22.3438	23.2031	1	60	0	0	0	0	0	0	0	0.480556	0	0	0	0	0	0	0	0	0	0	-1	0.480556	0
2	371	DE001602285917	499	0001947C	19137	HINDRIGHT	HR1	58.15	0	1.75	0	0	150	0	69	0	0	0	0	0	8.81111	57.6667	2.33333	22.7968	22.5156	23.2031	2	60	0	0	0	0	0	0	0	0.755556	0	0	0	0	0	0	0	0	0	0	-1	0.755556	0
2	371	DE001602285917	499	0001947C	19137	HINDRIGHT	HR1	52.9	0	6.28333	0	0.6	229	0	320	0	4	0	0	0	36.375	33.1667	26.8333	22.2781	20.9688	23.0312	4	34.5	22	3.5	1	0	0	0	0	12.9953	23.5156	508.048	0	4	4	62	101	1725	61	107	-1	45.6139	0
2	371	DE001602285917	499	0001947C	19137	HINDRIGHT	HR1	13.2167	46.35	0	0	0	106	3074	0	0	0	53	71.3169	57.3019	52.8639	33.8333	26.1667	24.1582	22.1719	25.0938	1	0	60	0	0	0	0	0	0	0	18.1194	0	0	0	0	125	0	0	0	0	-1	18.1194	0
2	371	DE001602285917	499	0001947C	19137	HINDRIGHT	HR1	13.55	0	45.45	0	1.35	63	0	3900	0	7	0	0	0	110.283	20.6667	39.3333	22.5791	21.4844	23.5469	6	0	56.3333	3.66667	0	0	0	0	0	0	33.2337	403.909	0	8	8	231	96	1862	55	121	-1	55.8861	0
2	371	DE001602285917	499	0001947C	19137	HINDRIGHT	HR1	19.4333	0	39.1333	0	1.48333	108	0	2793	0	14	0	0	0	98.349	20	40.1667	22.1983	21.3125	23.5469	12	3.83333	53.8333	2.33333	0	1	0	0	0	0.833333	41.8415	244.143	1	9	9	225	41	2600	48	82	-1	47.6583	0
2	371	DE001602285917	499	0001947C	19137	HINDRIGHT	HR1	10.8333	49	0.166667	0	0	47	3251	2	0	0	50	71.7613	65.3061	28.4444	60	0	22.851	21.6562	23.375	3	60	0	0	0	0	0	0	0	1.21111	0	0	0	0	0	0	0	0	0	0	-1	1.21111	0
2	371	DE001602285917	499	0001947C	19137	HINDRIGHT	HR1	52.95	0	4.31667	0	1.53333	180	0	138	0	20	0	0	0	32.6472	59.8333	0.166667	21.7415	21.1406	22.8594	11	60	0	0	0	0	0	0	0	4.86944	0	0	0	0	0	0	0	0	0	0	-1	4.86944	0
2	371	DE001602285917	499	0001947C	19137	HINDRIGHT	HR1	32.5167	23.5333	4.11667	0	0	170	1408	146	0	0	25	68.3489	55.5217	44.2972	40.5	19.5	21.0707	20.4531	22	8	2.66667	52.6667	4.66667	1	0	0	0	0	108.095	29.7621	413.571	0	10	9	178	125	1850	52	94	-1	64.1833	0
2	371	DE001602285917	499	0001947C	19137	HINDRIGHT	HR1	7.96667	9.8	40.6667	0	1.48333	90	601	3193	0	21	9	69.6551	66.3333	84.2778	24.3333	35.6667	20.8561	19.7656	21.8281	13	0	54	6.16667	0	0	0	0	0	0	33.5494	328.378	0	11	11	207	151	2212	45	92	-1	63.7673	0
2	371	DE001602285917	499	0001947C	19137	HINDRIGHT	HR1	20.4333	30.5167	7.78333	0	0.883333	177	2041	455	0	12	35	71.3888	58.1176	70.7194	36.5	23.5	19.7625	19.4219	20.625	10	13.3333	44.5	2.16667	0	1	0	0	0	0.0266667	44.4265	283.846	1	6	6	212	39	2350	44	77	-1	43.8222	0
2	371	DE001602285917	504	0001947C	19137	HINDRIGHT	HR1	16.05	44.1	0	0	0	60	2977	0	0	0	40	71.1436	73.2	23.0222	60.1667	0	16.2519	14.2656	17.0156	1	60	0	0	0	0	0	0	0	0.838889	0	0	0	0	0	0	0	0	0	0	-1	0.838889	0
2	371	DE001602285917	504	0001947C	19137	HINDRIGHT	HR1	21.2167	37.3833	0	0	0.65	107	2569	0	0	7	37	72.8178	69.75	33.8222	59.3333	0.666667	15.4425	14.6094	16.5	2	60	0	0	0	0	0	0	0	9.4	0	0	0	0	0	0	0	0	0	0	-1	9.4	0
2	371	DE001602285917	504	0001947C	19137	HINDRIGHT	HR1	34.7167	25.2833	0	0	0	141	1645	0	0	0	24	70.7548	66.3913	29.3833	59.5	0.5	13.7588	12.375	15.6406	2	14	45.8333	0.166667	1	0	0	0	0	38.9438	5.17037	133	0	2	1	23	3	0	0	0	-1	13.875	0
2	371	DE001602285917	504	0001947C	19137	HINDRIGHT	HR1	32.8	26.0833	1.11667	0	0	270	1669	31	0	0	23	69.8718	71.6364	56.7	52	8	13.1993	12.375	14.0938	3	37.5	22.1667	0.333333	0	1	0	0	0	0.0363636	32.8333	160.5	1	2	2	46	7	0	0	0	-1	13.5	0
2	371	DE001602285917	504	0001947C	19137	HINDRIGHT	HR1	28.3	23.25	8.16667	0	0	100	1547	308	0	0	22	71.0831	73.6364	38.025	52.8333	7.16667	14.1549	13.2344	15.4688	11	31.6667	23.8333	4.5	1	0	0	0	0	11.5288	23.5986	329.852	0	8	8	56	101	2137	49	89	-1	40.1639	0
2	371	DE001602285917	504	0001947C	19137	HINDRIGHT	HR1	28.6	28.8667	1.7	0	0.766667	193	1878	52	0	4	30	70.8377	63.5	36.9333	31.8333	28.1667	17.266	13.75	18.7344	7	0	58.8333	1.33333	0	0	0	0	0	0	24.881	338	0	4	5	131	23	2900	42	78	-1	31.8199	0
2	371	DE001602285917	504	0001947C	19137	HINDRIGHT	HR1	19.4667	4.11667	32.95	0	2.51667	190	240	2410	0	21	4	74.05	69.75	91.9861	37.5	22.5	15.7287	13.75	17.7031	9	11.6667	44	4.33333	0	1	0	0	0	0.0153846	38.5985	640.038	1	9	8	136	125	1887	51	89	-1	75.0694	0
2	371	DE001602285917	504	0001947C	19137	HINDRIGHT	HR1	17.15	43.1333	0	0	0	79	2884	0	0	0	39	71.3647	73.6579	21.3833	59.1667	0.833333	14.3313	13.75	15.9844	2	60	0	0	0	0	0	0	0	1.475	0	0	0	0	0	0	0	0	0	0	-1	1.475	0
2	371	DE001602285917	504	0001947C	19137	HINDRIGHT	HR1	41.05	17.4333	2.13333	0	0	117	1146	46	0	0	17	69.7845	67.6875	20.8	59.8333	0.166667	15.0765	14.0938	16.3281	4	60	0	0	0	0	0	0	0	3.46111	0	0	0	0	0	0	0	0	0	0	-1	3.46111	0
2	371	DE001602285917	504	0001947C	19137	HINDRIGHT	HR1	34.5	25.2833	0	0	0	149	1713	0	0	0	23	72.3491	74.087	39.3917	59.8333	0.166667	13.989	12.2031	14.9531	1	48.3333	11.6667	0	1	0	0	0	0	15.8068	4.83077	0	0	1	0	6	0	0	0	0	-1	13.825	0
2	371	DE001602285917	504	0001947C	19137	HINDRIGHT	HR1	25.2333	18.7	12.0667	0	4.2	146	1195	744	0	58	20	71.1893	64.7778	55.2722	54.6667	5.33333	12.6266	11.8594	13.5781	14	0	58.3333	1.66667	0	0	0	0	0	0	24.2029	335.8	0	5	5	78	32	2062	49	81	-1	32.8583	0
2	371	DE001602285917	504	0001947C	19137	HINDRIGHT	HR1	21.0667	38.2833	0	0	0.8	148	2592	0	0	9	38	71.605	68.2973	32.6667	57.8333	2.16667	13.6092	12.8906	13.9219	3	57	3	0	0	1	0	0	0	0.207715	35.3478	0	1	0	0	6	0	0	0	0	-1	2.45278	0
2	371	DE001602285917	504	0001947C	19137	HINDRIGHT	HR1	59.5833	0	0.533333	0	0	284	0	12	0	0	0	0	0	17.892	46.8333	13.3333	16.8737	13.9219	20.1094	1	60	0	0	0	0	0	0	0	0.311111	0	0	0	0	0	0	0	0	0	0	-1	0.311111	0
2	371	DE001602285917	504	0001947C	19137	HINDRIGHT	HR1	23.4667	36.5833	0	0	0	76	2389	0	0	0	33	70.1453	72.5625	19.7444	60	0	16.7265	15.8125	20.1094	2	60	0	0	0	0	0	0	0	0.416667	0	0	0	0	0	0	0	0	0	0	-1	0.416667	0
2	371	DE001602285917	504	0001947C	19137	HINDRIGHT	HR1	59.2	0	0	0	0.7	276	0	0	0	8	0	0	0	17.4917	58.8333	1.16667	15.5805	14.9531	16.6719	2	60	0	0	0	0	0	0	0	0.330556	0	0	0	0	0	0	0	0	0	0	-1	0.330556	0
2	371	DE001602285917	504	0001947C	19137	HINDRIGHT	HR1	23.95	24.15	11.3167	0	0.6	142	1543	924	0	11	27	68.913	57.0385	51.2139	53.6667	6.33333	15.0178	14.0938	16.3281	5	40.1667	18.3333	1.5	1	0	0	0	0	10.9228	13.6952	393.111	0	5	4	33	39	1962	51	72	-1	21.2861	0
2	371	DE001602285917	504	0001947C	19137	HINDRIGHT	HR1	39.1167	0	19.45	0	1.3	301	0	1352	0	6	0	0	0	65.4972	23.8333	36.1667	18.3524	16.3281	19.7656	13	0	52	8.16667	0	0	0	0	0	0	35.4455	444.143	0	11	11	149	210	1950	54	99	-1	90.9197	0
2	371	DE001602285917	504	0001947C	19137	HINDRIGHT	HR1	31.8667	0	25.9333	0	1.4	325	0	2063	0	7	0	0	0	109.642	33.5	26.5	17.3892	16.6719	18.5625	6	8.16667	51	0.833333	0	1	0	0	0	0	28.9839	383.8	1	4	4	145	18	1825	56	94	-1	30.3694	0
2	371	DE001602285917	504	0001947C	19137	HINDRIGHT	HR1	21.55	37.7	1.76667	0	0	135	2371	59	0	0	39	68.2033	60.0789	24.9833	56.8333	3.16667	19.2615	17.7031	20.9688	4	60	0	0	0	0	0	0	0	2.71389	0	0	0	0	0	0	0	0	0	0	-1	2.71389	0
2	371	DE001602285917	504	0001947C	19137	HINDRIGHT	HR1	57.5	0	1.8	0	0	258	0	62	0	0	0	0	0	34.6444	58.6667	1.33333	19.0399	17.0156	20.9688	2	60	0	0	0	0	0	0	0	4.94167	0	0	0	0	0	0	0	0	0	0	-1	4.94167	0
2	371	DE001602285917	504	0001947C	19137	HINDRIGHT	HR1	8.43333	36.3167	15.3667	0	0	68	2352	1067	0	0	38	70.1134	63.4595	66.1389	52.5	7.5	16.4673	15.2969	17.0156	5	36.3333	22.5	1.16667	1	0	0	0	0	17.1211	28.1154	260.429	0	4	3	49	20	2075	49	85	-1	25.8222	0
2	371	DE001602285917	504	0001947C	19137	HINDRIGHT	HR1	40.0667	0	19.5	0	0.6	288	0	1011	0	8	0	0	0	58.0194	31	29	16.6387	14.7812	18.5625	12	0	49.6667	10.3333	0	0	0	0	0	0	41.4966	388.742	0	18	18	134	256	2150	53	91	-1	101.3	0
2	371	DE001602285917	504	0001947C	19137	HINDRIGHT	HR1	25.8833	26.5833	7.16667	0	0	176	1631	264	0	0	30	67.7295	54.2857	45.425	56.8333	3.16667	13.0124	11.5156	14.7812	11	39.6667	20.3333	0	0	1	0	0	0	0.103004	29.0866	0	1	0	0	52	0	0	0	0	-1	10.3278	0
2	371	DE001602285917	504	0001947C	19137	HINDRIGHT	HR1	17.8	42.0833	0	0	0	75	2832	0	0	0	39	71.462	72.3846	31.9252	59.3333	0.833333	14.0014	11.5156	15.6406	1	60	0	0	0	0	0	0	0	0.216667	0	0	0	0	0	0	0	0	0	0	-1	0.216667	0
2	871	DE001602285157	76	000191AB	000191B3	HINDRIGHT	HR1	25.95	28.2833	5.76667	0	0	75	1684	317	0	0	3	62.1244	38	28.0889	50.5	9.5	23.3817	22	24.4062	8	53.3333	6.66667	0	1	1	0	0	0	4.60938	82.375	0	1	1	0	35	0	0	0	0	-1	13.25	0
2	871	DE001602285157	76	000191AB	000191B3	HINDRIGHT	HR1	27.6333	30.9333	0.316667	0	0.8	88	1984	22	0	12	8	64.6583	185.571	11.0222	49.5	10.5	23.5975	22	26.2969	5	60	0	0	0	0	0	0	0	0.0472222	0	0	0	0	0	0	0	0	0	0	-1	0.0472222	0
2	871	DE001602285157	76	000191AB	000191B3	HINDRIGHT	HR1	33.9667	24.75	0	0	0.866667	110	1519	0	0	14	6	62.1752	372.25	13.8306	48.5	11.5	22.2249	20.7969	23.7188	4	42	17.6667	0.333333	1	1	0	0	0	7.82937	19.0094	497	1	2	1	50	5	0	0	0	-1	13.8389	0
2	871	DE001602285157	76	000191AB	000191B3	HINDRIGHT	HR1	18.0333	39.5667	2.4	0	0	64	2428	108	0	0	12	62.4864	58.5556	15.4111	49.8333	10.1667	23.5127	22	25.9531	10	50.3333	9.66667	0	1	0	0	0	0	6.16938	32.6415	0	0	1	0	40	0	0	0	0	-1	10.0667	0
2	871	DE001602285157	76	000191AB	000191B3	HINDRIGHT	HR1	25.2833	26.6667	6.66667	0	0.7	92	1723	299	0	9	0	64.6362	0	30.7639	38.5	21.5	23.4218	22	24.4062	9	0	57.3333	2.66667	0	0	0	0	0	0	15.1919	289.625	0	5	5	94	55	2100	55	112	-1	27.3889	0
2	871	DE001602285157	76	000191AB	000191B3	HINDRIGHT	HR1	30.3167	20.7333	8.16667	0	0.616667	146	1260	430	0	7	9	63.1194	60.1667	46.3167	31	29	26.2458	23.0312	28.3594	13	0	58.8333	1.16667	0	0	0	0	0	0	32.7875	243.857	0	6	6	162	25	3100	30	55	-1	36.8917	0
2	871	DE001602285157	76	000191AB	000191B3	HINDRIGHT	HR1	16.1	0	44.1667	0	0	72	0	3564	0	0	0	0	0	75.1524	18.5	41.6667	24.6924	23.2031	27.5	3	0	55.8333	4.16667	0	0	0	0	0	0	27.6448	351.08	0	8	8	132	103	1875	59	145	-1	50.1056	0
2	871	DE001602285157	76	000191AB	000191B3	HINDRIGHT	HR1	28.2167	0	28.6833	0	2.93333	160	0	2161	0	42	0	0	0	59.3278	31.3333	28.6667	23.804	22.1719	25.0938	6	11.6667	45	3.33333	0	1	0	0	0	0	32.7782	194.2	1	13	13	114	72	2237	56	138	-1	35.8278	0
2	871	DE001602285157	76	000191AB	000191B3	HINDRIGHT	HR1	16	31.7833	12.1667	0	0	48	2031	765	0	0	0	63.9211	0	24.5694	59.5	0.5	23.8281	22.3438	27.1562	10	60.1667	0	0	0	0	0	0	0	1.85319	0	0	0	0	0	0	0	0	0	0	-1	1.85319	0
2	871	DE001602285157	76	000191AB	000191B3	HINDRIGHT	HR1	15.5667	38.0333	6.45	0	0	29	2291	411	0	0	29	64.0319	80.4074	19.7639	57.6667	2.33333	25.6586	24.5781	27.5	3	60	0	0	1	1	0	0	0	6.65278	0	0	0	0	0	4	0	0	0	0	-1	6.65278	0
2	871	DE001602285157	76	000191AB	000191B3	HINDRIGHT	HR1	28.8667	29.2167	1.6	0	0	126	1827	59	0	0	22	65.3676	76.1364	19.0944	47.5	12.5	26.1553	24.5781	28.875	3	56	4	0	1	0	0	0	0	7.5132	57.5263	0	0	1	0	29	0	0	0	0	-1	10.1528	0
2	871	DE001602285157	76	000191AB	000191B3	HINDRIGHT	HR1	32.75	23.85	1.26667	0	1.85	96	1506	60	0	24	3	63.4332	69	21.9056	42.6667	17.3333	26.9252	25.9531	28.5312	7	44.1667	15.8333	0	0	1	0	0	0	3.75	24.81	0	1	0	0	47	0	0	0	0	-1	9.6	0
2	871	DE001602285157	76	000191AB	000191B3	HINDRIGHT	HR1	46.4	12	0	0	0.783333	68	745	0	0	11	4	64.0047	520.25	13.2806	55.5	4.5	28.9323	26.125	31.7969	3	60	0	0	1	1	0	0	0	6.24444	0	0	0	0	0	5	0	0	0	0	1	6.24444	0
2	871	DE001602285157	76	000191AB	000191B3	HINDRIGHT	HR1	29.9833	25.55	1.16667	0	2.76667	113	1614	47	0	47	1	63.5845	0	17.675	35.8333	24.1667	29.3076	28.1875	30.0781	12	34.6667	25.1667	0.166667	1	1	0	0	0	13.5048	37.1258	56	1	2	1	114	3	0	0	0	1	23.5306	0
2	871	DE001602285157	76	000191AB	000191B3	HINDRIGHT	HR1	42.4	12.8	2.08333	0	2.76667	149	819	136	0	18	0	63.9334	0	22.8889	28	32	30.0266	29.5625	30.4219	6	31.8333	28.1667	0	1	0	0	0	0	8.81122	10.8232	0	0	1	0	57	0	0	0	0	1	9.72778	0
2	871	DE001602285157	76	000191AB	000191B3	HINDRIGHT	HR1	42.8667	0	14.8333	0	1.18333	160	0	973	0	22	0	0	0	62.1639	6	54	29.8659	28.875	30.5938	7	0	54.5	5.5	0	0	0	0	0	0	23.2783	292.848	0	14	14	137	134	1837	61	147	-1	47.9889	0
2	871	DE001602285157	76	000191AB	000191B3	HINDRIGHT	HR1	13.5833	32.6833	13.8333	0	0	68	2097	845	0	0	12	65.3773	62.2222	43.5167	43.6667	16.3333	30.2326	29.3906	30.9375	7	0	59.3333	0.666667	0	0	0	0	0	0	21.6152	252	0	3	3	119	12	1862	51	121	-1	24.175	0
2	871	DE001602285157	76	000191AB	000191B3	HINDRIGHT	HR1	22.3	0	38.2333	0	0	128	0	3140	0	0	0	0	0	70.759	10	50.1667	28.8519	27.1562	30.9375	2	0	56.1667	3.83333	0	0	0	0	0	0	42.2552	505.652	0	7	7	185	104	1787	66	152	-1	71.8611	0
2	871	DE001602285157	76	000191AB	000191B3	HINDRIGHT	HR1	26.6	0	31.2167	0	1.76667	101	0	2264	0	36	0	0	0	76.7722	29.1667	30.8333	28.6279	26.2969	29.9062	11	20.1667	38.5	1.33333	0	1	0	0	0	0	42.9746	222	1	8	8	125	30	1637	52	86	-1	33.1056	0
2	871	DE001602285157	76	000191AB	000191B3	HINDRIGHT	HR1	14.4667	44.4333	0.8	0	0	30	2837	54	0	0	0	64.081	0	18.3806	56.1667	3.83333	26.3074	25.6094	27.5	3	60.1667	0	0	0	0	0	0	0	0.0304709	0	0	0	0	0	0	0	0	0	0	-1	0.0304709	0
2	871	DE001602285157	76	000191AB	000191B3	HINDRIGHT	HR1	49.1	5.48333	4.21667	0	1.28333	166	325	114	0	26	6	62.8375	57	17.5111	53.3333	6.66667	27.0653	24.5781	30.5938	8	60	0	0	1	1	0	0	0	3.05	0	0	0	0	0	0	3	0	0	0	-1	3.05	0
2	871	DE001602285157	76	000191AB	000191B3	HINDRIGHT	HR1	32.0333	20.8667	5.51667	0	1.21667	127	1319	277	0	15	15	64.9681	72.1429	31.6639	32.8333	27.1667	27.7172	26.8125	29.7344	12	29.3333	27.6667	3	1	0	0	0	0	13.5801	48.236	321.167	0	9	8	125	74	2050	58	106	-1	44.4583	0
2	871	DE001602285157	76	000191AB	000191B3	HINDRIGHT	HR1	19.85	5.86667	32.45	0	1.41667	135	356	2434	0	26	1	61.7123	0	60.0056	20.5	39.5	27.4107	25.0938	30.4219	11	0	55.3333	4.66667	0	0	0	0	0	0	35.6416	420.393	0	10	10	154	123	1875	63	137	-1	65.5667	0
2	871	DE001602285157	76	000191AB	000191B3	HINDRIGHT	HR1	34.2	10.45	13.7167	0	0.816667	88	612	1084	0	7	1	61.4122	0	42.1861	32.6667	27.3333	25.9209	24.4062	27.3281	4	20.5	38.8333	0.666667	0	1	0	0	0	0	31.8571	188.75	1	3	3	101	10	0	0	0	-1	23.1583	0
2	871	DE001602285157	79	000191AB	000191B3	HINDRIGHT	HR1	5.58333	32.8667	21.2667	0	0	24	2180	1362	0	0	18	67.7826	87.2667	25.6778	59.1667	0.833333	25.548	24.75	26.4688	11	60	0	0	1	1	0	0	0	11.1889	0	0	0	0	0	0	7	1150	73	189	-1	11.1889	0
2	871	DE001602285157	79	000191AB	000191B3	HINDRIGHT	HR1	47.7667	4.28333	6.08333	0	1.41667	96	220	249	0	18	4	72.0922	62.3333	15.825	46.3333	13.6667	24.6906	23.7188	26.4688	10	60	0	0	0	0	0	0	0	0.830556	0	0	0	0	0	0	0	0	0	0	-1	0.830556	0
2	871	DE001602285157	79	000191AB	000191B3	HINDRIGHT	HR1	35.4833	21.1667	3.85	0	0	193	1326	203	0	0	15	64.9906	87.4286	25.1828	50.1667	10	26.9149	23.5469	30.25	4	51.3333	8.33333	0.333333	2	2	0	0	0	19.7403	65.7	135.5	1	2	2	45	7	1100	72	97	-1	26.7667	0
2	871	DE001602285157	79	000191AB	000191B3	HINDRIGHT	HR1	15.7667	40.95	1.98333	0	0.433333	84	2712	98	0	6	6	66.5799	278	21.3667	57	3	24.7319	23.8906	26.2969	9	60	0	0	0	0	0	0	0	0.116667	0	0	0	0	0	0	0	0	0	0	-1	0.116667	0
2	871	DE001602285157	79	000191AB	000191B3	HINDRIGHT	HR1	52.9667	0	5.76667	0	0.683333	220	0	191	0	14	0	0	0	37.3222	49.5	10.5	23.5774	22.3438	24.5781	8	46.6667	10.6667	2.83333	1	0	0	0	0	6.68683	22.7937	616	0	4	4	19	69	2050	56	111	-1	38.1911	0
2	871	DE001602285157	79	000191AB	000191B3	HINDRIGHT	HR1	48.05	7.25	3.36667	0	1.08333	240	399	123	0	21	8	69.0502	62.3333	31.8528	17.1667	42.8333	26.3499	24.0625	27.8438	11	0	55.5	4.5	0	0	0	0	0	0	46.0871	743.111	0	11	11	110	108	2000	54	101	-1	98.3639	0
2	871	DE001602285157	79	000191AB	000191B3	HINDRIGHT	HR1	21.2833	0	36.1	0	2.4	97	0	2758	0	61	0	0	0	56.2306	25.6667	34.3333	25.3012	24.2344	26.4688	13	22.3333	36	1.66667	0	1	0	0	0	0.883721	65.2851	578	1	9	9	107	42	1900	54	111	-1	56.45	0
2	871	DE001602285157	79	000191AB	000191B3	HINDRIGHT	HR1	13.0167	42.2833	4.7	0	0	21	2690	234	0	0	6	64.2796	71.2	26.5639	52.3333	7.66667	25.6103	24.5781	29.0469	10	60	0	0	0	0	0	0	0	1.71944	0	0	0	0	0	0	0	0	0	0	-1	1.71944	0
2	871	DE001602285157	79	000191AB	000191B3	HINDRIGHT	HR1	54.5	0	4.23333	0	1.9	160	0	194	0	28	0	0	0	26.4306	52.8333	7.16667	26.6452	25.4375	28.3594	9	60	0	0	1	1	0	0	0	7.08056	0	0	0	0	0	2	0	0	0	0	-1	7.08056	0
2	871	DE001602285157	79	000191AB	000191B3	HINDRIGHT	HR1	24.05	34.6167	1.16667	0	0	74	2168	78	0	0	30	65.2715	71.3704	22.0306	57.3333	2.66667	25.9319	24.5781	26.4688	6	57.3333	2.5	0.166667	1	1	0	0	0	4.7566	112.833	327	1	1	1	17	3	0	0	0	-1	11.0556	0
2	871	DE001602285157	79	000191AB	000191B3	HINDRIGHT	HR1	24.1333	33.0167	0	0	1.41667	70	2133	0	0	21	3	65.0663	46.5	27.6	57.1667	2.83333	25.0684	24.4062	25.6094	5	60	0	0	0	0	0	0	0	0.875	0	0	0	0	0	0	0	0	0	0	-1	0.875	0
2	871	DE001602285157	79	000191AB	000191B3	HINDRIGHT	HR1	44.7833	11.3	2.61667	0	0.516667	133	720	92	0	8	4	66.3799	676.75	26.7917	56.3333	3.66667	25.5101	24.75	25.9531	6	60	0	0	1	1	0	0	0	6.20556	0	0	0	0	0	0	3	0	0	0	-1	6.20556	0
2	871	DE001602285157	79	000191AB	000191B3	HINDRIGHT	HR1	40.9833	15.4167	2.3	0	0.8	98	932	102	0	9	10	62.8281	87.4444	19.8333	57.8333	2.16667	25.0696	23.375	27.8438	6	55.5	4.5	0	2	1	0	0	0	16.8876	219.955	0	0	1	0	21	0	0	0	0	-1	29.2972	0
2	871	DE001602285157	79	000191AB	000191B3	HINDRIGHT	HR1	56.3667	0	2.08333	0	1.26667	147	0	94	0	8	0	0	0	12.5623	47.3333	12.8333	25.6996	24.9219	27.3281	3	50	10	0	1	2	0	0	0	8.81356	54.5846	0	2	1	0	34	0	0	0	0	1	17.0778	0
2	871	DE001602285157	79	000191AB	000191B3	HINDRIGHT	HR1	32	27.5167	0	0	0	55	1705	0	0	0	10	63.6118	174.7	18.9639	45.3333	14.6667	27.7974	25.4375	32.3125	1	60	0	0	0	0	0	0	0	4.24444	0	0	0	0	0	0	0	0	0	0	1	4.24444	0
2	871	DE001602285157	79	000191AB	000191B3	HINDRIGHT	HR1	49.5667	0	10.0167	0	0.65	232	0	703	0	8	0	0	0	42.2	37.3333	22.6667	27.1042	26.125	28.5312	5	47.1667	12	0.833333	2	1	0	0	0	14.4479	39.3433	795	1	4	3	37	20	2937	39	64	-1	29.9222	0
2	871	DE001602285157	79	000191AB	000191B3	HINDRIGHT	HR1	37.7	0	20.9667	0	0.966667	272	0	1500	0	5	0	0	0	74.0667	18.1667	41.8333	26.6168	25.4375	28.0156	5	0	56.1667	4	0	0	0	0	0	0	71.181	501.25	0	15	15	173	83	2350	45	96	-1	99.7729	0
2	871	DE001602285157	79	000191AB	000191B3	HINDRIGHT	HR1	13.7167	0	44.5333	0	1.41667	81	0	3403	0	31	0	0	0	76.1972	11	49	25.717	24.9219	26.8125	8	3.5	51	5.5	0	1	0	0	0	0	67.9518	532.182	1	14	14	140	128	2200	51	104	-1	107.486	0
2	871	DE001602285157	79	000191AB	000191B3	HINDRIGHT	HR1	21.3167	33.0833	5.06667	0	0.616667	35	1991	328	0	6	7	62.711	119.75	22.625	60	0	23.0983	22	25.4375	10	60	0	0	0	0	0	0	0	0.208333	0	0	0	0	0	0	0	0	0	0	-1	0.208333	0
2	871	DE001602285157	79	000191AB	000191B3	HINDRIGHT	HR1	30.5667	19.7833	9.65	0	0	236	1165	564	0	0	8	62.8802	57.5	53.75	45.5	14.5	23.8711	22.3438	25.4375	8	60	0	0	1	1	0	0	0	4.83056	0	0	0	0	0	0	3	0	0	0	-1	4.83056	0
2	871	DE001602285157	79	000191AB	000191B3	HINDRIGHT	HR1	0	57.6667	2.33333	0	0	0	3726	165	0	0	35	66.0736	87.7188	25.1083	59.5	0.5	23.9307	22.3438	24.75	8	60	0	0	0	0	0	0	0	1.95	0	0	0	0	0	0	0	0	0	0	-1	1.95	0
2	871	DE001602285157	79	000191AB	000191B3	HINDRIGHT	HR1	40.3833	15.7333	2.76667	0	0.916667	71	957	190	0	15	5	65.2018	65.75	13.1139	59.5	0.5	23.5844	20.2812	26.125	7	59.1667	0.5	0.333333	1	1	0	0	0	7.51275	1.2	982.5	1	1	1	0	8	2500	88	160	-1	12.8417	0
2	871	DE001602285157	79	000191AB	000191B3	HINDRIGHT	HR1	42.2833	5.33333	12.3833	0	0	281	371	625	0	0	0	69.6114	0	49.7306	26	34	23.9914	20.1094	26.9844	10	1.83333	50.3333	7.83333	1	0	0	0	0	171.231	71.2567	602.894	0	20	20	174	186	1987	55	107	-1	144.275	0
2	871	DE001602285157	79	000191AB	000191B3	HINDRIGHT	HR1	11.2	44.5333	3.46667	0	0.65	75	2968	188	0	12	5	67.0688	50.25	31.0444	56.1667	3.83333	23.3874	22.8594	24.0625	4	54.3333	5.33333	0.333333	0	1	0	0	0	1.99065	98.1622	613	1	2	2	25	11	1825	52	91	-1	15.2694	0
3	121	DE001602631096	113	19453	19472	HINDRIGHT	HR1	11.25	48.5833	0	0	0	38	3851	0	0	0	71	83.8053	53.9859	65.8778	43.8333	16.1667	22.3531	20.7969	23.2031	1	60.1667	0	0	1	1	0	0	0	10.8449	0	0	0	0	0	1	0	0	0	0	-1	10.8449	0
3	121	DE001602631096	113	19453	19472	HINDRIGHT	HR1	29.2167	30.7833	0	0	0	80	2305	0	0	0	36	81.8972	63.8571	49.9139	38.3333	21.6667	23.814	21.3125	27.1562	2	52.6667	7.33333	0	1	1	0	0	0	4.43354	36.4773	0	1	1	0	28	0	0	0	0	1	8.35	0
3	121	DE001602631096	113	19453	19472	HINDRIGHT	HR1	51.9667	5.6	2.6	0	0	149	377	144	0	0	7	74.0303	58.3333	13.1667	23.1667	36.8333	22.3712	22	23.0312	4	60	0	0	0	0	0	0	0	7.23611	0	0	0	0	0	0	0	0	0	0	1	7.23611	0
3	121	DE001602631096	113	19453	19472	HINDRIGHT	HR1	10.6667	49	0	0	0	31	3693	0	0	0	68	79.8867	53.1471	55.8611	47.3333	12.6667	22.2036	21.8281	22.6875	1	37.6667	22.3333	0	1	1	0	0	0	7.40708	19.8806	0	1	1	0	32	0	0	0	0	-1	12.05	0
3	121	DE001602631096	113	19453	19472	HINDRIGHT	HR1	23.8833	33.8333	2.61667	0	0	86	2389	114	0	0	33	79.1461	74.0323	44.0639	21.5	38.5	22.3648	20.625	24.75	4	17.8333	39.3333	2.83333	1	0	0	0	0	11.1101	24.5513	563.706	0	4	4	90	84	1787	58	96	-1	45.9417	0
3	121	DE001602631096	113	19453	19472	HINDRIGHT	HR1	15.1667	7.4	37.4333	0	0	98	524	3209	0	0	9	79.6596	61.6667	104.244	16.3333	43.6667	21.752	19.25	25.4375	4	0	55.3333	4.66667	0	0	0	0	0	0	28.4578	532.964	0	10	10	163	131	1725	67	117	-1	67.6972	0
3	121	DE001602631096	113	19453	19472	HINDRIGHT	HR1	0	0	60	0	0	0	0	5634	0	0	0	0	0	113.689	1	59	18.5341	17.1875	19.9375	0	0	59	1	0	0	0	0	0	0	35.9689	374.333	0	2	2	172	24	1937	60	95	-1	41.6083	0
3	121	DE001602631096	113	19453	19472	HINDRIGHT	HR1	18.8833	36.9	4.21667	0	0	164	2918	282	0	0	47	83.5563	59.1591	72.6167	39.5	20.5	18.6967	17.875	19.7656	7	43.6667	13.5	2.83333	0	1	0	0	0	0.0077821	41.9651	281.706	1	9	9	41	65	1950	60	110	-1	23.3333	0
3	121	DE001602631096	113	19453	19472	HINDRIGHT	HR1	16.5333	41.0167	2.01667	0	0	27	3204	148	0	0	56	82.7051	57.6182	50.9751	41.1667	19	20.0092	18.9062	22	4	60	0	0	1	1	0	0	0	3.18889	0	0	0	0	0	2	0	0	0	0	-1	3.18889	0
3	121	DE001602631096	113	19453	19472	HINDRIGHT	HR1	35.75	20.6833	4.15	0	0	166	1565	140	0	0	26	81.364	62.28	39.05	15.6667	44.3333	22.7369	20.625	25.2656	7	16.8333	40.5	2.66667	1	0	0	0	0	14.7642	33.3908	499.062	0	4	3	114	75	1850	62	111	-1	48.6028	0
3	121	DE001602631096	113	19453	19472	HINDRIGHT	HR1	47.3667	9.33333	3.2	0	0	342	696	126	0	0	10	79.9238	60.3	42.0222	29.1667	30.8333	23.8746	21.6562	25.6094	3	1.5	55	3.5	0	1	0	0	0	0	39.1343	802.857	1	7	7	150	106	1625	67	125	-1	83.25	0
3	121	DE001602631096	113	19453	19472	HINDRIGHT	HR1	3.88333	55.95	0.266667	0	0	40	4315	11	0	0	70	82.0075	62.4348	83.6722	59.1667	0.833333	23.9322	21.6562	25.0938	2	60	0	0	0	0	0	0	0	0.347222	0	0	0	0	0	0	0	0	0	0	-1	0.347222	0
3	121	DE001602631096	113	19453	19472	HINDRIGHT	HR1	25.9167	16.5333	17.55	0	0	114	1264	1513	0	0	21	80.5992	56.4286	69.8694	26.8333	33.1667	25.3814	23.7188	27.3281	4	27.6667	31.6667	0.833333	1	0	0	0	0	10.5146	19.7297	455.8	0	3	2	73	20	1875	66	149	-1	21.4044	0
3	121	DE001602631096	113	19453	19472	HINDRIGHT	HR1	5.75	0	54.25	0	0	60	0	4987	0	0	0	0	0	92.0917	7	53	24.575	23.8906	25.7812	1	4.16667	54.5	1.33333	0	1	0	0	0	0	34.8223	260.5	1	5	5	158	26	2250	65	94	-1	37.9028	0
3	121	DE001602631096	113	19453	19472	HINDRIGHT	HR1	26.5667	29.6	3.83333	0	0	74	2252	167	0	0	31	83.2634	73.8667	65.35	53.5	6.5	27.6217	25.2656	30.0781	5	60	0	0	0	0	0	0	0	1.37778	0	0	0	0	0	0	0	0	0	0	-1	1.37778	0
3	121	DE001602631096	113	19453	19472	HINDRIGHT	HR1	43.3167	15.3167	1.21667	0	0	112	1146	28	0	0	19	82.4592	60.7895	34.6861	56.5	3.5	25.0026	24.2344	25.7812	3	60	0	0	1	1	0	0	0	11.3444	0	0	0	0	0	0	0	0	0	0	-1	11.3444	0
3	121	DE001602631096	113	19453	19472	HINDRIGHT	HR1	26.3833	32.9	0.383333	0	0	59	2433	6	0	0	41	78.7435	60.475	51.1	49.5	10.5	24.9183	24.0625	28.1875	3	60	0	0	1	1	0	0	0	8.49722	0	0	0	0	0	4	0	0	0	0	-1	8.49722	0
3	121	DE001602631096	113	19453	19472	HINDRIGHT	HR1	44.6	9.7	6.18333	0	0	232	712	375	0	0	10	77.9865	76	34.2028	20	40	28.0875	26.8125	28.875	6	21.3333	35.1667	3.5	1	0	0	0	0	21.7231	32.2679	455.143	0	9	9	91	90	1825	61	100	-1	53.1278	0
3	121	DE001602631096	113	19453	19472	HINDRIGHT	HR1	27.8	11.7833	20.4167	0	0	164	926	1520	0	0	12	82.5225	70.1667	54.6083	20.1667	39.8333	27.0887	24.5781	28.5312	4	0	56	4	0	0	0	0	0	0	35.3333	555.542	0	7	7	149	107	1687	68	129	-1	70.0139	0
3	121	DE001602631096	113	19453	19472	HINDRIGHT	HR1	15.3167	6.03333	38.8167	0	0	107	413	3414	0	0	7	79.3453	55.3333	86.2798	17.3333	42.8333	25.2935	24.2344	26.125	6	16.1667	43	0.833333	0	1	0	0	0	0.0217391	49.6578	418.6	1	4	4	133	23	2212	61	79	-1	42.0972	0
3	121	DE001602631096	113	19453	19472	HINDRIGHT	HR1	0.466667	59.4167	0	0	0	1	4709	0	0	0	71	83.7664	66.1972	99.8639	59.5	0.5	22.9756	21.1406	24.5781	1	60	0	0	1	1	0	0	0	6.03056	0	0	0	0	0	4	0	0	0	0	-1	6.03056	0
3	121	DE001602631096	113	19453	19472	HINDRIGHT	HR1	40.05	10.8333	9.23333	0	0	129	770	593	0	0	11	79.856	73.4	39.6472	44.3333	15.6667	22.4781	20.9688	25.2656	7	58	2	0	1	1	0	0	0	3.5	103.25	0	1	1	0	6	0	0	0	0	-1	6.825	0
3	121	DE001602631096	113	19453	19472	HINDRIGHT	HR1	0	60	0	0	0	0	4739	0	0	0	80	83.3632	59.2375	69.1111	52.3333	7.66667	22.2504	21.6562	24.0625	0	60	0	0	0	0	0	0	0	1.97222	0	0	0	0	0	0	0	0	0	0	-1	1.97222	0
3	121	DE001602631096	113	19453	19472	HINDRIGHT	HR1	32.4833	25.7167	1.75	0	0	146	1883	56	0	0	34	81.2267	54.3939	41.3889	26.8333	33.1667	21.1086	20.1094	21.6562	4	26.1667	33.8333	0.166667	1	1	0	0	0	11.3312	20.7783	70	1	2	1	65	4	3400	14	19	-1	16.8061	0
3	121	DE001602631096	117	19453	19472	HINDRIGHT	HR1	0.166667	8.31667	51.5167	0	0	1	665	4498	0	0	11	83.8912	52.8182	103.286	9.5	50.5	20.213	18.5625	21.8281	5	0	59	1	0	0	0	0	0	0	17.8079	327.667	0	4	4	99	27	2025	56	114	-1	22.9722	0
3	121	DE001602631096	117	19453	19472	HINDRIGHT	HR1	14.25	28.5333	17.2167	0	0	84	2207	1376	0	0	30	82.4083	72.1034	82.6389	39.3333	20.6667	19.483	17.5312	21.8281	5	38.6667	20.3333	1	0	1	0	0	0	0.325991	33.3465	352.833	1	3	3	43	25	1975	56	105	-1	17.85	0
3	121	DE001602631096	117	19453	19472	HINDRIGHT	HR1	14.7167	40	5.06667	0	0	41	3131	208	0	0	58	83.0634	54.3276	72.1139	55.1667	4.83333	17.0204	15.9844	18.3906	6	56.1667	3.83333	0	1	1	0	0	0	5.53412	34.2609	0	1	1	0	12	0	0	0	0	-1	7.36944	0
3	121	DE001602631096	117	19453	19472	HINDRIGHT	HR1	20.7	35.0833	4.53333	0	0	27	2688	227	0	0	49	82.2714	54.1702	49.2909	45	15.1667	20.416	18.3906	21.8281	8	52.1667	7.83333	0	2	2	0	0	0	6.23642	35.1277	0	1	1	0	24	0	0	0	0	-1	10.0083	0
3	121	DE001602631096	117	19453	19472	HINDRIGHT	HR1	25.4833	31.8333	2.73333	0	0	94	2490	58	0	0	38	83.4836	67.2703	40.2528	22.5	37.5	24.1105	21.3125	25.7812	3	7.33333	50	2.66667	1	0	0	0	0	41.5918	23.2305	379.562	0	7	6	77	76	1862	57	112	-1	41.5667	0
3	121	DE001602631096	117	19453	19472	HINDRIGHT	HR1	19.1	8.05	32.85	0	0	159	619	2812	0	0	9	82.5447	68	73.8056	19.8333	40.1667	23.8997	21.4844	26.125	8	0	55.8333	4.16667	0	0	0	0	0	0	23.4567	521.88	0	9	10	94	109	1712	64	115	-1	58.0694	0
3	121	DE001602631096	117	19453	19472	HINDRIGHT	HR1	3.73333	4.63333	50.6167	0	0.583333	42	274	3843	0	13	4	78.4599	73.3333	128.706	16.6667	43.3333	21.9931	21.1406	22.5156	14	13.1667	44.8333	2	0	1	0	0	0	0.22973	30.2664	328.5	1	8	7	91	50	1925	66	110	-1	34.0333	0
3	121	DE001602631096	117	19453	19472	HINDRIGHT	HR1	1.55	57.6	0.8	0	0	2	4526	62	0	0	76	82.7363	58.3467	76.8722	57.6667	2.33333	22.0365	20.9688	22.6875	3	60.1667	0	0	0	0	0	0	0	0.0775623	0	0	0	0	0	0	0	0	0	0	-1	0.0775623	0
3	121	DE001602631096	117	19453	19472	HINDRIGHT	HR1	29.4333	27.8333	2.78333	0	0	73	2089	85	0	0	34	82.0866	60.8788	54.8111	43.3333	16.6667	24.1076	21.1406	25.9531	3	51.8333	8.16667	0	1	0	0	0	0	7.35443	11.6818	0	0	1	0	16	0	0	0	0	-1	7.88333	0
3	121	DE001602631096	117	19453	19472	HINDRIGHT	HR1	28.7667	0	31.1333	0	0	120	0	2159	0	0	0	0	0	65.3806	15.1667	44.8333	22.8186	20.9688	25.7812	11	0	56.1667	3.83333	0	0	0	0	0	0	22.1157	493.174	0	9	9	105	94	1937	59	95	-1	52.2111	0
3	121	DE001602631096	117	19453	19472	HINDRIGHT	HR1	26.1167	19.9	13.4333	0	0	162	1483	1060	0	0	22	81.9048	70.2381	66.9278	23.6667	36.3333	24.7409	22.8594	26.125	6	0	57.8333	2.16667	0	0	0	0	0	0	35.4582	1328.62	0	2	2	118	86	1375	71	135	-1	82.1556	0
3	121	DE001602631096	117	19453	19472	HINDRIGHT	HR1	11.4167	11.7833	35.85	0	1.13333	44	843	3330	0	12	13	83.4476	69.75	92.2778	23.3333	36.6667	25.0534	23.7188	25.7812	5	20	39.5	0.5	0	1	0	0	0	0.217391	27.8182	370	1	3	3	85	9	0	0	0	-1	21.8528	0
3	121	DE001602631096	117	19453	19472	HINDRIGHT	HR1	10.0167	49.9833	0	0	0	39	4001	0	0	0	61	85.6938	65.4262	101.244	53.8333	6.16667	23.4213	23.2031	24.4062	1	60	0	0	0	0	0	0	0	4.05278	0	0	0	0	0	0	0	0	0	0	-1	4.05278	0
3	121	DE001602631096	117	19453	19472	HINDRIGHT	HR1	57.55	0	1.81667	0	0.916667	340	0	100	0	8	0	0	0	37.5028	47.6667	12.3333	24.0317	22.1719	25.9531	4	60	0	0	0	0	0	0	0	0.844444	0	0	0	0	0	0	0	0	0	0	-1	0.844444	0
3	121	DE001602631096	117	19453	19472	HINDRIGHT	HR1	39.5667	20.65	0	0	0	155	1505	0	0	0	24	80.6632	61.9565	49.4792	42	18.1667	22.4049	21.8281	23.0312	1	60	0	0	0	0	0	0	0	9.04444	0	0	0	0	0	0	0	0	0	0	-1	9.04444	0
3	121	DE001602631096	117	19453	19472	HINDRIGHT	HR1	9.91667	41.55	8.53333	0	0	57	3170	782	0	0	56	80.8639	56.4643	75.3667	45.3333	14.6667	22.8386	21.4844	23.8906	2	42.8333	16.8333	0.333333	1	0	0	0	0	3.05725	16.0521	95.5	0	3	2	17	6	0	0	0	-1	7.03611	0
3	121	DE001602631096	117	19453	19472	HINDRIGHT	HR1	0	0	60	0	0	0	0	5227	0	0	0	0	0	107.997	5.83333	54.1667	24.5359	23.8906	25.2656	2	0	59.3333	0.666667	0	0	0	0	0	0	14.1404	254.25	0	2	2	78	13	2325	51	79	-1	16.8083	0
3	121	DE001602631096	117	19453	19472	HINDRIGHT	HR1	35.6333	0	23.5667	0	0.5	186	0	1772	0	9	0	0	0	53.3722	6.5	53.5	25.6836	23.7188	27.8438	13	0	55.3333	4.66667	0	0	0	0	0	0	32.1084	441.964	0	10	10	118	113	1887	63	98	-1	63.9861	0
3	121	DE001602631096	117	19453	19472	HINDRIGHT	HR1	7.4	41.3833	11.2167	0	0	38	3010	542	0	0	40	82.1558	72.7838	88.4806	34.3333	25.6667	26.1331	22.8594	28.3594	16	16.1667	39.5	4.5	0	1	0	0	0	0.228261	32.2562	497.593	1	10	10	94	112	1837	63	94	-1	58.8975	0
3	121	DE001602631096	117	19453	19472	HINDRIGHT	HR1	0	59.0333	0.966667	0	0	0	4717	94	0	0	71	84.1769	66.6714	90.9111	59.6667	0.333333	23.0353	22.5156	23.8906	2	60	0	0	0	0	0	0	0	0.252778	0	0	0	0	0	0	0	0	0	0	-1	0.252778	0
3	121	DE001602631096	117	19453	19472	HINDRIGHT	HR1	52.2167	5.98333	1.8	0	0	199	438	41	0	0	5	79.1269	84.5	24.7667	18.6667	41.3333	23.9801	22.3438	28.0156	5	52.8333	7.16667	0	1	1	0	0	0	8.93691	15.186	0	1	1	0	8	0	0	0	0	-1	9.68333	0
3	121	DE001602631096	117	19453	19472	HINDRIGHT	HR1	12.5333	47.15	0	0	0	37	3754	0	0	0	66	84.1511	58.197	68.5111	44.5	15.5	23.8381	22.5156	27.8438	1	47.8333	12.1667	0	1	1	0	0	0	2.43902	27.6849	0	1	1	0	20	0	0	0	0	-1	7.55833	0
3	121	DE001602631096	117	19453	19472	HINDRIGHT	HR1	43.6167	15.4167	1.28333	0	0	168	1112	39	0	0	15	77.824	79.2143	37.4972	24.5	35.5	22.9045	22	24.4062	3	60	0	0	0	0	0	0	0	0.863889	0	0	0	0	0	0	0	0	0	0	-1	0.863889	0
3	121	DE001602631096	117	19453	19472	HINDRIGHT	HR1	4.63333	24.6333	30.7333	0	0	27	1859	2796	0	0	30	81.1808	60.7	93.825	23.3333	36.6667	23.3347	21.4844	24.75	5	9.66667	50.1667	0.166667	1	0	0	0	0	13.4762	10.6723	165	0	2	1	67	4	2600	34	81	-1	11.5917	0
3	282	DE001602948177	43	0001910D	19118	HINDLEFT	HR1	11.15	48.85	0	0	0	12	3557	0	0	0	53	77.3074	67.3846	26.5861	60	0	19.3665	18.5625	19.7656	1	56.6667	3.5	0	2	1	0	0	0	16.4957	1.625	0	0	1	0	9	0	0	0	0	1	15.8366	0
3	282	DE001602948177	43	0001910D	19118	HINDLEFT	HR1	31.0833	28.9167	0	0	0	58	1969	0	0	0	31	74.3774	66.6667	16.8028	60	0	18.3381	16.8438	19.7656	2	39.1667	20.8333	0	1	2	0	0	0	0	24.7769	0	1	0	0	30	0	0	0	0	1	8.94722	0
3	282	DE001602948177	43	0001910D	19118	HINDLEFT	HR1	0	60	0	0	0	0	4242	0	0	0	60	74.7033	69.6333	32.9167	60	0	18.4176	18.0469	19.0781	0	17.6667	42.3333	0	2	1	0	0	0	19.7477	13.9759	0	1	2	0	33	0	0	0	0	1	15.7556	0
3	282	DE001602948177	43	0001910D	19118	HINDLEFT	HR1	39.9333	18.8167	1.25	0	0	200	1379	53	0	0	20	77.0593	71.3684	16.6889	60	0	21.3994	18.9062	24.9219	3	39	21	0	0	1	0	0	0	0	23.084	0	1	0	0	46	0	0	0	0	-1	8.4	0
3	282	DE001602948177	43	0001910D	19118	HINDLEFT	HR1	37.0667	18.0333	4.9	0	0	207	1229	177	0	0	18	74.1396	72.5294	32.4444	60	0	20.8821	17.875	22.6875	7	9.66667	45.6667	4.66667	1	0	0	0	0	6.9	72.8419	421.321	0	9	9	158	115	1987	72	136	1	88.9556	0
3	282	DE001602948177	43	0001910D	19118	HINDLEFT	HR1	8	0	51.5167	0	0	81	0	4045	0	0	0	0	0	141.792	60	0	20.9957	19.5938	22	10	0	53	7	0	0	0	0	0	0	46.1289	330.238	0	16	16	97	175	2212	61	118	1	79.275	0
3	282	DE001602948177	43	0001910D	19118	HINDLEFT	HR1	53.4333	4.85	2.36667	0	0	139	331	65	0	0	6	73.3083	63.6	15.6427	60.1667	0	17.8588	16.6719	19.5938	3	53.5	6.16667	0.333333	1	2	0	0	0	8.69937	68.1429	300.5	1	1	1	12	8	2950	54	113	1	17.2556	0
3	282	DE001602948177	43	0001910D	19118	HINDLEFT	HR1	16.3667	38.7167	4.53333	0	0	70	2810	134	0	0	38	76.5079	73.8421	28.1167	60	0	19.6773	17.1875	23.7188	7	48.6667	11.3333	0	1	1	0	0	0	4.77397	26.4118	0	1	1	0	32	0	0	0	0	1	8.86111	0
3	282	DE001602948177	43	0001910D	19118	HINDLEFT	HR1	4.15	53.9333	2.3	0	0	10	3862	36	0	0	55	75.6438	69.8333	34.2222	60	0	21.4748	20.2812	24.2344	5	60	0	0	0	0	0	0	0	1.05833	0	0	0	0	0	0	0	0	0	0	1	1.05833	0
3	282	DE001602948177	43	0001910D	19118	HINDLEFT	HR1	56.7167	0	2.96667	0	0	331	0	104	0	0	0	0	0	26.9111	60	0	20.3407	19.25	22.1719	4	22.8333	32.6667	4.5	2	1	0	0	0	21.3237	44.6907	501.63	1	10	9	99	124	2000	70	129	1	69.9389	0
3	282	DE001602948177	43	0001910D	19118	HINDLEFT	HR1	19.8	19.0333	21.4833	0	0	59	1306	1469	0	0	19	73.1858	68.3889	76.9	60	0	22.545	20.4531	23.8906	11	0	55.1667	4.83333	0	0	0	0	0	0	62.0665	433.897	0	8	8	159	124	1850	65	124	1	92.0194	0
3	282	DE001602948177	43	0001910D	19118	HINDLEFT	HR1	4.18333	0	55.5	0	0	32	0	4568	0	0	0	0	0	138.739	59.8333	0.166667	22.5555	20.9688	23.5469	5	0	58.5	1.5	0	0	0	0	0	0	50.5442	328.778	0	5	5	111	32	2612	46	83	1	57.5	0
3	282	DE001602948177	43	0001910D	19118	HINDLEFT	HR1	37.8167	18.6667	3.83333	0	0	192	1296	184	0	0	20	74.6444	64.2632	36.7028	60	0	21.8608	19.9375	23.7188	3	52.3333	6.5	1.33333	1	2	0	0	0	6.54693	63.0682	337.625	1	4	4	16	33	2550	57	90	1	20.7729	0
3	282	DE001602948177	43	0001910D	19118	HINDLEFT	HR1	29.3833	28	2.03333	0	0	177	1942	81	0	0	29	73.302	67.6897	47.2806	60	0	21.6066	21.1406	22.3438	7	22.6667	35.6667	1.66667	1	1	0	0	0	14.3676	40.3224	373	1	6	5	99	38	1800	78	188	1	39.7583	0
3	282	DE001602948177	43	0001910D	19118	HINDLEFT	HR1	10.0667	50.5167	0	0	0	80	3479	0	0	0	46	73.8601	75.5111	21.4083	60	0	21.255	20.7969	21.8281	1	60	0	0	0	0	0	0	0	13.575	0	0	0	0	0	0	0	0	0	0	1	13.575	0
3	282	DE001602948177	43	0001910D	19118	HINDLEFT	HR1	53.8	6.2	0	0	0	265	355	0	0	0	6	68.067	69.4	40.0806	60	0	22.7185	21.1406	25.6094	2	60	0	0	1	1	0	0	0	9.15833	0	0	0	0	0	5	0	0	0	0	1	9.15833	0
3	282	DE001602948177	43	0001910D	19118	HINDLEFT	HR1	46.5333	12.0333	1.43333	0	0	149	755	34	0	0	10	71.2606	64.1111	17.4333	60	0	23.7679	23.0312	24.75	4	46.3333	13.6667	0	1	1	0	0	0	4.33453	89.2073	0	1	1	0	44	0	0	0	0	1	23.6667	0
3	282	DE001602948177	43	0001910D	19118	HINDLEFT	HR1	20.5167	25.8167	13.8167	0	0	123	1853	909	0	0	24	74.8072	74.5833	56.7313	60.1667	0	23.0277	22	23.8906	3	10.3333	43.6667	6	1	0	0	0	0	27.2388	22.249	498.028	0	9	8	73	151	1962	69	113	1	70.7556	0
3	282	DE001602948177	43	0001910D	19118	HINDLEFT	HR1	27.0333	6.88333	26.0833	0	0	148	432	1946	0	0	7	67.4175	65	82	60	0	22.8756	20.4531	24.9219	6	0	54.5	5.5	0	0	0	0	0	0	71.2661	432.03	0	8	8	183	138	2062	63	124	1	104.336	0
3	282	DE001602948177	43	0001910D	19118	HINDLEFT	HR1	30.3	0	29.7	0	0	61	0	2264	0	0	0	0	0	73.9194	60	0	20.7997	20.1094	21.3125	2	31.1667	28.6667	0.166667	0	1	0	0	0	0.131868	68.7571	540	1	1	1	83	3	0	0	0	1	35.3722	0
3	282	DE001602948177	43	0001910D	19118	HINDLEFT	HR1	27.7833	31.8	0	0	0	69	2233	0	0	0	33	75.0648	68.2424	28.8722	60	0	19.2197	18.3906	20.625	1	60	0	0	3	3	0	0	0	21.7861	0	0	0	0	0	8	0	0	0	0	1	21.7861	0
3	282	DE001602948177	43	0001910D	19118	HINDLEFT	HR1	41.2167	19.2	0	0	0	104	1324	0	0	0	19	73.4794	73.0556	11.275	60	0	19.8513	18.2188	21.3125	1	39.8333	20.1667	0	1	0	0	0	0	4.28689	7.67241	0	0	1	0	11	0	0	0	0	1	5.37778	0
3	282	DE001602948177	43	0001910D	19118	HINDLEFT	HR1	4.7	24	31.3	0	0	24	1721	2408	0	0	22	75.7105	78.0909	84.525	59.8333	0.166667	19.8072	18.9062	20.9688	6	0	57.6667	2.33333	1	1	0	0	0	0	45.6127	262.071	0	10	10	122	48	2862	44	69	1	54.0306	0
3	282	DE001602948177	43	0001910D	19118	HINDLEFT	HR1	14.6	0	44.7667	0	0	76	0	3339	0	0	0	0	0	97.9556	60	0	19.5465	19.0781	19.9375	11	0	59.1667	1	0	0	0	0	0	0	41.3521	250	0	5	5	127	21	3100	50	121	1	44.8199	0
3	282	DE001602948177	44	0001910D	19118	HINDLEFT	HR1	60.1	0	0.533333	0	0	213	0	14	0	0	0	0	0	15.7333	60	0	20.8348	19.5938	22.6875	2	49.6667	10	0.333333	0	1	0	0	0	0.0273038	85.0615	420.5	1	1	1	33	8	2325	55	76	1	17.7167	0
3	282	DE001602948177	44	0001910D	19118	HINDLEFT	HR1	12.2667	47.6833	0	0	0	41	3332	0	0	0	48	73.8982	69.383	40.5778	60	0	20.6114	19.0781	22.8594	1	21.5	38.5	0	1	1	0	0	0	35.8062	82.0346	0	1	1	0	148	0	0	0	0	1	65.4694	0
3	282	DE001602948177	44	0001910D	19118	HINDLEFT	HR1	43.15	16.9	0	0	0	106	1156	0	0	0	17	74.365	68.4375	19.5333	60	0	22.2905	19.4219	24.4062	1	50.6667	9.33333	0	1	0	0	0	0	6.89968	107.902	0	0	1	0	48	0	0	0	0	1	21.2083	0
3	282	DE001602948177	44	0001910D	19118	HINDLEFT	HR1	36.4333	20.05	3.51667	0	0	200	1368	146	0	0	20	73.7792	70.4211	32.5972	60	0	21.8974	20.9688	22.3438	6	16.6667	43.3333	0	1	1	0	0	0	11.71	67.5808	0	1	1	0	163	0	0	0	0	-1	52.0611	0
3	282	DE001602948177	44	0001910D	19118	HINDLEFT	HR1	22.3	36.4833	1.38333	0	0	109	2592	40	0	0	38	75.2686	68.8649	39.7812	60.1667	0	22.0938	20.7969	23.375	4	0	55.8333	4.16667	0	0	0	0	0	0	30.0836	468.04	0	6	6	88	92	2012	68	116	1	60.4972	0
3	282	DE001602948177	44	0001910D	19118	HINDLEFT	HR1	11.2167	18.0333	30.1667	0	0	86	1328	2433	0	0	18	78.4235	74.6111	99.5167	60	0	20.9122	18.9062	23.2031	4	0	54.1667	5.83333	0	0	0	0	0	0	71.1815	380.343	0	12	12	213	144	2275	60	114	1	101.239	0
3	282	DE001602948177	44	0001910D	19118	HINDLEFT	HR1	57.95	0	2.46667	0	0	157	0	120	0	0	0	0	0	17.225	60	0	19.0712	18.0469	20.4531	2	55.1667	4.83333	0	0	1	0	0	0	0.0889571	91	0	1	0	0	18	0	0	0	0	1	8.675	0
3	282	DE001602948177	44	0001910D	19118	HINDLEFT	HR1	27.1167	31.25	1.5	0	0	47	2167	55	0	0	31	74.3202	69.9667	34.4139	60	0	18.7239	17.0156	20.4531	3	60	0	0	1	1	0	0	0	14.0917	0	0	0	0	0	0	4	1900	73	64	1	14.0917	0
3	282	DE001602948177	44	0001910D	19118	HINDLEFT	HR1	60.3	0	0	0	0	152	0	0	0	0	0	0	0	14.275	60	0	16.6752	16.1562	17.5312	0	60	0	0	0	0	0	0	0	10.3778	0	0	0	0	0	0	0	0	0	0	1	10.3778	0
3	282	DE001602948177	44	0001910D	19118	HINDLEFT	HR1	30.3	23.95	5.75	0	0	119	1599	279	0	0	23	72.686	70.6667	35.5111	60	0	19.0082	16.1562	23.0312	6	26.6667	30.3333	3	1	0	0	0	0	12.8788	57.0339	558.833	0	7	6	92	82	1837	76	148	1	61.8861	0
3	282	DE001602948177	44	0001910D	19118	HINDLEFT	HR1	17.0167	7.83333	35.15	0	0	110	561	2360	0	0	10	76.8981	64.3333	105.1	60	0	21.8673	20.2812	23.375	8	0	54.1667	6	0	0	0	0	0	0	79.5015	465.389	0	11	11	228	149	2212	60	118	1	117.983	0
3	282	DE001602948177	44	0001910D	19118	HINDLEFT	HR1	16.1167	7.78333	36.1	0	0	127	516	2437	0	0	8	74.1516	66.5714	70.1	60	0	22.2793	21.6562	23.0312	14	12	47.3333	0.666667	0	1	0	0	0	0.0298507	51.9412	321	1	3	3	83	12	2700	50	96	1	45.2694	0
3	282	DE001602948177	44	0001910D	19118	HINDLEFT	HR1	0	60	0	0	0	0	4318	0	0	0	60	76.0816	72.5167	26.3222	60	0	22.2356	21.6562	22.8594	0	60	0	0	0	0	0	0	0	0.272222	0	0	0	0	0	0	0	0	0	0	1	0.272222	0
3	282	DE001602948177	44	0001910D	19118	HINDLEFT	HR1	52.2833	3.73333	3.68333	0	0	185	216	108	0	0	3	70.2845	70	22.5778	60	0	22.0277	21.1406	23.0312	7	60	0	0	1	1	0	0	0	11.7083	0	0	0	0	0	4	0	0	0	0	1	11.7083	0
3	282	DE001602948177	44	0001910D	19118	HINDLEFT	HR1	27.2333	33.0667	0	0	0	194	2302	0	0	0	30	73.6462	73.8966	41.4861	60	0	23.6023	22.6875	24.4062	2	60	0	0	0	0	0	0	0	13.125	0	0	0	0	0	0	0	0	0	0	1	13.125	0
3	282	DE001602948177	44	0001910D	19118	HINDLEFT	HR1	28.85	31.15	0	0	0	269	2232	0	0	0	33	76.0365	69.5625	33.7667	60	0	22.9914	21.1406	25.0938	1	60	0	0	0	0	0	0	0	14.7972	0	0	0	0	0	0	0	0	0	0	1	14.7972	0
3	282	DE001602948177	44	0001910D	19118	HINDLEFT	HR1	21.1667	18.5167	20.4833	0	0	111	1295	1682	0	0	16	75.7554	76.8	61.3989	60.1667	0	21.9572	21.3125	23.2031	4	16.1667	43.6667	0.166667	1	0	0	0	0	12.5294	37.4864	391	0	2	1	100	4	0	0	0	1	31.3972	0
3	282	DE001602948177	44	0001910D	19118	HINDLEFT	HR1	20.4167	8.28333	31.3	0	0	115	502	2158	0	0	7	70.3068	63.8	93.9056	60	0	22.6355	21.4844	24.5781	12	0	54.5	5.5	0	0	0	0	0	0	62.3394	572.394	0	12	12	178	146	1962	68	117	1	109.094	0
3	282	DE001602948177	44	0001910D	19118	HINDLEFT	HR1	17.5833	9.06667	33.35	0	0	147	593	2438	0	0	9	76.3919	60.625	105.222	60	0	22.6913	20.625	24.75	11	0	53	7	0	0	0	0	0	0	72.0881	379.357	0	17	17	174	162	2237	61	112	1	107.936	0
3	282	DE001602948177	44	0001910D	19118	HINDLEFT	HR1	27.2667	24.8	7.93333	0	0	189	1743	398	0	0	28	74.9188	62.6296	64.3028	60	0	20.6171	19.7656	22.6875	8	28.1667	27.1667	4.66667	0	1	0	0	0	0.164634	57	381.214	1	14	14	70	103	2625	54	80	1	56.325	0
3	282	DE001602948177	44	0001910D	19118	HINDLEFT	HR1	22.85	36	0.85	0	0	85	2545	21	0	0	39	74.848	65.3077	38.3556	60	0	20.5126	19.9375	21.4844	2	60	0	0	2	2	0	0	0	14.9778	0	0	0	0	0	3	0	0	0	0	1	14.9778	0
3	282	DE001602948177	44	0001910D	19118	HINDLEFT	HR1	31	28	1.3	0	0	38	2025	22	0	0	31	75.74	64.8333	15.725	60	0	24.3587	19.9375	28.0156	2	60	0	0	1	1	0	0	0	8.97778	0	0	0	0	0	5	0	0	0	0	1	8.97778	0
3	282	DE001602948177	44	0001910D	19118	HINDLEFT	HR1	0	60	0	0	0	0	4290	0	0	0	62	74.9302	68.0161	27.2889	60	0	20.4632	19.9375	20.9688	0	60.1667	0	0	1	1	0	0	0	5.61773	0	0	0	0	0	0	0	0	0	0	1	5.61773	0
3	282	DE001602948177	44	0001910D	19118	HINDLEFT	HR1	36.75	23.0833	0	0	0	72	1618	0	0	0	25	74.7963	67	14.9722	60	0	20.6567	20.1094	21.6562	1	60	0	0	0	0	0	0	0	1.01944	0	0	0	0	0	0	0	0	0	0	1	1.01944	0
3	807	DE001602631733	79	19183	000192F9	HINDRIGHT	HR1	4.63333	44.95	10.5667	0	0	27	3526	580	0	0	50	83.3665	70.4898	59.475	50.3333	9.66667	19.2514	17.5312	20.2812	3	49.8333	9.33333	0.833333	0	1	0	0	0	2.57483	35.4262	493.6	1	2	2	21	20	2000	60	116	-1	14.9611	0
3	807	DE001602631733	79	19183	000192F9	HINDRIGHT	HR1	24.1667	32.5833	2.55	0	0.5	100	2595	79	0	10	40	84.2053	64.5897	32.1194	41.3333	18.6667	20.7069	19.5938	21.8281	7	42.1667	17.5	0.333333	2	1	0	0	0	12.5	4.38	315.5	1	3	1	20	4	0	0	0	-1	11.9278	0
3	807	DE001602631733	79	19183	000192F9	HINDRIGHT	HR1	29.8667	28.9	0	0	1.08333	99	2164	0	0	11	34	82.6599	63.6667	27.2028	37.5	22.5	19.5085	16.6719	21.8281	4	30.6667	29.3333	0	1	1	0	0	0	14.3804	10.9716	0	1	1	0	34	0	0	0	0	-1	12.7139	0
3	807	DE001602631733	79	19183	000192F9	HINDRIGHT	HR1	12.8667	36.7	8.73333	0	1.41667	137	2788	441	0	37	40	81.2566	68.375	61.9333	34.8333	25.1667	18.6964	17.875	21.1406	7	0	57.3333	2.66667	0	0	0	0	0	0	11.4826	619	0	5	5	79	72	1850	64	120	-1	38.4833	0
3	807	DE001602631733	79	19183	000192F9	HINDRIGHT	HR1	48.5	8.46667	3.13333	0	0.333333	384	522	123	0	6	7	75.1142	74.1667	66.446	8.33333	51.8333	21.1966	18.9062	23.0312	7	0	56.5	3.5	0	0	0	0	0	0	27.4602	530.429	0	8	9	111	93	2087	53	104	-1	56.8	0
3	807	DE001602631733	79	19183	000192F9	HINDRIGHT	HR1	0	3.15	56.85	0	0	0	234	4905	0	0	4	79.3076	69	128.717	16.5	43.5	18.8745	18.3906	20.625	1	0	57.1667	2.83333	0	0	0	0	0	0	16.1778	562.176	0	7	6	105	64	1825	60	125	-1	41.9611	0
3	807	DE001602631733	79	19183	000192F9	HINDRIGHT	HR1	11.7833	27.5167	19.85	0	0.883333	80	2205	1397	0	9	32	84.4183	67.8065	72.3639	39.1667	20.8333	17.6399	16.5	18.9062	9	36.5	22	1.5	1	2	0	0	0	0.962617	37.3723	384.556	1	4	4	63	31	2450	42	92	-1	24.4083	0
3	807	DE001602631733	79	19183	000192F9	HINDRIGHT	HR1	35.35	21.0667	1.45	0	1.91667	184	1614	56	0	26	29	83.0907	56.8571	28.7556	20	40	18.7494	17.7031	19.4219	8	23.5	36.5	0	1	0	0	0	0	10.7397	9.85514	0	0	1	0	60	0	0	0	0	-1	10.2139	0
3	807	DE001602631733	79	19183	000192F9	HINDRIGHT	HR1	13.7	35.15	7.58333	0	2.63333	96	2772	316	0	47	43	85.2456	62.6279	52.1306	17.1667	42.8333	18.939	17.1875	19.9375	12	0	58.8333	1.16667	0	0	0	0	0	0	15.1671	220.143	0	3	3	118	18	2575	48	78	-1	19.1528	0
3	807	DE001602631733	79	19183	000192F9	HINDRIGHT	HR1	11.05	46.9333	0.85	0	0.95	54	3528	33	0	9	48	81.5993	74.4468	78.9333	21.1667	38.8333	19.7546	17.875	21.6562	5	1	55.3333	3.83333	1	1	0	0	0	119.167	37.0843	659.13	1	10	9	138	104	1887	61	116	-1	78.0803	0
3	807	DE001602631733	79	19183	000192F9	HINDRIGHT	HR1	17.75	0	42.7167	0	0	123	0	3448	0	0	0	0	0	161.056	14.5	45.5	20.61	19.7656	21.6562	6	0	53.8333	6.16667	0	0	0	0	0	0	29.5697	771.324	0	11	11	124	159	1750	61	128	-1	105.806	0
3	807	DE001602631733	79	19183	000192F9	HINDRIGHT	HR1	4.85	50.9333	3.78333	0	0	49	4059	175	0	0	56	84.9189	73.3818	51.2139	51.5	8.5	20.9084	20.1094	21.6562	5	52.6667	6.66667	0.666667	1	1	0	0	0	8.4462	28.6	747.75	1	2	1	13	19	1937	57	124	-1	18.9	0
3	807	DE001602631733	79	19183	000192F9	HINDRIGHT	HR1	54.2667	0	5.38333	0	0.8	236	0	175	0	9	0	0	0	34.5917	13.3333	46.6667	22.459	21.4844	23.2031	8	41.1667	18.8333	0	1	2	0	0	0	8.52066	30.7966	0	2	1	0	48	0	0	0	0	-1	15.8222	0
3	807	DE001602631733	79	19183	000192F9	HINDRIGHT	HR1	25.9667	32.3167	0	0	1.1	183	2490	0	0	28	42	85.2818	57.9512	38.3889	37.8333	22.1667	23.418	22.3438	24.0625	4	40.6667	19.3333	0	1	0	0	0	0	13.3253	8.30631	0	0	1	0	29	0	0	0	0	-1	11.7778	0
3	807	DE001602631733	79	19183	000192F9	HINDRIGHT	HR1	10.3333	0	44.4667	0	5.25	111	0	3217	0	87	0	0	0	168.561	17	43	23.2544	22.3438	24.5781	15	0	58.5	1.5	0	0	0	0	0	0	18.0114	407.556	0	4	4	115	34	2100	53	105	-1	27.75	0
3	807	DE001602631733	79	19183	000192F9	HINDRIGHT	HR1	8.78333	32.3333	19.05	0	0	81	2492	1374	0	0	38	81.9357	66.9189	92.7175	20.8333	39.3333	22.4259	20.7969	23.5469	5	0	57.6667	2.33333	2	2	0	0	0	0	39.8642	424.214	0	6	6	139	50	2137	53	109	-1	54.8111	0
3	807	DE001602631733	79	19183	000192F9	HINDRIGHT	HR1	21.7667	36.6833	1.11667	0	0	54	2792	35	0	0	38	80.7894	73.4211	35.9917	16	44	22.6044	22.1719	23.0312	2	23.6667	36	0.333333	0	1	0	0	0	0.547445	29.009	268.5	1	2	2	95	7	2900	24	92	-1	19.5083	0
3	807	DE001602631733	79	19183	000192F9	HINDRIGHT	HR1	52.2167	3	4.15	0	1.03333	286	145	137	0	14	2	72.6272	71	58.0833	9.5	50.5	24.0974	22.8594	25.9531	7	20.8333	36.6667	2.5	1	0	0	0	0	11.2	26.1488	669.2	0	4	3	73	74	1812	62	113	-1	47.5444	0
3	807	DE001602631733	79	19183	000192F9	HINDRIGHT	HR1	1.5	32.95	24.05	0	1.53333	9	2565	1751	0	25	41	82.1025	60.9268	109.247	18.3333	41.6667	23.6622	21.3125	26.6406	7	0	54.8333	5.16667	0	0	0	0	0	0	34.5441	588.387	0	14	14	125	132	1925	56	118	-1	82.2361	0
3	807	DE001602631733	79	19183	000192F9	HINDRIGHT	HR1	39.1667	0	20.5333	0	0	140	0	1641	0	0	0	0	0	73.7556	18.6667	41.3333	21.3481	18.9062	23.0312	3	34.1667	24.8333	1	0	1	0	0	0	0.135	50.3377	263.5	1	5	5	80	18	1850	48	58	-1	26	0
3	807	DE001602631733	79	19183	000192F9	HINDRIGHT	HR1	11.9667	47.05	1.01667	0	0	45	3582	38	0	0	56	80.5734	63.5455	34.1833	51.8333	8.16667	18.6007	17.1875	20.1094	3	58.6667	1.33333	0	1	1	0	0	0	2.46023	114.75	0	1	1	0	2	0	0	0	0	-1	4.95556	0
3	807	DE001602631733	79	19183	000192F9	HINDRIGHT	HR1	13.0667	47.2	0	0	0	8	3832	0	0	0	67	86.5385	56.8636	32.2111	50	10	19.5276	18.2188	20.1094	1	60.1667	0	0	0	0	0	0	0	2.77285	0	0	0	0	0	0	0	0	0	0	-1	2.77285	0
3	807	DE001602631733	79	19183	000192F9	HINDRIGHT	HR1	41.9333	17.8	0	0	0	151	1405	0	0	0	22	83.4694	62.7727	22.9917	32.5	27.5	19.8821	18.3906	23.0312	1	60	0	0	0	0	0	0	0	3.68889	0	0	0	0	0	0	0	0	0	0	-1	3.68889	0
3	807	DE001602631733	79	19183	000192F9	HINDRIGHT	HR1	29.3667	22.8167	8.01667	0	0	152	1689	285	0	0	25	80.2466	70.0417	33.6972	30	30	18.7451	16.8438	22.1719	13	23	35.3333	1.66667	1	0	0	0	0	7.34965	15.7585	248.4	0	9	8	56	36	2700	36	71	-1	18.8806	0
3	807	DE001602631733	83	000191AB	000192F9	HINDRIGHT	HR1	11.1	46.3	2.6	0	0	121	3699	96	0	0	71	86.1492	53.0714	51.7139	52.1667	7.83333	19.3121	18.0469	20.7969	8	0	58	2	0	0	0	0	0	0	18.9483	240.833	0	9	9	96	40	2437	41	92	-1	26.3444	0
3	807	DE001602631733	83	000191AB	000192F9	HINDRIGHT	HR1	27.95	29.2833	2.76667	0	0	134	2137	92	0	0	33	80.4012	65.625	23.8778	55.8333	4.16667	21.5748	20.7969	22.1719	6	48.5	10.5	1	0	1	0	0	0	0.262238	41.7794	285.667	1	2	2	25	16	2412	38	74	-1	12.8611	0
3	807	DE001602631733	83	000191AB	000192F9	HINDRIGHT	HR1	38.45	21.0667	0	0	0	70	1600	0	0	0	23	80.6572	66.9565	21.7083	59.3333	0.666667	20.6861	20.1094	21.4844	1	60	0	0	0	0	0	0	0	0.186111	0	0	0	0	0	0	0	0	0	0	-1	0.186111	0
3	807	DE001602631733	83	000191AB	000192F9	HINDRIGHT	HR1	35.05	16.85	8.58333	0	0	47	1367	421	0	0	25	86.339	55.375	27.25	55.6667	4.33333	20.552	19.4219	22	9	60	0	0	1	1	0	0	0	3.83333	0	0	0	0	0	1	0	0	0	0	-1	3.83333	0
3	807	DE001602631733	83	000191AB	000192F9	HINDRIGHT	HR1	45.7167	12.6833	1.6	0	0	309	998	93	0	0	16	85.0325	61.3333	43.1056	15.8333	44.1667	23.2552	19.0781	26.2969	6	5.83333	49.5	4.83333	1	0	0	0	0	21.75	23.3733	475.621	0	12	12	70	126	2087	53	98	-1	59.5235	0
3	807	DE001602631733	83	000191AB	000192F9	HINDRIGHT	HR1	6.83333	0	53.1667	0	0	115	0	4204	0	0	0	0	0	134.606	21.1667	38.8333	22.2413	20.9688	25.6094	3	0	55.6667	4.33333	0	0	0	0	0	0	28.7395	679.5	0	9	8	136	117	1800	60	135	-1	75.7389	0
3	807	DE001602631733	83	000191AB	000192F9	HINDRIGHT	HR1	12.65	32.6333	14.7167	0	0	93	2566	1097	0	0	43	83.6699	60.2381	54.6778	44.6667	15.3333	21.435	20.7969	22	4	38.8333	20.6667	0.5	0	1	0	0	0	2.56579	36.8605	367	1	2	2	51	12	2262	50	110	-1	17.8917	0
3	807	DE001602631733	83	000191AB	000192F9	HINDRIGHT	HR1	32.8333	24.9667	2.15	0	0	57	1864	58	0	0	31	81.059	57.0333	23.1167	54.8333	5.16667	24.046	21.8281	28.0156	4	60	0	0	0	0	0	0	0	5.56389	0	0	0	0	0	0	0	0	0	0	-1	5.56389	0
3	807	DE001602631733	83	000191AB	000192F9	HINDRIGHT	HR1	3.2	26.4	30.6167	0	0	33	2066	2132	0	0	35	82.257	60.4857	116.684	39.6667	20.5	21.4306	20.4531	23.2031	9	3.16667	56.5	0.333333	1	0	0	0	0	83.2917	16.7665	429.5	0	3	2	106	11	2500	40	88	-1	23.4944	0
3	807	DE001602631733	83	000191AB	000192F9	HINDRIGHT	HR1	14.25	23.9	21.85	0	0	79	1830	1353	0	0	25	83.7043	73.8261	91.6	36.5	23.5	21.4271	19.4219	24.5781	10	15.6667	40.6667	3.66667	3	3	0	0	0	12.978	33.8623	617.727	1	6	6	78	105	1825	59	106	-1	64.2639	0
3	807	DE001602631733	83	000191AB	000192F9	HINDRIGHT	HR1	23.3833	33.0667	3.16667	0	0	109	2641	102	0	0	46	85.8834	58.3043	49.2528	44.3333	15.6667	24.6798	22.5156	26.8125	7	21.5	34	4.5	0	1	0	0	0	0.532258	40.2057	721.185	1	9	9	82	120	1787	61	129	-1	77.6139	0
3	807	DE001602631733	83	000191AB	000192F9	HINDRIGHT	HR1	3.85	56.4167	0	0	0	9	4374	0	0	0	64	83.3524	68.0476	25.8889	57.8333	2.16667	24.4036	23.5469	25.2656	2	60	0	0	0	0	0	0	0	3.24444	0	0	0	0	0	0	0	0	0	0	-1	3.24444	0
3	807	DE001602631733	83	000191AB	000192F9	HINDRIGHT	HR1	49.05	7.78333	3.28333	0	0	171	538	98	0	0	7	82.4306	68.1667	25.6889	47.8333	12.1667	25.9185	23.8906	28.0156	5	60	0	0	0	0	0	0	0	6.97222	0	0	0	0	0	0	0	0	0	0	-1	6.97222	0
3	807	DE001602631733	83	000191AB	000192F9	HINDRIGHT	HR1	30.3	23.5667	5.91667	0	0	257	1923	170	0	0	34	86.4918	56.4706	48.6444	46.6667	13.3333	24.1095	22.6875	25.4375	7	22.8333	36.5	0.666667	1	0	0	0	0	14.6338	12.7336	431.25	0	4	3	72	14	2150	52	104	-1	18.1333	0
3	807	DE001602631733	83	000191AB	000192F9	HINDRIGHT	HR1	6.01667	28	26.2	0	0	87	2106	2019	0	0	29	79.0192	73.8929	116.611	42.5	17.5	23.3996	22.3438	25.2656	7	0	58.6667	1.33333	0	0	0	0	0	0	16.6733	314.5	0	5	5	95	28	2575	45	91	-1	23.2917	0
3	807	DE001602631733	83	000191AB	000192F9	HINDRIGHT	HR1	0.366667	0	59.6333	0	0	6	0	4160	0	0	0	0	0	215.403	25.1667	34.8333	24.353	22.6875	26.125	8	0	56	4	0	0	0	0	0	0	39.2619	464.458	0	10	10	150	94	1962	55	118	-1	67.6083	0
3	807	DE001602631733	83	000191AB	000192F9	HINDRIGHT	HR1	8.36667	23.7333	27.9	0	0	75	1831	2111	0	0	21	81.0678	87.95	89.4472	37	23	25.3764	24.0625	26.2969	6	26.1667	32.3333	1.66667	1	2	0	0	0	1.21053	40.1457	392	1	6	6	86	38	2150	51	115	-1	33.4986	0
3	807	DE001602631733	83	000191AB	000192F9	HINDRIGHT	HR1	32.25	15.8333	11.2167	0	0	209	1171	389	0	0	18	81.5062	67.6667	57.125	20.8333	39.1667	26.3644	25.4375	28.3594	13	13.5	43.1667	3.33333	1	0	0	0	0	21.3721	23.126	736.95	0	5	4	99	95	1762	64	133	-1	62.3639	0
3	807	DE001602631733	83	000191AB	000192F9	HINDRIGHT	HR1	17.1167	24.6	18.9833	0	0	98	1821	1603	0	0	29	79.0071	63.75	87.0861	25.3333	34.6667	25.8994	22.5156	29.0469	2	0	52	8	0	0	0	0	0	0	35.7756	407.458	0	18	18	108	185	2175	45	98	-1	85.3333	0
3	807	DE001602631733	83	000191AB	000192F9	HINDRIGHT	HR1	50.6	0	9.61667	0	0	312	0	342	0	0	0	0	0	34.097	45.6667	14.5	23.2012	22.6875	24.2344	6	55.6667	3.16667	1.16667	1	2	0	0	0	6.55927	36.0833	565.857	1	4	4	12	27	2225	49	115	-1	19.4028	0
3	807	DE001602631733	83	000191AB	000192F9	HINDRIGHT	HR1	9.86667	49.8	0	0	0	32	4097	0	0	0	58	86.8861	69.931	39.9944	58.1667	1.83333	21.065	19.7656	23.0312	1	58.3333	1.66667	0	1	1	0	0	0	1.64	147.7	0	1	1	0	9	0	0	0	0	-1	5.69722	0
3	807	DE001602631733	83	000191AB	000192F9	HINDRIGHT	HR1	20.9333	38.1667	1.23333	0	0	52	2819	41	0	0	43	80.1644	65.3333	20.3833	46.3333	13.6667	23.2301	20.4531	24.5781	3	60	0	0	0	0	0	0	0	0.222222	0	0	0	0	0	0	0	0	0	0	-1	0.222222	0
3	807	DE001602631733	83	000191AB	000192F9	HINDRIGHT	HR1	50.7667	5.43333	3.3	0	0	178	405	108	0	0	7	79.1675	52.4286	21.3139	59	1	21.7825	20.625	22.5156	5	60	0	0	0	0	0	0	0	0.930556	0	0	0	0	0	0	0	0	0	0	-1	0.930556	0
3	807	DE001602631733	83	000191AB	000192F9	HINDRIGHT	HR1	8.85	43.4667	8.18333	0	0	53	3459	327	0	0	53	85.7556	64.5962	47.8306	53	7	19.3493	18.2188	20.625	9	48.1667	11	0.833333	2	1	0	0	0	9.14626	19.2787	527.6	0	4	3	18	24	1950	55	107	-1	18.0639	0
3	888	DE001602631902	67	0001947E	0001947D	HINDLEFT	HR1	23.05	37.3833	0	0	0	71	2576	0	0	0	37	74.8382	71.0556	20.0249	26.5	33.6667	18.1376	16.5	22.3438	2	22.8333	36.6667	0.5	1	2	0	0	0	0.0454545	15.4267	137.333	1	3	3	72	11	2450	42	69	1	10.8028	0
3	888	DE001602631902	67	0001947E	0001947D	HINDLEFT	HR1	18.9833	41.1667	0	0	0	61	2867	0	0	0	40	75.7536	72.8974	22.8833	30.5	29.5	17.5267	16.6719	19.9375	1	9.5	50.5	0	1	0	0	0	0	15.2581	11.3356	0	0	1	0	82	0	0	0	0	1	12.0111	0
3	888	DE001602631902	67	0001947E	0001947D	HINDLEFT	HR1	28.4833	31.25	0.266667	0	0	116	2065	8	0	0	32	71.392	66.0323	29.4444	22	38	22.3344	17.5312	27.6719	3	44.1667	15.8333	0	2	2	0	0	0	2.51321	24.5579	0	1	1	0	34	0	0	0	0	1	8.33056	0
3	888	DE001602631902	67	0001947E	0001947D	HINDLEFT	HR1	13.85	45.2333	0	0	0.9	63	3140	0	0	7	43	75.0557	73.1628	17.5389	8.33333	51.6667	19.6868	18.7344	20.2812	3	0	59.5	0.666667	0	0	0	0	0	0	8.9972	301.25	0	0	1	91	23	1962	60	95	1	12.2355	0
3	888	DE001602631902	67	0001947E	0001947D	HINDLEFT	HR1	52.1	0	7.41667	0	0.5	247	0	354	0	12	0	0	0	37.1694	3.66667	56.3333	21.767	18.3906	24.4062	8	0	54.8333	5.16667	0	0	0	0	0	0	24.6717	377.677	0	9	9	145	147	1850	62	99	1	55.0694	0
3	888	DE001602631902	67	0001947E	0001947D	HINDLEFT	HR1	7.71667	0	52.2833	0	0	81	0	4636	0	0	0	0	0	107.953	10	50	20.0239	19.0781	21.6562	3	0	56.1667	3.83333	0	0	0	0	0	0	15.6914	360.391	0	6	5	131	98	1862	62	100	1	37.7139	0
3	888	DE001602631902	67	0001947E	0001947D	HINDLEFT	HR1	7.2	45.2167	7.58333	0	0	69	3301	586	0	0	47	76.9742	70.8913	36.2806	46.8333	13.1667	21.1036	19.5938	22.3438	3	47.8333	11.6667	0.5	5	6	0	0	0	0.0496454	53.6133	220	1	2	2	29	11	2575	40	78	1	13.0417	0
3	888	DE001602631902	67	0001947E	0001947D	HINDLEFT	HR1	17.1833	25.8667	16.95	0	0	79	1754	837	0	0	25	74.5927	71.5217	50.1528	29	31	19.1918	16.5	22.3438	18	8.83333	50	1.16667	1	0	0	0	0	21.8621	14.3119	277.571	0	4	3	87	32	1950	61	87	1	20.6472	0
3	888	DE001602631902	67	0001947E	0001947D	HINDLEFT	HR1	1.55	19.05	39.4	0	0	15	1399	3312	0	0	19	78.2972	73.3158	93.0083	14.1667	45.8333	18.1533	17.1875	19.7656	4	0	58.1667	1.83333	0	0	0	0	0	0	13.0659	213.727	0	6	6	116	32	2537	43	61	1	19.1972	0
3	888	DE001602631902	67	0001947E	0001947D	HINDLEFT	HR1	43.95	12.3	3.46667	0	0	198	762	142	0	0	11	71.5309	63.1111	51.9861	9.5	50.5	19.7661	17.0156	23.5469	9	10.5	44.1667	5.33333	1	1	0	0	0	13.0794	37.3849	293.125	1	14	13	139	115	2187	52	85	1	55.8639	0
3	888	DE001602631902	67	0001947E	0001947D	HINDLEFT	HR1	20.7667	38.8167	0.7	0	0	49	2572	25	0	0	38	73.2664	69.1944	28.4722	18	42	22.2151	20.4531	23.375	5	44.3333	12.1667	3.5	0	1	0	0	0	0.455939	43.5385	595.381	1	3	3	38	115	1625	67	112	1	44.4944	0
3	888	DE001602631902	67	0001947E	0001947D	HINDLEFT	HR1	22.6167	20.9167	16.4667	0	0	108	1391	1218	0	0	21	71.6904	68.0952	53.2389	15.6667	44.3333	22.6424	20.2812	23.7188	6	22	36.8333	1.16667	1	0	0	0	0	13.3139	20.9954	238.143	0	5	4	67	34	2125	59	95	1	22.2944	0
3	888	DE001602631902	67	0001947E	0001947D	HINDLEFT	HR1	10.0667	16.1	34	0	0	48	1011	2482	0	0	16	74.1454	63.7857	71.2964	5.33333	54.8333	21.686	20.2812	23.375	13	0	59.3333	0.666667	0	0	0	0	0	0	16.7275	193.75	0	4	4	126	15	2425	43	75	1	18.6944	0
3	888	DE001602631902	67	0001947E	0001947D	HINDLEFT	HR1	47.4167	12.5833	0	0	0	148	877	0	0	0	12	75.1487	73.8333	13.4667	5.16667	54.8333	23.0721	22.5156	23.5469	1	47.5	12.1667	0.333333	0	1	0	0	0	3.61071	42.5256	140	1	1	1	34	4	0	0	0	1	12.8	0
3	888	DE001602631902	67	0001947E	0001947D	HINDLEFT	HR1	31.9	27.15	0.95	0	0	143	1845	33	0	0	25	73.7127	73.5417	27.0556	25	35	23.2394	21.8281	23.8906	4	57.3333	2.83333	0	1	1	0	0	0	6.43023	27.8824	0	1	1	0	5	0	0	0	0	1	7.44044	0
3	888	DE001602631902	67	0001947E	0001947D	HINDLEFT	HR1	41.4833	0	18.5167	0	0	129	0	1516	0	0	0	0	0	43.0417	8.5	51.5	24.094	22.5156	25.7812	1	36.1667	23.6667	0.166667	1	0	0	0	0	6.45946	11.0365	188	0	2	1	36	4	2800	39	63	1	8.70556	0
3	888	DE001602631902	67	0001947E	0001947D	HINDLEFT	HR1	8.81667	0	51.1833	0	0	108	0	3376	0	0	0	0	0	101.747	2	58	22.9518	20.7969	24.5781	12	0	58.8333	1.16667	0	0	0	0	0	0	21.4334	164.143	0	5	5	122	27	2325	45	63	1	24.2083	0
3	888	DE001602631902	67	0001947E	0001947D	HINDLEFT	HR1	13.4833	42	4.51667	0	0	70	3007	254	0	0	41	77.6318	73.775	38.4694	0.666667	59.3333	22.0728	20.7969	23.8906	5	0	58.1667	1.83333	0	0	0	0	0	0	23.1261	758.727	0	4	4	154	53	1637	70	116	1	45.6028	0
3	888	DE001602631902	67	0001947E	0001947D	HINDLEFT	HR1	28	18.45	13.55	0	0	209	1364	904	0	0	20	80.1431	68.5789	71.875	2.33333	57.6667	24.6865	23.375	26.2969	7	0	52.6667	7.33333	0	0	0	0	0	0	35.8766	327.023	0	16	16	168	181	2012	57	95	1	71.4611	0
3	888	DE001602631902	67	0001947E	0001947D	HINDLEFT	HR1	17.6833	8.28333	34.0333	0	0	125	503	2494	0	0	9	76.1096	58.5	87.2667	10.8333	49.1667	22.5373	21.4844	24.2344	8	19.1667	36.3333	4.5	0	1	0	0	0	0	38.704	195.778	1	10	10	127	91	2325	48	91	1	38.6583	0
3	888	DE001602631902	67	0001947E	0001947D	HINDLEFT	HR1	29.3667	29.8167	0.7	0	0	159	2218	28	0	0	30	78.609	72.5333	41.6972	46.5	13.5	20.9444	19.25	21.8281	3	60	0	0	0	0	0	0	0	0.358333	0	0	0	0	0	0	0	0	0	0	1	0.358333	0
3	888	DE001602631902	67	0001947E	0001947D	HINDLEFT	HR1	18.5667	30.4667	11.0833	0	0	119	2175	838	0	0	31	76.981	70.8276	45.6722	29.8333	30.1667	18.8289	18.0469	19.7656	5	9.66667	47.8333	2.5	1	0	0	0	0	12.0476	15.4184	147.6	0	9	8	96	59	2237	50	92	1	20.3361	0
3	888	DE001602631902	67	0001947E	0001947D	HINDLEFT	HR1	14.2	9.65	36.15	0	0	48	636	2907	0	0	9	72.8757	68.625	96.7028	15	45	19.3679	18.2188	20.4531	8	4.66667	53.3333	2	1	2	0	0	0	0	23.5046	181.833	1	9	9	151	40	2675	39	68	1	27.2806	0
3	888	DE001602631902	67	0001947E	0001947D	HINDLEFT	HR1	17.7667	39.8833	2.3	0	0	83	2916	102	0	0	39	79.0121	73.4103	46.036	33.5	26.6667	20.1767	18.2188	21.3125	3	49.3333	10.5	0.166667	1	0	0	0	0	6.15947	17.4138	44	0	2	1	23	3	0	0	0	1	8.07778	0
3	888	DE001602631902	71	0001947E	0001947D	HINDLEFT	HR1	4.78333	24.75	30.5167	0	0	29	1809	2312	0	0	26	80.0359	70.56	77.3583	23.5	36.5	18.3694	17.5312	19.7656	5	0	56.5	3.5	0	0	0	0	0	0	17.2006	159.286	0	11	11	127	69	2287	48	75	1	25.4889	0
3	888	DE001602631902	71	0001947E	0001947D	HINDLEFT	HR1	0	57	3	0	0	0	4353	255	0	0	64	81.563	67.6452	32.1222	49.3333	10.6667	17.2956	16.3281	18.0469	3	45.1667	14.5	0.333333	0	1	0	0	0	0.0526316	32.587	78.5	1	1	1	31	4	0	0	0	1	8.80278	0
3	888	DE001602631902	71	0001947E	0001947D	HINDLEFT	HR1	20.6833	39.3167	0	0	0	65	2866	0	0	0	43	78.9349	67.7619	24.6056	39.5	20.5	16.542	13.75	18.2188	2	16.6667	43.1667	0.166667	1	0	0	0	0	5.29524	11.1654	118	0	2	1	71	3	0	0	0	1	9.75	0
3	888	DE001602631902	71	0001947E	0001947D	HINDLEFT	HR1	33.4333	15.4667	10.5667	0	0.55	99	1086	622	0	9	15	75.4351	69.5385	43.8389	22.5	37.5	18.9187	14.2656	21.1406	9	45.8333	12	2.16667	0	1	0	0	0	0.137037	39.2987	173.615	1	6	6	33	46	2150	50	88	1	14.7778	0
3	888	DE001602631902	71	0001947E	0001947D	HINDLEFT	HR1	38.65	17.8167	3.53333	0	0	146	1230	111	0	0	18	75.9624	71.3529	28.6361	12.3333	47.6667	19.7198	18.5625	20.7969	6	10.8333	45.3333	3.83333	1	0	0	0	0	16.8143	24.5431	451.522	0	7	7	113	110	1712	67	119	1	50.3194	0
3	888	DE001602631902	71	0001947E	0001947D	HINDLEFT	HR1	0	55.8333	4.16667	0	0	0	4154	299	0	0	58	78.3666	71.8947	30.3944	47.8333	12.1667	18.3529	17.3594	20.625	1	48.5	7.83333	3.66667	0	1	0	0	0	0.388112	60.5962	329.545	1	10	9	24	103	1825	65	107	1	29.2	0
3	888	DE001602631902	71	0001947E	0001947D	HINDLEFT	HR1	28.9667	8.48333	22.55	0	0	121	584	2041	0	0	8	77.284	69.75	64.9056	21	39	19.4503	17.875	20.7969	2	10.6667	48	1.33333	1	0	0	0	0	21.058	9.71378	309.125	0	2	1	52	36	1925	60	100	1	18.5417	0
3	888	DE001602631902	71	0001947E	0001947D	HINDLEFT	HR1	4.15	8.16667	47.15	0	0.5	53	475	3911	0	12	8	75.804	56.6667	112.798	26.1667	34	17.6757	16.8438	18.2188	9	0	57.6667	2.33333	0	0	0	0	0	0	13.1358	194.357	0	7	7	88	50	2075	57	97	1	20.1833	0
3	888	DE001602631902	71	0001947E	0001947D	HINDLEFT	HR1	12.0333	47.6833	0	0	0	27	3744	0	0	0	55	83.0156	67.5091	35.1194	25	35	18.8041	18.2188	19.4219	1	12.3333	47.3333	0.333333	1	2	0	0	0	3.11594	16.3772	206.5	1	2	2	88	8	3300	34	61	1	14.8917	0
3	888	DE001602631902	71	0001947E	0001947D	HINDLEFT	HR1	41.8333	15.8333	2.61667	0	0	163	1100	78	0	0	15	76.366	74.8571	33.6222	9.33333	50.6667	19.9556	19.25	22.6875	5	10.3333	47.5	2.33333	1	0	0	0	0	20.2537	17.05	584.714	0	4	3	88	74	1637	69	125	1	39.6593	0
3	888	DE001602631902	71	0001947E	0001947D	HINDLEFT	HR1	25.85	4.38333	28.3167	0	1.11667	46	247	2176	0	9	5	66.9624	54.75	79.6778	4	56	21.5939	18.9062	23.5469	8	0	56.1667	3.83333	0	0	0	0	0	0	33.9347	606.739	0	7	7	170	105	1725	67	118	1	70.5306	0
3	888	DE001602631902	71	0001947E	0001947D	HINDLEFT	HR1	4.53333	24	31.4667	0	0	39	1850	2233	0	0	26	81.7147	71.52	73.4778	27.1667	32.8333	21.4225	20.4531	22	11	29.5	30	0.5	1	2	0	0	0	0.0290698	27.4324	144.333	1	2	2	65	10	2050	50	100	1	15.3139	0
3	888	DE001602631902	71	0001947E	0001947D	HINDLEFT	HR1	17.4833	37.9167	4.6	0	0	83	2750	227	0	0	42	77.0324	66.5366	33.7778	35.5	24.5	22.344	20.1094	24.0625	5	49.5	9.33333	1.16667	1	0	0	0	0	2.28477	21.2941	145.286	0	6	5	17	26	2237	49	96	1	7.75833	0
3	888	DE001602631902	71	0001947E	0001947D	HINDLEFT	HR1	27.5833	17.9833	14.4333	0	0	84	1295	895	0	0	18	76.8846	70.4706	49.4639	10.5	49.5	18.891	17.5312	20.1094	8	0	57.6667	2.33333	0	0	0	0	0	0	22.6445	165.571	0	9	9	124	45	2212	54	94	1	28.2028	0
3	888	DE001602631902	71	0001947E	0001947D	HINDLEFT	HR1	16.1	43.6167	0	0	0	77	3214	0	0	0	44	77.9337	73.3409	28.8389	34.1667	25.8333	21.3309	19.0781	26.125	1	55.6667	3.66667	0.666667	0	1	0	0	0	0.629179	76.1111	88.25	1	2	2	18	9	1925	48	77	1	7.26389	0
3	888	DE001602631902	71	0001947E	0001947D	HINDLEFT	HR1	30.6667	19.3	10.3167	0	0	170	1364	874	0	0	21	77.9207	66.5263	49.4722	10.5	49.5	22.672	19.9375	26.6406	5	19.8333	39.1667	1	1	0	0	0	0	12.879	9.91304	225	0	5	4	61	24	2075	60	94	1	14.5194	0
3	888	DE001602631902	71	0001947E	0001947D	HINDLEFT	HR1	3.05	0	56.7833	0	0	22	0	4381	0	0	0	0	0	115.939	3	57	21.9687	19.9375	22.8594	7	0	57.3333	2.66667	0	0	0	0	0	0	30.8983	205.625	0	6	6	167	60	2025	55	91	1	38.6639	0
3	888	DE001602631902	71	0001947E	0001947D	HINDLEFT	HR1	24.8667	22.9833	11.7333	0	0	135	1679	606	0	0	24	77.4616	70	44.4722	8.66667	51.3333	21.1311	19.9375	23.5469	6	8.33333	44.8333	6.83333	1	1	0	0	0	30.587	31.9853	549.585	1	10	10	117	184	1725	65	112	1	90.7556	0
3	888	DE001602631902	71	0001947E	0001947D	HINDLEFT	HR1	36.3833	15.5167	7.4	0	1.38333	264	1160	347	0	13	18	81.6991	63.75	41.6482	6.66667	53.5	23.4778	20.4531	25.9531	10	9	46.1667	4.83333	0	1	0	0	0	0.183673	33.1596	368.034	1	10	10	132	126	1937	61	110	1	55.6472	0
3	888	DE001602631902	71	0001947E	0001947D	HINDLEFT	HR1	26.7167	33.2167	0	0	0	119	2464	0	0	0	32	79.0634	74.5	33.3694	36.1667	23.8333	21.4684	19.25	26.4688	1	60	0	0	0	0	0	0	0	1.18333	0	0	0	0	0	0	0	0	0	0	1	1.18333	0
3	888	DE001602631902	71	0001947E	0001947D	HINDLEFT	HR1	30.6333	0	29.4333	0	0	111	0	2400	0	0	0	0	0	74.9667	10.1667	49.8333	22.5624	18.0469	26.4688	5	24.3333	35	0.833333	1	0	0	0	0	3.54967	11.3561	222.6	0	3	2	52	18	2162	53	86	1	11.0166	0
3	888	DE001602631902	71	0001947E	0001947D	HINDLEFT	HR1	9.98333	10.8833	38.4333	0	0.633333	58	776	3245	0	14	12	75.7848	64.3636	80.5444	16.8333	43.1667	18.1194	17.0156	19.4219	5	0	58.3333	1.66667	0	0	0	0	0	0	19.96	136.4	0	5	5	103	32	2550	45	71	1	23.1944	0
3	888	DE001602631902	71	0001947E	0001947D	HINDLEFT	HR1	20.2667	31.95	7.78333	0	0	124	2398	580	0	0	35	79.8743	67.5	28.6583	40.3333	19.6667	17.9882	16.1562	20.7969	3	38	22	0	2	3	0	0	0	0.156951	35.2701	0	1	0	0	43	0	0	0	0	1	13.5194	0
3	888	DE001602631902	71	0001947E	0001947D	HINDLEFT	HR1	21.8167	38.1833	0	0	0	76	2765	0	0	0	42	80.2557	69.6585	21.5917	39.1667	20.8333	16.7535	16.1562	17.3594	2	17.6667	42.3333	0	1	0	0	0	0	6.81081	8.99197	0	0	1	0	62	0	0	0	0	1	8.31944	0
4	76	DE001602631798	92	0001947E	19170	HINDLEFT	HR1	0.65	6.08333	52.6833	0	0.816667	4	436	3972	0	20	8	79.4278	56.8333	124.786	5.33333	54.6667	22.1692	21.3125	22.5156	9	5.33333	53	1.66667	0	1	0	0	0	0	31.6347	423.1	1	6	6	151	31	1800	60	148	1	40.1361	0
4	76	DE001602631798	92	0001947E	19170	HINDLEFT	HR1	4.31667	54.7167	0	0	0	5	3866	0	0	0	53	75.3386	72	24.9278	33.3333	26.6667	21.8568	21.6562	22.1719	1	60	0	0	0	0	0	0	0	2.20833	0	0	0	0	0	0	0	0	0	0	1	2.20833	0
4	76	DE001602631798	92	0001947E	19170	HINDLEFT	HR1	19.5833	37.5	2.88333	0	0.9	151	2621	78	0	22	40	76.2383	64.5128	46.1083	34.8333	25.1667	21.6429	20.1094	23.7188	7	39.5	19.3333	1.16667	2	2	0	0	0	13.7468	27.6293	356.286	2	6	4	28	26	2025	56	124	1	24.8806	0
4	76	DE001602631798	92	0001947E	19170	HINDLEFT	HR1	0	60	0	0	0	0	4201	0	0	0	62	74.9344	67.8548	28.0139	52.5	7.5	21.2273	20.4531	21.8281	0	54.5	5.5	0	1	1	0	0	0	4.92661	25.6364	0	1	1	0	5	0	0	0	0	1	6.825	0
4	76	DE001602631798	92	0001947E	19170	HINDLEFT	HR1	44.1833	12	3.51667	0	0	152	808	109	0	0	12	72.1729	66.5833	50.6833	12.1667	47.8333	22.2022	21.4844	23.375	7	17.1667	40.3333	2.5	1	0	0	0	0	11.8889	25.9198	519.933	0	9	8	81	58	1912	57	103	1	42.2944	0
4	76	DE001602631798	92	0001947E	19170	HINDLEFT	HR1	10.9667	20.3667	28.9667	0	0	27	1277	2338	0	0	22	67.0503	56.6	84.8306	1.83333	58.1667	20.5739	16.3281	23.8906	4	0	55.3333	4.66667	0	0	0	0	0	0	20	967.179	0	4	4	107	141	1712	65	162	1	93.6694	0
4	76	DE001602631798	92	0001947E	19170	HINDLEFT	HR1	17.9667	31.4667	9.03333	0	0.983333	36	2038	470	0	18	31	70.5252	64.9	42	42.1667	17.8333	18.8289	15.9844	21.8281	8	48.6667	10.1667	1.16667	0	1	0	0	0	0.0522648	121.061	267.429	1	3	3	49	25	2700	45	60	1	27.4361	0
4	76	DE001602631798	92	0001947E	19170	HINDLEFT	HR1	28.9333	29.8667	0.9	0	0	52	2012	52	0	0	28	71.6402	72.5	18.7111	30.5	29.5	22.1914	18.3906	28.3594	2	60	0	0	0	0	0	0	0	1.34167	0	0	0	0	0	0	0	0	0	0	1	1.34167	0
4	76	DE001602631798	92	0001947E	19170	HINDLEFT	HR1	58.1667	0	1.33333	0	1.3	125	0	57	0	9	0	0	0	23.7444	4.33333	55.6667	23.5459	20.1094	28.1875	3	45.3333	12.3333	2.33333	1	0	0	0	0	6.03249	64.6667	498	0	9	8	40	59	1737	67	179	1	36.4028	0
4	76	DE001602631798	92	0001947E	19170	HINDLEFT	HR1	0.266667	18.3	40.8	0	0	1	1228	3217	0	0	20	71.8809	58.4444	95.2111	10	50	19.947	18.7344	20.9688	8	0	58.8333	1.33333	0	0	0	0	0	0	13	472.625	0	5	5	85	37	1900	64	173	1	23.1856	0
4	76	DE001602631798	92	0001947E	19170	HINDLEFT	HR1	25.6333	24.15	10.3667	0	0	30	1566	700	0	0	22	68.663	70.4286	33.4238	28.8333	31.3333	20.9199	20.625	21.3125	5	51.1667	8.5	0.333333	0	1	0	0	0	4.82781	47.6607	156.5	1	2	2	19	6	0	0	0	1	12.3333	0
4	76	DE001602631798	92	0001947E	19170	HINDLEFT	HR1	44.2667	14.7667	0.966667	0	0	51	929	32	0	0	13	67.5931	72.3333	17.775	13.6667	46.3333	21.4044	20.9688	22	4	50.3333	9.5	0.166667	1	0	0	0	0	14.1726	34.7692	165	0	2	1	38	3	0	0	0	1	17.5667	0
4	76	DE001602631798	92	0001947E	19170	HINDLEFT	HR1	7.4	6.35	46.25	0	0	72	405	3646	0	0	7	68.8723	54.4286	105.786	1.66667	58.3333	22.6932	21.6562	23.7188	7	0	57	3	0	0	0	0	0	0	21.9825	412.278	0	10	10	104	73	1900	63	104	1	41.4972	0
4	76	DE001602631798	92	0001947E	19170	HINDLEFT	HR1	9.31667	42.6667	6.68333	0	1.23333	57	2754	383	0	32	43	71.4734	65.8049	47.8611	2.5	57.5	23.1883	22.3438	23.7188	10	0	58.8333	1.16667	0	0	0	0	0	0	18.2295	531.286	0	4	4	125	30	2075	61	155	1	28.2056	0
4	76	DE001602631798	92	0001947E	19170	HINDLEFT	HR1	0	4.41667	55.5833	0	0	0	335	4234	0	0	6	84.6892	55.25	140.85	0.666667	59.3333	23.6409	22.6875	24.4062	3	0	57.5	2.5	0	0	0	0	0	0	14.6783	389	0	6	7	78	55	1875	57	128	1	30.275	0
4	76	DE001602631798	92	0001947E	19170	HINDLEFT	HR1	12.8667	22.95	24.1833	0	0	81	1373	1601	0	0	25	68.8115	54.7391	106.847	3.33333	56.6667	23.7827	22.5156	26.2969	10	0	54.6667	5.33333	0	0	0	0	0	0	22.4146	871.188	0	12	11	86	155	1737	63	139	1	97.8611	0
4	76	DE001602631798	92	0001947E	19170	HINDLEFT	HR1	17.9667	25.8167	16.2167	0	0	71	1662	954	0	0	24	71.3318	65.5217	84.9222	12.8333	47.1667	23.746	21.3125	27.1562	12	7	47.1667	5.83333	0	1	0	0	0	0	45.3889	707.914	1	17	17	144	157	1750	61	140	1	105.136	0
4	76	DE001602631798	92	0001947E	19170	HINDLEFT	HR1	0.816667	57.3333	1.06667	0	0	2	3968	46	0	0	61	73.6716	65.1667	42.4	26.3333	33.6667	24.2566	21.4844	27.1562	2	60	0	0	0	0	0	0	0	0.613889	0	0	0	0	0	0	0	0	0	0	1	0.613889	0
4	76	DE001602631798	92	0001947E	19170	HINDLEFT	HR1	60.15	0	0.633333	0	0	90	0	2	0	0	0	0	0	15.6528	0	60	26.2544	22.6875	31.1094	1	55.1667	4.83333	0	1	1	0	0	0	6.71903	64.4483	0	1	1	0	7	0	0	0	0	1	11.3694	0
4	76	DE001602631798	92	0001947E	19170	HINDLEFT	HR1	50.5833	7.45	1.96667	0	0	48	363	78	0	0	8	61.2016	49.4286	9.30556	2	58	22.8852	22	24.4062	4	49.6667	10.3333	0	1	0	0	0	0	5.05611	13.4737	0	0	1	0	17	0	0	0	0	1	6.38889	0
4	76	DE001602631798	92	0001947E	19170	HINDLEFT	HR1	12.95	19.9	25.9833	0	1.2	33	1281	1975	0	13	21	70.2551	60.3158	85.7444	0.166667	59.8333	20.6369	19.4219	22.1719	10	0	55.3333	4.66667	0	0	0	0	0	0	21.2681	1019.11	0	7	7	108	148	1725	63	140	1	98.8778	0
4	76	DE001602631798	92	0001947E	19170	HINDLEFT	HR1	1.43333	21.7	35.2167	0	1.33333	22	1524	2505	0	17	25	76.9264	56.1364	129.972	5.83333	54.3333	20.655	19.4219	22.1719	13	0	52.5	7.66667	0	0	0	0	0	0	34.6349	606.261	0	17	17	160	210	1800	62	141	1	107.474	0
4	76	DE001602631798	92	0001947E	19170	HINDLEFT	HR1	4.65	12.8667	42.4833	0	0	24	990	3365	0	0	19	85.6324	51.2	122.644	4.66667	55.3333	20.9415	19.9375	21.6562	9	0	58.6667	1.33333	0	0	0	0	0	0	37.3807	403.625	0	7	7	242	32	1800	59	141	1	45.5194	0
4	76	DE001602631798	92	0001947E	19170	HINDLEFT	HR1	4.05	42.8167	12.6	0	0.866667	65	3068	902	0	7	46	76.8621	67.5227	53.9778	39.5	20.5	21.1917	20.4531	21.6562	7	41.3333	18.6667	0	0	1	0	0	0	2.22634	39.453	0	1	0	0	53	0	0	0	0	1	14.325	0
4	76	DE001602631798	93	0001947E	19170	HINDLEFT	HR1	20	35.85	0.9	0	2.58333	106	2409	38	0	26	33	72.3747	71.6562	34.0028	33.6667	26.3333	21.435	20.2812	22	6	40	18.3333	1.66667	1	1	0	0	0	10.7208	24.1273	427.6	1	7	6	59	46	1762	60	161	1	26.3972	0
4	76	DE001602631798	93	0001947E	19170	HINDLEFT	HR1	0	60	0	0	0	0	4278	0	0	0	61	76.1469	70.623	28.0222	37.3333	22.6667	20.1445	18.5625	21.4844	0	41	19	0	1	1	0	0	0	7.76016	22.0439	0	1	1	0	36	0	0	0	0	1	12.2833	0
4	76	DE001602631798	93	0001947E	19170	HINDLEFT	HR1	30.6167	29.3833	0	0	0	102	1948	0	0	0	30	71.6496	67.1724	25.3944	27.6667	32.3333	20.4071	18.2188	22.8594	2	54	6	0	1	1	0	0	0	2.24691	42.6944	0	1	1	0	7	0	0	0	0	1	6.29167	0
4	76	DE001602631798	93	0001947E	19170	HINDLEFT	HR1	2.25	38.55	19.2	0	0	29	2636	1101	0	0	38	72.9324	66.973	68.1028	6.16667	53.8333	21.6016	19.5938	24.4062	9	11.6667	45.5	2.83333	1	0	0	0	0	22.0933	19.903	366.941	0	11	10	86	66	2162	53	128	1	36.7472	0
4	76	DE001602631798	93	0001947E	19170	HINDLEFT	HR1	26.2	27.7333	6.01667	0	0	163	1556	283	0	0	28	65.8817	55.8	63	4	56	21.0225	19.5938	22.3438	12	0	55.8333	4.16667	0	0	0	0	0	0	27.3075	428.48	0	12	12	131	79	2075	59	132	1	55.1667	0
4	76	DE001602631798	93	0001947E	19170	HINDLEFT	HR1	30.4333	0	27.4667	0	1.43333	83	0	2168	0	10	0	0	0	82.0333	0.833333	59.1667	21.6768	17.0156	24.0625	6	0	56	4	0	0	0	0	0	0	15.9196	972.125	0	8	8	89	128	1675	66	167	1	79.6667	0
4	76	DE001602631798	93	0001947E	19170	HINDLEFT	HR1	7.71667	27.6333	23.4167	0	1.1	56	1894	1644	0	19	30	73.3994	62.7586	74.6889	30.6667	29.3333	19.0192	16.5	21.3125	8	31.6667	25.3333	3	0	1	0	0	0	0	23.8854	542.833	1	7	7	53	70	1812	60	153	1	37.5583	0
4	76	DE001602631798	93	0001947E	19170	HINDLEFT	HR1	7.1	52.5833	0	0	0	6	3484	0	0	0	49	70.571	70.3878	27.0694	46.5	13.5	20.1941	18.9062	21.3125	1	56	4	0	1	1	0	0	0	5.83036	50.6667	0	1	1	0	9	0	0	0	0	1	8.81944	0
4	76	DE001602631798	93	0001947E	19170	HINDLEFT	HR1	55.5333	5	0	0	0	87	244	0	0	0	4	64.3755	59.6667	15.4488	13.3333	46.8333	20.6183	19.0781	21.8281	1	53.8333	6.33333	0	1	1	0	0	0	8.14551	28.2895	0	1	1	0	6	0	0	0	0	1	10.2659	0
4	76	DE001602631798	93	0001947E	19170	HINDLEFT	HR1	4.43333	35.25	20.3167	0	0	18	2378	1505	0	0	35	72.3001	67.2	66.975	17.5	42.5	21.2301	20.625	22	3	18.3333	40.1667	1.5	1	0	0	0	0	8.57391	24.8686	377.778	0	8	7	83	33	1625	59	125	1	28.4861	0
4	76	DE001602631798	93	0001947E	19170	HINDLEFT	HR1	0.666667	0	58.3167	0	0.916667	0	0	4336	0	19	0	0	0	126.817	7.66667	52.3333	20.7128	20.2812	21.3125	7	0	58.5	1.5	0	0	0	0	0	0	12.0456	736.222	0	3	3	86	42	1800	67	166	1	30.15	0
4	76	DE001602631798	93	0001947E	19170	HINDLEFT	HR1	5.13333	14.6667	40.2	0	0	15	931	3051	0	0	15	72.9626	59.5	87.3278	13	47	23.4691	21.3125	25.4375	4	19.1667	39.6667	1.16667	0	1	0	0	0	0.0181818	30.9753	629.143	1	4	4	126	25	2125	50	112	1	33.1472	0
4	76	DE001602631798	93	0001947E	19170	HINDLEFT	HR1	6.76667	53.0667	0	0	0	18	3489	0	0	0	52	70.5408	66.75	29.1194	13.3333	46.6667	25.3776	25.0938	27.5	1	51	9	0	1	1	0	0	0	6.36275	46.8148	0	1	1	0	27	0	0	0	0	1	12.4306	0
4	76	DE001602631798	93	0001947E	19170	HINDLEFT	HR1	30.45	19.5167	10.2	0	0	60	1261	737	0	0	20	70.7125	64.4211	39.8806	0.5	59.5	26.2675	24.75	27.5	3	20.5	38.3333	1.16667	2	1	0	0	0	21.4688	16.3956	149.857	1	7	5	80	25	2650	50	58	1	20.7944	0
4	76	DE001602631798	93	0001947E	19170	HINDLEFT	HR1	0.916667	0	56.9	0	2.06667	3	0	4332	0	27	0	0	0	112.683	0.166667	59.8333	24.476	23.375	25.4375	8	0	57.6667	2.33333	0	0	0	0	0	0	24.2023	621.643	0	8	8	108	70	1687	63	138	1	47.4361	0
4	76	DE001602631798	93	0001947E	19170	HINDLEFT	HR1	8.5	16.9833	34.5167	0	0	65	1100	2521	0	0	21	74.4714	55.1176	107.161	2.83333	57.1667	24.0164	23.2031	26.6406	11	0	56.3333	3.66667	0	0	0	0	0	0	22.7367	1022.59	0	6	6	123	118	1625	67	148	1	83.8389	0
4	76	DE001602631798	93	0001947E	19170	HINDLEFT	HR1	22.6667	28.7	7.78333	0	0.65	102	1956	357	0	10	33	74.0646	58.9688	67.3	21.3333	38.6667	24.8285	23.2031	27.3281	8	20.6667	32.5	6.83333	0	1	0	0	0	0	105.98	824.561	1	21	21	127	187	1750	62	151	1	152.786	0
4	76	DE001602631798	93	0001947E	19170	HINDLEFT	HR1	0	60	0	0	0	0	4131	0	0	0	60	74.2337	69.0339	31.0417	24.5	35.5	22.8181	22.5156	23.375	2	51.6667	8.33333	0	1	1	0	0	0	4.12903	39.46	0	1	1	0	18	0	0	0	0	1	9.03611	0
4	76	DE001602631798	93	0001947E	19170	HINDLEFT	HR1	37.4833	20.4333	0.95	0	1.46667	43	1341	33	0	5	20	70.5128	67.8421	15.9778	14.6667	45.3333	23.1974	22.5156	24.2344	5	53	7	0	1	1	0	0	0	7.96226	32.1429	0	1	1	0	16	0	0	0	0	1	10.7833	0
4	76	DE001602631798	93	0001947E	19170	HINDLEFT	HR1	0.583333	49.1667	9.83333	0	0.833333	1	3402	741	0	11	47	74.7249	72.4255	44.3917	18.3333	41.6667	22.1478	21.1406	23.375	5	17.6667	41.8333	0.666667	1	0	0	0	0	13.991	15.4593	526.25	0	2	1	67	16	2150	59	142	1	20.6676	0
4	76	DE001602631798	93	0001947E	19170	HINDLEFT	HR1	15.0333	3.51667	40.95	0	0	60	268	3206	0	0	4	80.4929	65	110.385	0.666667	59.5	22.2895	21.1406	24.0625	5	0	56.1667	3.83333	0	0	0	0	0	0	19.1157	927.261	0	5	5	119	120	1712	64	143	1	77.1361	0
4	76	DE001602631798	93	0001947E	19170	HINDLEFT	HR1	9.4	11.8	38.0167	0	1.25	52	618	3098	0	21	12	62.3846	50.5455	95.6194	3	57	21.0628	19.7656	23.2031	5	0	54.3333	5.66667	0	0	0	0	0	0	18.2362	607.5	0	14	14	100	151	1812	58	152	1	73.8889	0
4	76	DE001602631798	93	0001947E	19170	HINDLEFT	HR1	3.28333	10.6167	44.9833	0	1.08333	16	693	3500	0	18	11	76.3041	57.6667	101.303	10.8333	49.1667	22.6319	21.6562	23.375	10	8.33333	50.1667	1.5	0	1	0	0	0	1.46667	31.1601	475.444	1	5	5	124	35	1837	69	193	1	38.5556	0
4	76	DE001602631798	93	0001947E	19170	HINDLEFT	HR1	4.33333	53.65	1.86667	0	0	9	3626	76	0	0	52	72.2776	69.4231	30.5111	27.8333	32.1667	22.1812	21.4844	22.5156	4	52.6667	7.33333	0	1	0	0	0	0	5.4704	37.3333	0	0	1	0	14	0	0	0	0	1	8.92222	0
4	201	DE001602948192	110	0001910D	000192F9	HINDRIGHT	HR1	34.2	25.6	0	0	0	120	1760	0	0	0	24	72.8866	71	38.3019	60	0.166667	22.3395	21.4844	23.2031	1	59	1	0.166667	1	1	0	0	0	6.69492	104.333	23	1	2	1	3	3	0	0	0	-1	8.36288	0
4	201	DE001602948192	110	0001910D	000192F9	HINDRIGHT	HR1	18.0167	22.25	20.1	0	0	87	1546	1078	0	0	24	74.8038	65.6364	69.2028	59.3333	0.666667	21.6751	20.7969	23.0312	11	34.8333	24	1.16667	2	1	0	0	0	23.9439	46.2806	359.143	1	6	4	75	31	1900	62	111	-1	39.0861	0
4	201	DE001602948192	110	0001910D	000192F9	HINDRIGHT	HR1	4.73333	8.16667	47.1	0	0	41	558	3648	0	0	8	75.9057	69.1429	106.544	58.6667	1.33333	21.99	21.1406	22.3438	4	8.83333	50.3333	0.833333	2	3	0	0	0	33.8542	38.3974	213.4	2	6	5	104	20	1700	58	103	-1	40.2222	0
4	201	DE001602948192	110	0001910D	000192F9	HINDRIGHT	HR1	0	60	0	0	0	0	4518	0	0	0	61	79.8922	72.9672	31.9056	60	0	23.2683	22.1719	24.2344	0	60	0	0	0	0	0	0	0	14.4556	0	0	0	0	0	0	0	0	0	0	-1	14.4556	0
4	201	DE001602948192	110	0001910D	000192F9	HINDRIGHT	HR1	13.3667	35.15	11.4333	0	0	58	2366	467	0	0	36	74.2943	67.6286	66.2361	59.8333	0.166667	22.2989	20.625	24.4062	9	0.666667	56.5	2.83333	1	0	0	0	0	139.222	30.512	475.882	0	7	7	128	73	1837	63	115	-1	54.2611	0
4	201	DE001602948192	110	0001910D	000192F9	HINDRIGHT	HR1	35.65	22.4	1.7	0	0	121	1569	37	0	0	22	78.3085	69.2381	60.4222	60	0	24.2838	21.4844	26.125	4	0	58.6667	1.33333	0	0	0	0	0	0	29.5142	247.75	0	6	5	118	25	2200	55	109	-1	34.3639	0
4	201	DE001602948192	110	0001910D	000192F9	HINDRIGHT	HR1	13.65	0	46.35	0	0	83	0	3419	0	0	0	0	0	97.8278	59.5	0.5	22.7159	21.8281	24.4062	4	5.5	50.1667	4.33333	0	1	0	0	0	15.5714	56.9281	385.577	1	13	13	87	109	2100	55	124	-1	77.4472	0
4	201	DE001602948192	110	0001910D	000192F9	HINDRIGHT	HR1	14.5667	45.4333	0	0	0	17	3180	0	0	0	44	75.0748	69.7442	34.6639	60	0	21.6166	21.3125	22	2	60	0	0	0	0	0	0	0	6.56667	0	0	0	0	0	0	0	0	0	0	-1	6.56667	0
4	201	DE001602948192	110	0001910D	000192F9	HINDRIGHT	HR1	23.7333	36.5667	0	0	0	85	2561	0	0	0	32	76.3971	77.8065	28.9222	60	0	22.74	21.6562	24.4062	2	60	0	0	0	0	0	0	0	6.43056	0	0	0	0	0	0	0	0	0	0	-1	6.43056	0
4	201	DE001602948192	110	0001910D	000192F9	HINDRIGHT	HR1	48.1833	0	11.0167	0	0	184	0	444	0	0	0	0	0	30.6667	59.8333	0.166667	22.3096	21.1406	24.4062	14	41	19	0	1	1	0	0	0	8.35772	65.7193	0	1	1	0	26	0	0	0	0	-1	26.5222	0
4	201	DE001602948192	110	0001910D	000192F9	HINDRIGHT	HR1	47.95	0	12.85	0	0	189	0	708	0	0	0	0	0	45.9694	60	0	20.8847	20.1094	21.4844	4	36.1667	22.6667	1.16667	2	1	0	0	0	19.5315	37.7863	256	1	7	5	63	25	1937	62	103	-1	30.7722	0
4	201	DE001602948192	110	0001910D	000192F9	HINDRIGHT	HR1	2.61667	23.4833	34.0667	0	0	13	1604	2471	0	0	22	75.5883	63.1111	82.7313	59.6667	0.5	23.2831	21.4844	23.8906	7	13.8333	45.6667	0.666667	0	1	0	0	0	10.6538	21.5986	295.25	1	2	2	58	13	2262	52	110	-1	22.2659	0
4	201	DE001602948192	110	0001910D	000192F9	HINDRIGHT	HR1	0	60	0	0	0	0	4406	0	0	0	60	78.2141	74.7667	33.725	60	0	23.3795	22.6875	24.0625	0	60	0	0	0	0	0	0	0	14.3278	0	0	0	0	0	0	0	0	0	0	-1	14.3278	0
4	201	DE001602948192	110	0001910D	000192F9	HINDRIGHT	HR1	21.4167	35.9667	2.61667	0	0	89	2442	109	0	0	37	75.9724	66.2778	42.5472	60	0	23.4652	22.5156	24.0625	6	33.6667	26.3333	0	1	0	0	0	0	18.0821	30.6209	0	0	1	0	39	0	0	0	0	-1	23.4111	0
4	201	DE001602948192	110	0001910D	000192F9	HINDRIGHT	HR1	2.71667	30.2833	27	0	0	34	2102	1646	0	0	28	76.8036	75.3077	71.5111	58.6667	1.33333	23.0324	22.6875	23.375	10	0	58.8333	1.16667	0	0	0	0	0	0	21.3966	167.714	0	4	4	66	22	2300	55	108	-1	24.2417	0
4	201	DE001602948192	110	0001910D	000192F9	HINDRIGHT	HR1	9.91667	21.3167	28.7667	0	0	124	1500	1677	0	0	23	78.8872	66.2105	158.822	58.1667	1.83333	22.8577	21.8281	23.7188	19	0	56.3333	3.66667	0	0	0	0	0	0	34.6391	675.818	0	9	9	92	93	1762	59	107	-1	73.8222	0
4	201	DE001602948192	110	0001910D	000192F9	HINDRIGHT	HR1	19.4333	25.1167	14.9833	0	0	68	1748	933	0	0	28	76.768	63.3214	61.5556	59.8333	0.166667	23.7741	23.0312	24.75	5	17.3333	38.6667	4	0	1	0	0	0	1.81818	31.3207	503.792	1	10	10	75	94	1862	58	115	-1	54.7056	0
4	201	DE001602948192	110	0001910D	000192F9	HINDRIGHT	HR1	20.5167	36.85	2.3	0	0	48	2590	86	0	0	36	76.5922	71.0857	33.4806	60	0	25.7679	24.0625	27.6719	6	60	0	0	0	0	0	0	0	3.975	0	0	0	0	0	0	0	0	0	0	-1	3.975	0
4	201	DE001602948192	110	0001910D	000192F9	HINDRIGHT	HR1	39.4667	0	21.2667	0	0	153	0	1380	0	0	0	0	0	44.1861	60	0	26.3876	23.5469	28.7031	8	35.3333	23.8333	0.833333	1	0	0	0	0	7.86175	31.2899	366.4	0	4	3	43	19	2375	49	105	-1	21.8222	0
4	201	DE001602948192	110	0001910D	000192F9	HINDRIGHT	HR1	16.9	32.05	10.8167	0	0	47	2183	551	0	0	30	74.618	71.7586	45.1778	59.6667	0.333333	22.8859	20.7969	23.7188	10	51.5	7.5	1	1	2	0	0	0	9.15789	72.54	452	2	5	4	23	31	1937	59	123	-1	25.3417	0
4	201	DE001602948192	110	0001910D	000192F9	HINDRIGHT	HR1	44.7167	13.1333	2.45	0	0	118	857	88	0	0	12	71.6747	66.4545	31.1861	60	0	20.255	19.4219	21.8281	3	60	0	0	0	0	0	0	0	0.4	0	0	0	0	0	0	0	0	0	0	-1	0.4	0
4	201	DE001602948192	110	0001910D	000192F9	HINDRIGHT	HR1	20.75	27.3167	11.9333	0	0	137	1834	723	0	0	24	73.6081	78	66.0222	59.8333	0.166667	22.3325	19.5938	24.2344	12	9.16667	43.3333	7.5	1	0	0	0	0	24.7833	35.2824	480.356	0	12	11	102	199	1912	56	108	-1	89.1667	0
4	201	DE001602948192	110	0001910D	000192F9	HINDRIGHT	HR1	7.73333	30.6833	21.5833	0	0	5	2191	1647	0	0	28	78.7434	75.9231	63.3194	59.6667	0.333333	22.8632	22	23.8906	4	35.1667	24.8333	0.166667	0	1	0	0	0	0.995146	34.8052	164	1	1	1	39	4	1900	47	82	-1	15.8698	0
4	201	DE001602948192	110	0001910D	000192F9	HINDRIGHT	HR1	27.3167	32.8333	0	0	0	66	2278	0	0	0	31	76.5519	75.1	38.2188	60.1667	0	23.8092	22	25.6094	2	60	0	0	0	0	0	0	0	8.2	0	0	0	0	0	0	0	0	0	0	-1	8.2	0
4	201	DE001602948192	115	0001910D	000192F9	HINDRIGHT	HR1	14.6	0	46.0167	0	0	46	0	3509	0	0	0	0	0	78.2194	56.5	3.5	18.1171	17.1875	19.5938	4	10.6667	48.8333	0.5	1	0	0	0	0	16.9565	23.7222	295	0	4	3	84	12	2562	45	75	-1	24.6861	0
4	201	DE001602948192	115	0001910D	000192F9	HINDRIGHT	HR1	0.866667	57.1667	1.96667	0	0	9	4096	88	0	0	60	76.4209	68.1017	62.5056	60	0	18.4539	17.5312	19.25	3	58	1.5	0.5	0	1	0	0	0	5.73469	51.9286	304.667	1	2	2	2	11	1950	59	80	-1	10.0222	0
4	201	DE001602948192	115	0001910D	000192F9	HINDRIGHT	HR1	26.35	29.1833	4.18333	0	0	33	1974	122	0	0	29	73.1892	66.7931	28.6028	59.8333	0.166667	19.7384	18.2188	22	5	60	0	0	0	0	0	0	0	7.34167	0	0	0	0	0	0	0	0	0	0	-1	7.34167	0
4	201	DE001602948192	115	0001910D	000192F9	HINDRIGHT	HR1	7.38333	0	52.8	0	0	12	0	3924	0	0	0	0	0	130.697	56.3333	3.66667	18.9518	17.875	20.9688	9	4.66667	51.8333	3.5	1	0	0	0	0	49.8788	40.8595	365.429	0	17	16	127	76	1900	55	123	-1	60.6194	0
4	201	DE001602948192	115	0001910D	000192F9	HINDRIGHT	HR1	3	44.5833	12.15	0	0	26	3081	537	0	0	48	75.3168	64.3404	109.928	59.5	0.5	19.0127	18.3906	19.7656	11	0	56.8333	3.16667	0	0	0	0	0	0	17.4194	567.737	0	11	11	59	77	1912	59	115	-1	46.4639	0
4	201	DE001602948192	115	0001910D	000192F9	HINDRIGHT	HR1	18.2667	36.9333	5.33333	0	0	68	2498	398	0	0	39	76.0567	62.8684	59.1579	59.1667	1	22.6332	19.7656	23.8906	3	0	57	3.16667	0	0	0	0	0	0	29.0965	712.211	0	5	5	103	95	1675	60	124	-1	65.0499	0
4	201	DE001602948192	115	0001910D	000192F9	HINDRIGHT	HR1	4.3	0	55.4167	0	0	1	0	4475	0	0	0	0	0	105.186	56.3333	3.66667	21.0413	19.7656	22	1	5	54	1	0	1	0	0	0	0	19.3404	370.5	1	4	4	62	24	2012	57	129	-1	23.85	0
4	201	DE001602948192	115	0001910D	000192F9	HINDRIGHT	HR1	41.9833	16.4833	1.81667	0	0	155	1069	92	0	0	17	73.8537	64.375	22.1389	60	0	21.3326	20.1094	22.6875	3	52.8333	7.16667	0	1	0	0	0	0	5.21118	4.84211	0	0	1	0	8	0	0	0	0	-1	5.17222	0
4	201	DE001602948192	115	0001910D	000192F9	HINDRIGHT	HR1	57.7833	0	1.6	0	0	203	0	39	0	0	0	0	0	16.9417	60	0	20.392	19.5938	20.9688	2	56.3333	3.66667	0	0	1	0	0	0	2.26426	48.9259	0	1	0	0	10	0	0	0	0	-1	5.76389	0
4	201	DE001602948192	115	0001910D	000192F9	HINDRIGHT	HR1	19.1333	37.5167	3.96667	0	0	118	2585	182	0	0	35	75.2386	72.3529	39.1417	60	0	20.1032	19.25	20.4531	7	38.3333	21.3333	0.333333	1	0	0	0	0	12.5064	24	163	0	2	2	33	6	0	0	0	-1	17.2694	0
4	201	DE001602948192	115	0001910D	000192F9	HINDRIGHT	HR1	1.81667	48.4833	9.7	0	0	18	3289	679	0	0	44	72.7283	74.3095	47.5111	59.5	0.5	18.0278	17.3594	19.25	5	47	12.1667	0.833333	0	1	0	0	0	0.0722022	53.1026	202.6	1	3	2	31	13	2212	52	117	-1	14.375	0
4	201	DE001602948192	115	0001910D	000192F9	HINDRIGHT	HR1	34.0167	25.45	0.533333	0	0	79	1684	32	0	0	22	72.9627	77.4286	16.3861	60	0	18.747	17.875	19.9375	2	60	0	0	0	0	0	0	0	0.813889	0	0	0	0	0	0	0	0	0	0	-1	0.813889	0
4	201	DE001602948192	115	0001910D	000192F9	HINDRIGHT	HR1	27.95	29.1833	2.86667	0	0	74	2027	79	0	0	27	74.6582	74.3846	25.6944	60	0	20.0662	18.2188	21.4844	6	58.6667	1.33333	0	1	1	0	0	0	11.892	148.625	0	1	1	0	8	0	0	0	0	-1	14.9306	0
4	201	DE001602948192	115	0001910D	000192F9	HINDRIGHT	HR1	9.71667	24.6333	25.65	0	0	85	1756	1767	0	0	25	76.502	72.08	89.4167	58.3333	1.66667	19.8062	18.7344	20.4531	8	26	33.1667	0.833333	1	0	0	0	0	20.8634	25.8866	246.2	0	4	3	61	17	2250	48	106	-1	26.7	0
4	201	DE001602948192	115	0001910D	000192F9	HINDRIGHT	HR1	9.15	20.7833	30.0667	0	0	2	1440	2219	0	0	19	76.7123	76.2222	70.0583	58.8333	1.16667	20.4887	19.5938	21.3125	4	28.3333	31.5	0.166667	0	1	0	0	0	0.872727	29.1546	278	1	1	1	59	4	2200	45	159	-1	16.8833	0
4	201	DE001602948192	115	0001910D	000192F9	HINDRIGHT	HR1	22.5833	31.8333	5.3	0	0	114	2273	208	0	0	30	76.0711	74.1333	73.3139	58.1667	1.83333	20.9067	20.1094	23.2031	7	31	26.6667	2.33333	1	0	0	0	0	16.2042	45.3935	796.643	0	4	4	57	67	1700	64	119	-1	59.1222	0
4	201	DE001602948192	115	0001910D	000192F9	HINDRIGHT	HR1	20.6667	14.8167	25.0167	0	0	24	937	1811	0	0	13	72.3031	69.8	62.3407	57.8333	2.33333	22.6442	21.4844	24.0625	7	0	57.6667	2.5	0	0	0	0	0	0	35.1272	739.467	0	5	5	104	79	1775	60	121	-1	64.3934	0
4	201	DE001602948192	115	0001910D	000192F9	HINDRIGHT	HR1	23.25	13.6667	23.0833	0	0	66	883	1501	0	0	12	73.8944	77.0909	53.0833	58.5	1.5	19.1717	16.6719	22.3438	10	39.8333	18.5	1.66667	0	1	0	0	0	0.192308	25.2414	459.4	1	4	4	29	45	1900	56	122	-1	21.0194	0
4	201	DE001602948192	115	0001910D	000192F9	HINDRIGHT	HR1	42.0167	17.65	0	0	0	112	1223	0	0	0	16	74.7652	77.9375	28.3056	58.8333	1.16667	16.7425	16.1562	17.5312	1	60	0	0	1	1	0	0	0	3.18889	0	0	0	0	0	9	0	0	0	0	-1	3.18889	0
4	201	DE001602948192	115	0001910D	000192F9	HINDRIGHT	HR1	24.6333	31.6333	4.06667	0	0	20	2102	123	0	0	31	73.6781	68.9333	30.1389	60	0	19.0714	17.5312	20.2812	6	60	0	0	0	0	0	0	0	18.7361	0	0	0	0	0	0	0	0	0	0	-1	18.7361	0
4	201	DE001602948192	115	0001910D	000192F9	HINDRIGHT	HR1	24.65	0	34.65	0	0	168	0	2418	0	0	0	0	0	115.506	55.5	4.5	19.9788	19.0781	21.3125	7	5	50.5	4.5	1	0	0	0	0	56.9714	33.1443	601.111	0	12	11	125	125	1762	61	123	-1	78.0583	0
4	201	DE001602948192	115	0001910D	000192F9	HINDRIGHT	HR1	7.18333	31.7	21.8167	0	0	45	2192	1751	0	0	33	75.2516	65.8387	90.7	56.6667	3.33333	21.4507	19.5938	23.375	4	0	57	3	0	0	0	0	0	0	31.9854	642.056	0	5	5	133	77	1887	56	127	-1	62.4889	0
4	201	DE001602948192	115	0001910D	000192F9	HINDRIGHT	HR1	9.96667	32.65	17.3833	0	0	27	2372	1455	0	0	29	79.048	80.9286	48.5889	59.5	0.5	19.8793	19.25	20.625	2	42.5	17.5	0	0	1	0	0	0	1.956	36.8364	0	1	0	0	38	0	0	0	0	-1	12.6139	0
4	201	DE001602948192	115	0001910D	000192F9	HINDRIGHT	HR1	32.35	25.1333	1.01667	0	1.83333	37	1742	36	0	7	23	76.9163	75.3182	27.2833	60	0	20.049	17.3594	22.6875	6	60	0	0	0	0	0	0	0	3.06389	0	0	0	0	0	0	0	0	0	0	-1	3.06389	0
4	220	DE001602948112	183	000191AB	0001947D	HINDLEFT	HR1	9.01667	48.4667	2.18333	0	0	15	3624	103	0	0	63	78.7202	57	24.0639	52.5	7.5	25.4349	25.0938	25.7812	3	60	0	0	0	0	0	0	0	6.29444	0	0	0	0	0	0	0	0	0	0	1	6.29444	0
4	220	DE001602948112	183	000191AB	0001947D	HINDLEFT	HR1	48.6	10.8833	0.85	0	0	287	740	29	0	0	10	71.3769	72.5556	16.9056	46.8333	13.1667	24.7481	23.8906	25.7812	2	60	0	0	0	0	0	0	0	11.6	0	0	0	0	0	0	0	0	0	0	1	11.6	0
4	220	DE001602948112	183	000191AB	0001947D	HINDLEFT	HR1	15.2	42.2333	1.48333	0	1.05	101	3012	68	0	30	45	75.4691	69.1591	30.9114	48.6667	11.5	25.4863	24.0625	26.9844	6	49.1667	10.8333	0	1	1	0	0	0	10.6407	18.9231	0	1	1	0	16	0	0	0	0	1	12.1361	0
4	220	DE001602948112	183	000191AB	0001947D	HINDLEFT	HR1	0	60	0	0	0	0	4307	0	0	0	67	75.5294	64.403	29.3944	59.3333	0.666667	27.6105	26.8125	28.1875	0	60	0	0	0	0	0	0	0	0.858333	0	0	0	0	0	0	0	0	0	0	1	0.858333	0
4	220	DE001602948112	183	000191AB	0001947D	HINDLEFT	HR1	37.5	22.4	0	0	0	113	1501	0	0	0	19	71.508	75.2105	23.0972	34.1667	25.8333	29.1171	27.8438	30.7656	1	60	0	0	0	0	0	0	0	2.24444	0	0	0	0	0	0	0	0	0	0	1	2.24444	0
4	220	DE001602948112	183	000191AB	0001947D	HINDLEFT	HR1	20.0667	37.4833	2.55	0	0	74	2377	110	0	0	35	69.382	66.2353	38.0528	10.6667	49.3333	27.5253	26.6406	30.0781	3	3.33333	55	1.83333	1	0	0	0	0	138.545	30.5732	733.909	0	8	8	85	46	1850	63	107	1	58.5845	0
4	220	DE001602948112	183	000191AB	0001947D	HINDLEFT	HR1	11.5167	6.03333	42.45	0	0	41	411	3585	0	0	8	73.8717	55.875	96.4389	10	50	26.0744	24.9219	26.9844	4	0	56.6667	3.33333	0	0	0	0	0	0	19.75	962	0	9	9	48	77	1937	56	85	1	72.0972	0
4	220	DE001602948112	183	000191AB	0001947D	HINDLEFT	HR1	11.1	9.63333	39.2667	0	0	45	558	3337	0	0	9	74.9743	59.4286	107.308	7.5	52.5	24.4115	23.2031	26.125	6	0	59	1	0	0	0	0	0	0	12.7712	487.5	0	4	4	38	22	2400	38	90	1	20.6833	0
4	220	DE001602948112	183	000191AB	0001947D	HINDLEFT	HR1	16.8667	29.1667	13.9667	0	0	170	2096	818	0	0	31	75.6744	69.5667	78.3528	36.5	23.5	24.1919	22.8594	25.0938	10	30.8333	26.3333	2.83333	0	1	0	0	0	0.0277778	31.3436	707.176	1	9	9	34	67	2112	46	94	1	47.6	0
4	220	DE001602948112	183	000191AB	0001947D	HINDLEFT	HR1	0	59.6833	0.316667	0	0	0	4170	19	0	0	56	74.0339	73.3636	39.175	56.1667	3.83333	25.1954	24.5781	25.7812	2	49.3333	10.6667	0	1	0	0	0	0	6.20598	7.79661	0	0	1	0	13	0	0	0	0	1	6.46667	0
4	220	DE001602948112	183	000191AB	0001947D	HINDLEFT	HR1	26.7333	18.3333	13.7167	0	1.23333	126	1275	634	0	11	19	74.1219	64.6667	51.1806	30.3333	29.6667	24.9689	24.2344	25.7812	14	25.3333	34.6667	0	0	1	0	0	0	0	15.4648	0	1	0	0	31	0	0	0	0	1	9.15	0
4	220	DE001602948112	183	000191AB	0001947D	HINDLEFT	HR1	36.2667	20.7	0	0	3.23333	101	1500	0	0	30	24	75.8369	60.9583	19.8139	29.8333	30.1667	26.384	24.9219	28.7031	5	60	0	0	0	0	0	0	0	0.344444	0	0	0	0	0	0	0	0	0	0	1	0.344444	0
4	220	DE001602948112	183	000191AB	0001947D	HINDLEFT	HR1	58.6167	0	1.38333	0	0	171	0	53	0	0	0	0	0	36.7917	25.6667	34.3333	26.6299	25.6094	27.8438	2	60	0	0	0	0	0	0	0	0.977778	0	0	0	0	0	0	0	0	0	0	1	0.977778	0
4	220	DE001602948112	183	000191AB	0001947D	HINDLEFT	HR1	4.46667	55.6833	0	0	0	8	3684	0	0	0	51	70.3613	73.42	39.9611	57.5	2.5	25.9431	25.2656	26.9844	1	60	0	0	0	0	0	0	0	3.10278	0	0	0	0	0	0	0	0	0	0	1	3.10278	0
4	220	DE001602948112	183	000191AB	0001947D	HINDLEFT	HR1	38.8167	20.7	0	0	0	131	1361	0	0	0	19	70.0249	68.5263	27.7147	46.6667	13.5	25.5606	24.4062	26.8125	1	60	0	0	0	0	0	0	0	1.10556	0	0	0	0	0	0	0	0	0	0	1	1.10556	0
4	220	DE001602948112	183	000191AB	0001947D	HINDLEFT	HR1	26.5333	30.6	3.46667	0	0	135	2095	133	0	0	33	73.0281	65.0312	26.5639	16.1667	43.8333	24.6653	24.0625	26.9844	4	1.16667	55.3333	3.5	1	0	0	0	0	175.833	15.0581	834.857	0	9	8	56	89	1950	50	77	1	68.2389	0
4	220	DE001602948112	183	000191AB	0001947D	HINDLEFT	HR1	50.55	0	9.5	0	0	270	0	793	0	0	0	0	0	46.8417	2.83333	57.1667	27.949	26.9844	28.875	1	0	56	4.16667	0	0	0	0	0	0	36.8512	939.44	0	9	9	85	104	1787	54	78	1	99.3573	0
4	220	DE001602948112	183	000191AB	0001947D	HINDLEFT	HR1	13.3333	0	46.1167	0	0.75	84	0	3804	0	10	0	0	0	120.036	22	38	26.4327	24.0625	27.3281	9	5.5	53.6667	0.833333	0	1	0	0	0	0	11.9633	612.6	1	3	3	44	18	2200	41	75	1	19.375	0
4	220	DE001602948112	183	000191AB	0001947D	HINDLEFT	HR1	4.01667	47.1333	7.78333	0	1.35	18	3280	482	0	7	51	74.0865	64.5102	54.6361	56.5	3.5	25.0429	24.0625	28.3594	7	60	0	0	0	0	0	0	0	0.0361111	0	0	0	0	0	0	0	0	0	0	1	0.0361111	0
4	220	DE001602948112	183	000191AB	0001947D	HINDLEFT	HR1	19.8333	36.8	3.36667	0	0	33	2627	84	0	0	43	76.0343	61.4524	30.5167	24.6667	35.3333	23.739	22	24.5781	6	5.33333	54.6667	0	1	0	0	0	0	70.2973	6.85449	0	0	1	0	58	0	0	0	0	1	13.375	0
4	220	DE001602948112	183	000191AB	0001947D	HINDLEFT	HR1	48.5833	9.81667	1.6	0	0	98	726	39	0	0	12	78.199	64.5	23.7194	56.6667	3.33333	21.7314	20.7969	22.6875	3	50.5	9.5	0	0	1	0	0	0	7.57383	26.7097	0	1	0	0	6	0	0	0	0	1	10.8694	0
4	220	DE001602948112	183	000191AB	0001947D	HINDLEFT	HR1	51.4	8.16667	0	0	0	261	444	0	0	0	8	64.0306	55.5714	27.4222	16.3333	43.6667	25.4313	22.6875	27.6719	2	10.1667	45.6667	4.16667	1	0	0	0	0	43.8939	29.9628	598.04	0	14	13	70	83	2362	44	69	1	71.9667	0
4	220	DE001602948112	183	000191AB	0001947D	HINDLEFT	HR1	1.28333	0	59.15	0	0	11	0	5404	0	0	0	0	0	128.011	5.16667	54.8333	26.0128	25.7812	26.6406	3	0	58.1667	1.83333	0	0	0	0	0	0	9.58453	1206.55	0	5	5	29	50	1762	56	81	1	46.1583	0
4	220	DE001602948112	183	000191AB	0001947D	HINDLEFT	HR1	18.45	32.1667	9.38333	0	0	162	2314	427	0	0	31	75.7821	75.3333	42.6361	43.8333	16.1667	24.788	23.8906	25.7812	11	42.8333	15.5	1.66667	0	1	0	0	0	0	31.8265	634.1	1	6	6	26	38	2250	44	91	1	26.2778	0
4	220	DE001602948112	184	000191AB	0001947D	HINDLEFT	HR1	1.21667	57.55	0.916667	0	0	24	4133	31	0	0	61	75.8674	67.2951	44.3444	48	12	24.2597	23.5469	25.4375	3	28.8333	31.1667	0	1	0	0	0	0	5.35955	14.2967	0	0	1	0	31	0	0	0	0	1	9.87778	0
4	220	DE001602948112	184	000191AB	0001947D	HINDLEFT	HR1	59.3667	0	0	0	0.483333	85	0	0	0	10	0	0	0	9.12742	16.8333	43.3333	25.1592	23.8906	26.8125	2	60	0	0	0	1	0	0	0	0.331476	0	0	1	0	0	0	0	0	0	0	1	0.330556	0
4	220	DE001602948112	184	000191AB	0001947D	HINDLEFT	HR1	58.2167	0	1.23333	0	0.6	95	0	55	0	10	0	0	0	11.1083	7.83333	52.1667	26.6547	24.9219	28.5312	5	60	0	0	0	0	0	0	0	1.14722	0	0	0	0	0	0	0	0	0	0	1	1.14722	0
4	220	DE001602948112	184	000191AB	0001947D	HINDLEFT	HR1	46.4667	13.8	0	0	0	160	926	0	0	0	14	71.7238	68.1538	35.1111	31	29	28.3267	26.125	30.0781	1	60.1667	0	0	0	0	0	0	0	1.29086	0	0	0	0	0	0	0	0	0	0	1	1.29086	0
4	220	DE001602948112	184	000191AB	0001947D	HINDLEFT	HR1	26.7667	32.0667	1.16667	0	0	123	2233	33	0	0	34	74.1355	65.9412	29.8917	37.6667	22.3333	25.093	24.0625	26.125	4	33.6667	24.3333	2	1	0	0	0	0	10.4928	23.1986	634.833	0	3	4	40	40	1812	54	86	1	36.2806	0
4	220	DE001602948112	184	000191AB	0001947D	HINDLEFT	HR1	56.2167	0	2.55	0	0.7	198	0	77	0	6	0	0	0	18.6417	5.16667	54.8333	26.2162	23.8906	28.0156	5	0	57.6667	2.33333	0	0	0	0	0	0	26.9682	1018.5	0	6	5	88	61	1775	58	84	1	65.5278	0
4	220	DE001602948112	184	000191AB	0001947D	HINDLEFT	HR1	1.55	0	58.7167	0	0	5	0	5046	0	0	0	0	0	126.789	3.66667	56.3333	25.4922	24.5781	26.125	1	0	57.5	2.5	0	0	0	0	0	0	9.89855	1153.93	0	3	3	33	72	1750	54	92	1	57.5667	0
4	220	DE001602948112	184	000191AB	0001947D	HINDLEFT	HR1	3.15	0	56.3833	0	0	48	0	4950	0	0	0	0	0	127.464	14.6667	45.3333	24.1477	23.5469	24.5781	1	0	58.5	1.5	0	0	0	0	0	0	14.7208	580.333	0	5	5	42	32	2325	44	105	1	28.8611	0
4	220	DE001602948112	184	000191AB	0001947D	HINDLEFT	HR1	6.98333	52.3167	1.16667	0	0	13	3930	36	0	0	51	78.7297	77.64	26.7278	59.6667	0.333333	24.3322	23.7188	25.6094	2	60	0	0	0	1	0	0	0	0.0418994	0	0	1	0	0	0	0	0	0	0	1	0.0416667	0
4	220	DE001602948112	184	000191AB	0001947D	HINDLEFT	HR1	33.7833	19.85	4.08333	0	0.983333	91	1430	163	0	18	20	75.6976	72.4	31.2667	45.5	14.5	23.7395	22.6875	24.4062	9	46.3333	13.6667	0	1	1	0	0	0	12.1259	23.0732	0	1	1	0	27	0	0	0	0	1	14.6194	0
4	220	DE001602948112	184	000191AB	0001947D	HINDLEFT	HR1	41.95	14.6667	2.3	0	0.683333	78	1011	62	0	13	14	73.0976	71.3077	15.7722	45.8333	14.1667	23.496	23.0312	24.0625	5	60	0	0	0	0	0	0	0	7.98056	0	0	0	0	0	0	0	0	0	0	1	7.98056	0
4	220	DE001602948112	184	000191AB	0001947D	HINDLEFT	HR1	27.4167	30.8333	1.6	0	0	67	2109	35	0	0	30	72.1232	72.3	33.5278	43.6667	16.3333	23.0196	22.6875	23.5469	3	60	0	0	0	0	0	0	0	9.30833	0	0	0	0	0	0	0	0	0	0	1	9.30833	0
4	220	DE001602948112	184	000191AB	0001947D	HINDLEFT	HR1	45.2333	11.15	1.95	0	2.31667	166	748	36	0	6	11	71.9946	72.5	29.4958	47	13.1667	22.2026	21.1406	23.375	5	45.3333	14.6667	0	1	0	0	0	0	19.9567	6.81928	0	0	1	0	21	0	0	0	0	-1	16.9278	0
4	220	DE001602948112	184	000191AB	0001947D	HINDLEFT	HR1	0	58.7333	0.633333	0	0	0	4385	49	0	0	65	78.083	65.9375	26.9694	54.6667	5.33333	23.1826	21.6562	24.0625	3	48.3333	11.6667	0	0	1	0	0	0	0.0175439	17.9333	0	1	0	0	17	0	0	0	0	-1	3.75	0
4	220	DE001602948112	184	000191AB	0001947D	HINDLEFT	HR1	25.1667	32	1.38333	0	1.75	59	2151	54	0	31	30	70.806	73.2759	21.7111	38.8333	21.1667	25.5234	24.2344	27.8438	6	60	0	0	0	0	0	0	0	0.680556	0	0	0	0	0	0	0	0	0	0	-1	0.680556	0
4	220	DE001602948112	184	000191AB	0001947D	HINDLEFT	HR1	38.6333	14.7167	5.06667	0	1.45	183	966	198	0	8	14	70.0105	70	43.4361	26.5	33.5	24.3058	23.375	25.2656	7	35.3333	23.1667	1.66667	1	0	0	0	0	6.90323	13.3582	1055.7	0	7	6	20	42	1862	56	82	1	38.3518	0
4	220	DE001602948112	184	000191AB	0001947D	HINDLEFT	HR1	52.8833	0	6.56667	0	0.5	257	0	387	0	4	0	0	0	39.0167	3.5	56.5	26.9634	24.4062	28.3594	5	0	56.1667	3.83333	0	0	0	0	0	0	29.368	1093.78	0	10	10	72	98	1750	59	79	1	97.3722	0
4	220	DE001602948112	184	000191AB	0001947D	HINDLEFT	HR1	0	0	60	0	0	0	0	5494	0	0	0	0	0	143.381	3.16667	56.8333	26.8536	26.2969	27.3281	1	0	59.6667	0.333333	0	0	0	0	0	0	7.28212	726	0	2	2	22	9	2200	42	79	1	11.275	0
4	220	DE001602948112	184	000191AB	0001947D	HINDLEFT	HR1	0.316667	0	59.6833	0	0	2	0	5228	0	0	0	0	0	141.739	5.16667	54.8333	26.0381	25.4375	26.8125	3	0	59.5	0.5	0	0	0	0	0	0	8.5098	618.333	0	2	2	35	12	2275	43	104	1	13.5917	0
4	220	DE001602948112	184	000191AB	0001947D	HINDLEFT	HR1	16.65	0	43.35	0	0	92	0	2906	0	0	0	0	0	82.3111	17.3333	42.6667	26.3088	25.7812	27.1562	15	14.8333	44.6667	0.5	0	1	0	0	0	0	7.27839	239.333	1	2	2	31	9	3200	37	65	1	7.51389	0
4	220	DE001602948112	184	000191AB	0001947D	HINDLEFT	HR1	0	60	0	0	0	0	4493	0	0	0	60	79.205	75.15	35.95	55.6667	4.33333	26.808	26.125	27.3281	0	54.8333	5.16667	0	1	0	0	0	0	4.1018	6.03846	0	0	1	0	8	0	0	0	0	1	4.24167	0
4	220	DE001602948112	184	000191AB	0001947D	HINDLEFT	HR1	38.6667	16.2167	4.68333	0	0	210	1136	136	0	0	16	75.435	70.625	36.0306	12.5	47.5	26.9648	25.4375	28.875	5	0	58.1667	1.83333	0	0	0	0	0	0	43.7421	875.455	0	7	7	112	42	1587	62	95	1	69.1556	0
4	220	DE001602948112	184	000191AB	0001947D	HINDLEFT	HR1	20.05	27.5167	12.8667	0	0	180	2082	485	0	0	31	79.749	67.9333	44.3167	39.8333	20.1667	24.4323	22.5156	28.3594	11	28.1667	29.1667	2.66667	0	1	0	0	0	0.0121951	18.4111	1317.19	1	5	5	29	73	1762	59	90	1	67.7528	0
4	220	DE001602948112	184	000191AB	0001947D	HINDLEFT	HR1	1.55	58.35	0	0	0	14	4298	0	0	0	57	77.4488	73.9825	53.7278	53.5	6.5	24.1974	23.375	25.0938	1	46.6667	13.3333	0	1	0	0	0	0	6.98947	7.78667	0	0	1	0	20	0	0	0	0	1	7.15556	0
4	361	DE001602631560	104	19453	19472	HINDRIGHT	HR1	2.13333	39.25	17.5	0	0.916667	13	2919	1618	0	6	52	77.6535	55.25	87.45	39.5	20.5	23.0143	22.5156	23.375	4	37.5	20.8333	1.83333	1	0	0	0	0	8.65217	24.925	727.182	0	7	6	19	45	1950	43	67	-1	35.9557	0
4	361	DE001602631560	104	19453	19472	HINDRIGHT	HR1	27.9	0	31.6333	0	0	103	0	2923	0	0	0	0	0	88.5333	23.1667	36.8333	23.1847	22.5156	24.0625	1	23.5	34.8333	1.66667	0	1	0	0	0	0	18.0841	738.3	1	5	5	40	40	2037	42	63	-1	31.2583	0
4	361	DE001602631560	104	19453	19472	HINDRIGHT	HR1	35.4333	23.5333	1.28333	0	0	198	1643	44	0	0	25	73.97	66.1667	52.1417	42.3333	17.6667	23.7178	22.5156	24.5781	4	50.6667	9.33333	0	2	2	0	0	0	13.3224	42.5	0	2	2	0	14	0	0	0	0	-1	17.8611	0
4	361	DE001602631560	104	19453	19472	HINDRIGHT	HR1	25.0667	34.4	0	0	0.433333	113	2466	0	0	5	42	75.025	58.6585	46.0472	54.8333	5.16667	27.3577	23.8906	32.1406	2	55.1667	4.83333	0	1	1	0	0	0	6.70997	38.5172	0	1	1	0	4	0	0	0	0	-1	9.27222	0
4	361	DE001602631560	104	19453	19472	HINDRIGHT	HR1	48.4333	9.38333	1.81667	0	0	222	675	60	0	0	11	74.8751	56	39.0166	22.8333	37.3333	25.5753	22.8594	28.0156	5	33.3333	24.6667	2	1	0	0	0	0	3.3561	50.1678	762.583	0	8	8	46	52	1837	48	67	-1	47.2583	0
4	361	DE001602631560	104	19453	19472	HINDRIGHT	HR1	31.6667	19.05	9.81667	0	0	117	1259	600	0	0	21	72.9077	62.3	52.1917	6.5	53.5	26.0484	24.4062	27.1562	6	0	55	5	0	0	0	0	0	0	32.2455	1115.77	0	9	8	76	149	1637	58	88	-1	122.539	0
4	361	DE001602631560	104	19453	19472	HINDRIGHT	HR1	15.7	18.8333	24.2833	0	1.16667	54	1342	2158	0	26	22	74.8029	60.0476	67.8389	36	24	24.0572	22.1719	25.6094	4	36.3333	22.8333	0.833333	0	1	0	0	0	8.69014	18.7465	558.6	1	2	2	29	18	2050	42	71	-1	20.2944	0
4	361	DE001602631560	104	19453	19472	HINDRIGHT	HR1	26.5167	32.85	0	0	0	43	2409	0	0	0	44	76.9647	55.8636	28.3278	57.5	2.5	24.1546	21.8281	28.7031	1	60	0	0	0	0	0	0	0	8.18611	0	0	0	0	0	0	0	0	0	0	-1	8.18611	0
4	361	DE001602631560	104	19453	19472	HINDRIGHT	HR1	15.7	44.6333	0	0	0	34	3149	0	0	0	56	73.6388	54.9273	40.4333	49.1667	10.8333	23.1867	21.3125	28.3594	2	58.5	1.5	0	1	1	0	0	0	2.63533	103.556	0	1	1	0	2	0	0	0	0	-1	5.15833	0
4	361	DE001602631560	104	19453	19472	HINDRIGHT	HR1	38.5833	20.8	0	0	0.5	166	1403	0	0	8	25	74.7815	58.2083	33.0667	32.6667	27.3333	23.497	21.8281	24.5781	3	49	11	0	1	1	0	0	0	9.80272	21.1212	0	1	1	0	13	0	0	0	0	-1	11.8778	0
4	361	DE001602631560	104	19453	19472	HINDRIGHT	HR1	0.7	48.1	10.5167	0	0.483333	6	3575	866	0	7	66	77.8605	54.1212	62.5556	48	12	22.0341	21.6562	23.5469	4	46.1667	13.3333	0.5	1	0	0	0	0	13.3262	23.8667	436.333	0	3	2	13	11	2050	51	74	-1	19.0472	0
4	361	DE001602631560	104	19453	19472	HINDRIGHT	HR1	19.8667	0	38.2333	0	1.55	20	0	3410	0	16	0	0	0	74.8333	11.1667	48.8333	24.2272	23.5469	24.75	4	22.5	37	0.666667	0	1	0	0	0	0	22.8987	353.75	1	3	3	41	13	2250	47	58	-1	18.3186	0
4	361	DE001602631560	104	19453	19472	HINDRIGHT	HR1	24.15	30.6667	5.48333	0	0	54	2217	226	0	0	40	75.354	54.359	27.8639	39.3333	20.6667	24.5077	23.8906	25.2656	4	60	0	0	0	0	0	0	0	0.841667	0	0	0	0	0	0	0	0	0	0	-1	0.841667	0
4	361	DE001602631560	104	19453	19472	HINDRIGHT	HR1	21.0833	26.45	10.3333	0	1.66667	66	1892	690	0	23	33	74.6395	55.0938	51.7472	40.1667	19.8333	23.9682	23.5469	24.4062	7	44.3333	14.6667	1	2	1	0	0	0	8.34686	33.9639	510.833	1	5	3	14	24	2250	40	56	-1	22.6278	0
4	361	DE001602631560	104	19453	19472	HINDRIGHT	HR1	30.0333	0	27.9833	0	1.8	43	0	2232	0	26	0	0	0	57.7333	22.6667	37.3333	24.2143	23.7188	25.0938	8	31.6667	26.8333	1.5	0	1	0	0	0	0	29.2169	562.556	1	4	4	34	34	1962	44	67	-1	27.5361	0
4	361	DE001602631560	104	19453	19472	HINDRIGHT	HR1	23.85	33.1167	2.81667	0	0	98	2325	83	0	0	41	75.0015	57.675	52.8615	29.5	30.6667	25.0499	23.8906	26.8125	6	26.8333	29.6667	3.5	2	1	0	0	0	12.7108	29.3468	835.81	1	11	9	46	88	1825	49	65	-1	68.7194	0
4	361	DE001602631560	104	19453	19472	HINDRIGHT	HR1	26.4167	12.6333	20	0	0.766667	96	884	1874	0	8	12	72.7285	73.9091	82.1528	9.83333	50.1667	26.4294	24.9219	27.6719	3	0	54.6667	5.33333	0	0	0	0	0	0	27.4055	826.5	0	13	13	70	147	1850	49	73	-1	98.4361	0
4	361	DE001602631560	104	19453	19472	HINDRIGHT	HR1	6.65	42.9833	7.53333	0	2.71667	28	3130	386	0	17	56	75.8814	55.0909	50.9167	49.8333	10.1667	23.476	22.3438	25.9531	11	49.5	9.66667	0.833333	1	2	0	0	0	4.15411	61.746	481.8	2	5	4	24	17	2050	46	67	-1	20.8667	0
4	361	DE001602631560	104	19453	19472	HINDRIGHT	HR1	26.55	32.4833	0.966667	0	0	40	2348	43	0	0	39	75.4278	61.1842	32.3778	44.8333	15.1667	24.654	22.8594	25.2656	1	60	0	0	0	0	0	0	0	2.09722	0	0	0	0	0	0	0	0	0	0	-1	2.09722	0
4	361	DE001602631560	104	19453	19472	HINDRIGHT	HR1	39.6833	20.2667	0	0	0	89	1484	0	0	0	25	76.1015	55	23	29.5	30.5	24.3552	23.2031	25.4375	1	55	5	0	1	1	0	0	0	5.34242	38.8333	0	1	1	0	6	0	0	0	0	-1	8.13333	0
4	361	DE001602631560	104	19453	19472	HINDRIGHT	HR1	9.21667	37.2833	12.75	0	0.833333	48	2684	990	0	21	35	76.0518	68.7059	58.4194	38.8333	21.1667	23.1296	22.5156	24.2344	5	41.8333	17.6667	0.5	1	0	0	0	0	6.48047	30.4752	428.667	0	3	2	24	13	2300	49	60	-1	16.7306	0
4	361	DE001602631560	104	19453	19472	HINDRIGHT	HR1	38.5	0	19.2	0	1.23333	165	0	1422	0	25	0	0	0	60.2167	8.83333	51.1667	24.9859	23.0312	26.8125	9	0	52.1667	7.83333	0	0	0	0	0	0	33.2428	876.383	0	17	17	73	206	1900	49	68	-1	143.319	0
4	361	DE001602631560	104	19453	19472	HINDRIGHT	HR1	16.8667	41.3333	1.8	0	0	115	3071	72	0	0	54	77.5553	55.75	48.6472	50.1667	9.83333	21.6837	20.4531	24.5781	7	53.5	5.33333	1.16667	1	1	0	0	0	2.36449	63.6562	573.429	1	3	2	12	26	1862	49	79	-1	18.9167	0
4	361	DE001602631560	104	19453	19472	HINDRIGHT	HR1	0	0	59.2	0	0.733333	0	0	5408	0	12	0	0	0	162.792	4	56	21.9489	18.5625	23.7188	4	0	58.5	1.66667	0	0	0	0	0	0	20.5783	513.2	0	6	6	81	41	1937	46	69	-1	34.2244	0
4	361	DE001602631560	105	19453	19472	HINDRIGHT	HR1	17.7167	34.5	7.78333	0	0	54	2488	596	0	0	44	75.9324	56.9535	60.5194	44.5	15.5	21.2674	18.7344	22.6875	2	44	14.1667	1.83333	1	2	0	0	0	8.35907	61.7667	551	2	7	6	25	43	2100	45	74	-1	38.2917	0
4	361	DE001602631560	105	19453	19472	HINDRIGHT	HR1	30.3	28.75	0	0	0	60	2106	0	0	0	36	76.3659	55.4444	32.2306	38.6667	21.3333	20.9802	20.2812	22	1	60	0	0	0	0	0	0	0	0.330556	0	0	0	0	0	0	0	0	0	0	-1	0.330556	0
4	361	DE001602631560	105	19453	19472	HINDRIGHT	HR1	22.5	37.3333	1.11667	0	0	146	2774	42	0	0	47	77.3604	58.1087	38.025	46.6667	13.3333	21.3538	20.4531	22.6875	3	55	5	0	1	1	0	0	0	5.05758	21.3	0	1	1	0	6	0	0	0	0	-1	6.41111	0
4	361	DE001602631560	105	19453	19472	HINDRIGHT	HR1	22.9	23.85	12.4167	0	0.733333	141	1655	509	0	15	26	74.2974	60.68	53.1053	37.8333	22.3333	20.9759	20.1094	21.6562	13	37.6667	20.8333	1.5	1	1	0	0	0	6.66372	22.696	446.333	1	5	4	27	34	2162	41	52	-1	23.2222	0
4	361	DE001602631560	105	19453	19472	HINDRIGHT	HR1	27.9	26.8833	3.71667	0	1.33333	165	1933	127	0	8	30	76.6388	62.1333	52.1111	17.8333	42.1667	22.5209	20.7969	24.9219	9	10.6667	44	5.33333	3	2	0	0	0	48.5522	26.2452	1089.53	1	10	9	58	154	1787	52	72	-1	124.911	0
4	361	DE001602631560	105	19453	19472	HINDRIGHT	HR1	27.4167	18.3	12.95	0	1	74	1191	982	0	18	19	73.687	62.7222	57.2417	14.5	45.5	25.775	24.2344	26.9844	9	0	55.6667	4.33333	0	0	0	0	0	0	19.5928	1006.04	0	8	8	59	129	1712	54	83	-1	90.8361	0
4	361	DE001602631560	105	19453	19472	HINDRIGHT	HR1	23.1	8.48333	28.4167	0	0	67	578	2617	0	0	9	72.1482	66.25	92.7278	33.6667	26.3333	23.7703	23.2031	24.4062	2	33.5	25.6667	0.833333	0	1	0	0	0	31.0408	23.9119	622.6	1	3	3	34	19	2000	48	64	-1	36.1083	0
4	361	DE001602631560	105	19453	19472	HINDRIGHT	HR1	9.91667	49.9667	0	0	0	43	3656	0	0	0	65	76.2714	53.6462	42.075	51.1667	8.83333	22.2177	20.9688	23.7188	1	60	0	0	0	0	0	0	0	6.28056	0	0	0	0	0	0	0	0	0	0	-1	6.28056	0
4	361	DE001602631560	105	19453	19472	HINDRIGHT	HR1	42.7333	14.7833	1.11667	0	0.966667	124	992	33	0	7	18	72.3562	55.4118	21.4889	31.8333	28.1667	23.201	22	24.2344	5	56.5	3.5	0	1	1	0	0	0	4.27139	55.7619	0	1	1	0	1	0	0	0	0	-1	7.275	0
4	361	DE001602631560	105	19453	19472	HINDRIGHT	HR1	35.6167	24.3833	0	0	0	56	1684	0	0	0	32	74.4467	54.0323	26.2028	40.5	19.5	23.1303	21.1406	24.0625	2	54.6667	5.33333	0	1	1	0	0	0	7.03049	32.7188	0	1	1	0	6	0	0	0	0	-1	9.31389	0
4	361	DE001602631560	105	19453	19472	HINDRIGHT	HR1	1.76667	38.45	16.7333	0	2.56667	24	2810	1269	0	36	51	76.1221	53.1176	70.1944	39.6667	20.3333	21.8556	20.9688	23.8906	10	36.6667	23	0.5	1	0	0	0	0	7.92444	12.7218	532.667	0	3	2	21	13	2125	44	74	-1	14.0526	0
4	361	DE001602631560	105	19453	19472	HINDRIGHT	HR1	18.2	24.8	17.1167	0	0	94	1748	977	0	0	29	74.652	59.2222	72.8278	29.8333	30.1667	23.1762	22.3438	23.8906	16	31	27.5	1.5	0	1	0	0	0	16.2597	22.1176	908.222	1	1	1	30	40	1775	51	70	-1	41.325	0
4	361	DE001602631560	105	19453	19472	HINDRIGHT	HR1	0	18.6667	41.3333	0	0	0	1372	3844	0	0	21	76.6524	63	119.133	20.8333	39.1667	23.2991	22.5156	24.0625	1	16.8333	42.6667	0.5	1	0	0	0	0	22.4712	7.20158	469.667	0	2	2	39	10	2050	53	100	-1	15.4667	0
4	361	DE001602631560	105	19453	19472	HINDRIGHT	HR1	34.3333	8.45	15.7167	0	1.36667	52	505	1313	0	30	9	69.8411	58	42.8972	34.3333	25.6667	22.5278	21.4844	23.2031	6	45	14.3333	0.666667	0	1	0	0	0	0.237736	31.5824	352.75	1	3	3	23	12	2500	30	54	-1	12.0778	0
4	361	DE001602631560	105	19453	19472	HINDRIGHT	HR1	22.4667	37.75	0	0	0	38	2603	0	0	0	40	73.8338	65.2821	34.6094	50.1667	10	23.3486	23.0312	24.0625	2	55.1667	4.83333	0	1	1	0	0	0	12.0937	37.3103	0	1	1	0	4	0	0	0	0	-1	14.125	0
4	361	DE001602631560	105	19453	19472	HINDRIGHT	HR1	18.9833	33.9667	5.96667	0	0.65	34	2506	324	0	6	37	76.8314	66.1351	48.1639	30	30	23.2544	22.5156	25.4375	5	32.6667	23.6667	3.66667	2	1	0	0	0	12.01	29.8321	1036.27	1	6	4	32	114	1700	53	74	-1	81.3861	0
4	361	DE001602631560	105	19453	19472	HINDRIGHT	HR1	33.9833	0	24.3833	0	1.48333	109	0	2001	0	21	0	0	0	66.9528	8.16667	51.8333	25.6163	24.2344	26.8125	8	0	53.6667	6.33333	0	0	0	0	0	0	23.854	752.211	0	10	10	72	151	1850	51	75	-1	100.736	0
4	361	DE001602631560	105	19453	19472	HINDRIGHT	HR1	16.3167	33.45	9.38333	0	0.783333	20	2339	385	0	10	35	74.5409	66.1176	36.0583	55.3333	4.66667	23.4072	22.3438	25.0938	9	59.3333	0.333333	0.333333	0	1	0	0	0	8.15385	115.286	677.5	1	1	1	4	6	1925	50	109	-1	13.9556	0
4	361	DE001602631560	105	19453	19472	HINDRIGHT	HR1	28.5833	28.2	2.41667	0	0.683333	73	2023	56	0	13	32	75.7032	60.1562	31.3278	58.6667	1.33333	24.5048	23.2031	26.2969	5	60	0	0	0	0	0	0	0	9.45556	0	0	0	0	0	0	0	0	0	0	-1	9.45556	0
4	361	DE001602631560	105	19453	19472	HINDRIGHT	HR1	19.1833	39.3	0	0	0.616667	52	2778	0	0	8	49	75.1262	55.125	34.9667	49.5	10.5	22.7937	22	24.5781	4	60	0	0	0	0	0	0	0	0.341667	0	0	0	0	0	0	0	0	0	0	-1	0.341667	0
4	361	DE001602631560	105	19453	19472	HINDRIGHT	HR1	19.7	0	38.4167	0	2.08333	67	0	3313	0	29	0	0	0	94.5583	12	48	23.507	22.5156	23.8906	7	8.83333	49	2.16667	1	0	0	0	0	15.6034	22.6125	491.308	0	8	7	68	44	2112	43	70	-1	38.4083	0
4	361	DE001602631560	105	19453	19472	HINDRIGHT	HR1	39.2	9.4	10.5	0	0.766667	210	597	589	0	8	9	72.4149	73.125	59.2806	12.8333	47.1667	24.9207	22.5156	26.8125	11	0	53	7.16667	0	0	0	0	0	0	38.261	674.419	0	19	19	88	165	1962	45	65	-1	114.036	0
4	361	DE001602631560	105	19453	19472	HINDRIGHT	HR1	8.96667	46.8167	0.85	0	2.76667	25	3493	50	0	26	61	77.5307	55.8333	44.6444	51.1667	8.83333	23.5268	23.0312	25.2656	7	55.1667	2.66667	2.16667	0	1	0	0	0	11.4816	63.2857	1108.62	1	2	2	2	63	1650	57	80	-1	54.1222	0
4	361	DE001602631560	105	19453	19472	HINDRIGHT	HR1	19.6667	19.25	21.0833	0	0	54	1411	1517	0	0	26	77.7224	56.2692	55.1111	32.6667	27.3333	23.1439	22.3438	23.8906	6	49.6667	8	2.33333	2	1	0	0	0	26.0635	38.0213	535.643	1	6	6	11	48	2100	49	81	-1	47.4417	0
5	31	DE001602948138	73	0001910D	000192F9	HINDLEFT	HR1	21.1333	37.4333	1.7	0	0	72	2808	81	0	0	43	80.6224	64.119	33.1667	60	0	22.3497	22	22.8594	4	50.6667	8.66667	0.666667	0	1	0	0	0	0.595318	51.7018	594.75	1	2	2	23	18	1650	64	155	-1	15.2889	0
5	31	DE001602948138	73	0001910D	000192F9	HINDLEFT	HR1	46.8667	11.4667	0.966667	0	1.08333	114	825	30	0	7	11	75.6893	75.5	21.2972	60	0	21.413	19.7656	23.5469	4	57	3	0	1	1	0	0	0	13.5117	86.1667	0	1	1	0	7	0	0	0	0	-1	17.1444	0
5	31	DE001602948138	73	0001910D	000192F9	HINDLEFT	HR1	36.5833	23.4167	0	0	0	39	1682	0	0	0	29	78.8946	57.3214	18.025	60	0	21.5744	20.9688	22.3438	2	60	0	0	0	0	0	0	0	15.1417	0	0	0	0	0	0	0	0	0	0	-1	15.1417	0
5	31	DE001602948138	73	0001910D	000192F9	HINDLEFT	HR1	5.33333	54.6167	0	0	0	26	4326	0	0	0	77	84.3234	56.6234	27.475	60	0	20.7883	19.9375	21.6562	1	25.5	34.3333	0.166667	1	1	0	0	0	22.0327	5.50971	700	1	2	1	32	4	1200	75	135	-1	14.4611	0
5	31	DE001602948138	73	0001910D	000192F9	HINDLEFT	HR1	37.95	21.1833	0.633333	0	0	63	1534	18	0	0	19	77.2778	77.7778	33.4028	60	0	22.5975	19.5938	24.5781	3	12.8333	44.6667	2.66667	1	0	0	0	0	27.716	13.5644	738.375	0	4	4	56	82	1625	66	142	-1	48.8643	0
5	31	DE001602948138	73	0001910D	000192F9	HINDLEFT	HR1	15.8667	14.3833	30.0333	0	0	37	946	2787	0	0	14	76.2216	74.0833	75.6306	60	0	21.7665	18.9062	24.75	5	0	54.1667	5.83333	0	0	0	0	0	0	14.8554	621.371	0	13	13	65	163	1775	59	132	-1	73.8222	0
5	31	DE001602948138	73	0001910D	000192F9	HINDLEFT	HR1	10.9	0	45.55	0	2.28333	49	0	3683	0	44	0	0	0	86.5556	60	0	18.9005	18.2188	20.4531	10	9.5	48	2.5	0	1	0	0	0	10.25	26.0273	479.667	1	8	8	90	56	1787	61	150	-1	42.65	0
5	31	DE001602948138	73	0001910D	000192F9	HINDLEFT	HR1	28.8	31.1333	0	0	0	30	2263	0	0	0	35	77.1119	63.2353	17.0277	60.1667	0	19.1503	18.3906	20.7969	2	60	0	0	0	0	0	0	0	2.375	0	0	0	0	0	0	0	0	0	0	-1	2.375	0
5	31	DE001602948138	73	0001910D	000192F9	HINDLEFT	HR1	28.6	31.6833	0	0	0	44	2386	0	0	0	43	81.6841	56.7143	20.5528	60	0	21.0881	20.4531	21.4844	1	56.6667	3.33333	0	1	0	0	0	0	20.8145	8.2	0	0	1	0	6	0	0	0	0	-1	20.2889	0
5	31	DE001602948138	73	0001910D	000192F9	HINDLEFT	HR1	22.8833	8.8	28.3167	0	0	89	578	2310	0	0	8	75.8914	71.2857	76.6444	60	0	22.1311	20.4531	24.75	3	0	57.6667	2.33333	0	0	0	0	0	0	21.9393	757.071	0	6	6	112	74	1612	66	144	-1	50.5278	0
5	31	DE001602948138	73	0001910D	000192F9	HINDLEFT	HR1	15.3667	37.65	6.98333	0	0	124	2793	534	0	0	38	79.216	71.2368	80.0056	59.3333	0.666667	23.8742	21.8281	25.4375	2	0	55.5	4.5	0	0	0	0	0	0	29.961	651.444	0	12	12	103	123	1600	65	156	-1	76.5722	0
5	31	DE001602948138	73	0001910D	000192F9	HINDLEFT	HR1	3.08333	0	56.1667	0	0.633333	43	0	4688	0	13	0	0	0	126.294	59.1667	0.833333	23.4316	22.1719	24.4062	5	0	57.3333	2.66667	0	0	0	0	0	0	21.7733	481.688	0	6	6	95	56	1762	63	137	-1	42.2139	0
5	31	DE001602948138	73	0001910D	000192F9	HINDLEFT	HR1	18.9667	32.45	8.58333	0	0	112	2272	527	0	0	36	76.9768	62.1429	61.5917	59.8333	0.166667	23.3067	22.8594	24.4062	4	39.6667	16.8333	3.5	0	1	0	0	0	11.6052	61.1981	538.048	1	13	13	46	86	1737	63	152	-1	56.9167	0
5	31	DE001602948138	73	0001910D	000192F9	HINDLEFT	HR1	37	21.9833	1.01667	0	0	48	1646	56	0	0	27	80.8352	61.7308	23.3139	60	0	23.7324	22.8594	24.75	2	51.3333	8.66667	0	1	1	0	0	0	4.03896	29.4231	0	1	1	0	9	0	0	0	0	-1	7.70556	0
5	31	DE001602948138	73	0001910D	000192F9	HINDLEFT	HR1	10.75	48.8	0	0	0	12	3898	0	0	0	64	84.4714	59.5938	35.2722	60	0	25.1749	24.0625	25.7812	1	60	0	0	0	0	0	0	0	0.0972222	0	0	0	0	0	0	0	0	0	0	-1	0.0972222	0
5	31	DE001602948138	73	0001910D	000192F9	HINDLEFT	HR1	15.65	0	43.7833	0	0.6	34	0	3414	0	10	0	0	0	88.8667	59.5	0.5	23.37	21.1406	24.4062	6	10.5	48.1667	1.5	1	0	0	0	0	25.4853	21.8768	295.444	0	6	6	99	27	1925	58	113	-1	29.3767	0
5	31	DE001602948138	73	0001910D	000192F9	HINDLEFT	HR1	6.36667	30.3	22.5833	0	0.916667	76	2227	1589	0	24	31	80.2183	73.3333	73.7333	60	0	22.121	20.625	24.4062	9	0	58.5	1.5	0	0	0	0	0	0	19.755	240.444	0	9	8	97	31	1962	47	101	-1	25.2722	0
5	31	DE001602948138	73	0001910D	000192F9	HINDLEFT	HR1	17.9333	23.15	18.3333	0	0.75	92	1777	1462	0	7	32	82.1927	53.871	72.1722	60	0	22.28	21.1406	24.75	5	0	55.5	4.5	0	0	0	0	0	0	25.6907	551.037	0	11	11	106	110	1750	63	123	-1	65.0917	0
5	31	DE001602948138	73	0001910D	000192F9	HINDLEFT	HR1	29.2	30.8	0	0	0	80	2264	0	0	0	33	81.6363	66.625	41.9972	60	0	21.5467	17.3594	25.2656	2	32.5	24	3.5	0	1	0	0	0	8.35263	32.2752	758	1	10	10	46	103	1625	66	134	-1	61.9833	0
5	31	DE001602948138	73	0001910D	000192F9	HINDLEFT	HR1	3.21667	29.0667	27.9333	0	0	0	2026	2284	0	0	36	79.0945	57.9429	72.3823	60	0.166667	19.48	17.1875	21.4844	5	19.6667	39.1667	1.16667	1	0	0	0	0	30.3659	25.087	488.571	0	6	5	98	32	1750	58	141	-1	35.9028	0
5	31	DE001602948138	73	0001910D	000192F9	HINDLEFT	HR1	3.83333	27.6833	27.8	0	0.483333	45	2102	1995	0	7	36	80.8217	58.9714	97.375	59.6667	0.333333	20.8752	19.4219	21.8281	13	29.3333	28.6667	2	0	1	0	0	0	1.90058	28.5876	603.583	1	7	7	53	54	1687	66	171	-1	35.0778	0
5	31	DE001602948138	73	0001910D	000192F9	HINDLEFT	HR1	35.8333	24.1667	0	0	0	36	1770	0	0	0	27	79.5425	60.5	18.6417	60	0	21.2411	20.625	22	2	51.1667	8.83333	0	1	1	0	0	0	7.25733	17.2264	0	1	1	0	10	0	0	0	0	-1	8.725	0
5	31	DE001602948138	73	0001910D	000192F9	HINDLEFT	HR1	32.8	26.5	0	0	0	67	2013	0	0	0	37	80.2021	54.8919	17.9806	60	0	22.1497	21.4844	23.2031	1	49.6667	10.3333	0	1	0	0	0	0	18.6403	2.26316	0	0	1	0	4	0	0	0	0	-1	16.0472	0
5	31	DE001602948138	73	0001910D	000192F9	HINDLEFT	HR1	4.16667	45.65	10.8833	0	0	15	3516	1054	0	0	58	81.8858	61.0702	47.5111	59.3333	0.666667	21.7369	20.7969	23.2031	2	10.6667	47.8333	1.5	1	1	0	0	0	34.2031	14.0732	531.444	1	5	4	57	40	1750	63	150	-1	30.5861	0
5	31	DE001602948138	74	0001910D	000192F9	HINDLEFT	HR1	0	0	60	0	0	0	0	5387	0	0	0	0	0	112.494	58.6667	1.33333	22.1117	21.4844	22.5156	1	0	57.6667	2.33333	0	0	0	0	0	0	28.7572	543.929	0	11	11	121	65	1712	63	129	-1	48.7917	0
5	31	DE001602948138	74	0001910D	000192F9	HINDLEFT	HR1	30.1833	24.4667	4.85	0	0	57	1736	309	0	0	29	77.4369	59.0714	37.2056	60	0	20.0905	19.25	21.8281	3	46.5	13.1667	0.333333	1	2	0	0	0	11.7555	25.0833	816	2	3	2	26	6	0	0	0	-1	19.3333	0
5	31	DE001602948138	74	0001910D	000192F9	HINDLEFT	HR1	5.13333	55.3667	0	0	0	14	4240	0	0	0	62	80.9807	68.8033	23.425	60	0	19.5462	18.7344	20.2812	1	60.1667	0	0	0	0	0	0	0	0.0637119	0	0	0	0	0	0	0	0	0	0	-1	0.0637119	0
5	31	DE001602948138	74	0001910D	000192F9	HINDLEFT	HR1	40.4167	19.5833	0	0	0	98	1386	0	0	0	22	75.6184	59.5238	19.1861	60	0	21.5324	19.4219	23.2031	2	40	20	0	1	0	0	0	0	4.74286	7.06087	0	0	1	0	17	0	0	0	0	-1	5.48333	0
5	31	DE001602948138	74	0001910D	000192F9	HINDLEFT	HR1	30.9833	27.6167	0	0	0.516667	89	2083	0	0	7	34	80.1219	63.0588	30.3955	58.8333	1	22.2894	18.5625	25.6094	2	0	58	2	0	0	0	0	0	0	23.5776	730.917	0	3	3	105	60	1662	67	152	-1	47.1556	0
5	31	DE001602948138	74	0001910D	000192F9	HINDLEFT	HR1	0.533333	12.8	46.45	0	0.333333	1	925	3849	0	0	11	78.2879	79.2	87.9222	59.5	0.5	21.6049	18.2188	24.75	5	0	55.3333	4.66667	0	0	0	0	0	0	10.1114	569.5	0	9	9	56	115	1712	62	150	-1	53.6194	0
5	31	DE001602948138	74	0001910D	000192F9	HINDLEFT	HR1	5.8	0	53.9167	0	0	23	0	5177	0	0	0	0	0	99.5028	58.8333	1.16667	19.2498	18.2188	20.2812	1	5.66667	52.1667	2.16667	0	1	0	0	0	6.86207	23.5189	468.846	1	5	5	95	48	1712	69	163	-1	38.2583	0
5	31	DE001602948138	74	0001910D	000192F9	HINDLEFT	HR1	27.0667	32.6	0	0	0	40	2336	0	0	0	36	78.7956	62.4857	24.7056	60	0	18.6322	18.2188	19.9375	2	60	0	0	0	0	0	0	0	24.8	0	0	0	0	0	0	0	0	0	0	-1	24.8	0
5	31	DE001602948138	74	0001910D	000192F9	HINDLEFT	HR1	20.1333	40.7	0	0	0	33	3113	0	0	0	42	81.8964	74.9756	37.7258	60.1667	0	19.359	18.3906	20.1094	1	54.8333	5.16667	0	1	1	0	0	0	7.29483	53.2581	0	1	1	0	9	0	0	0	0	-1	11.2528	0
5	31	DE001602948138	74	0001910D	000192F9	HINDLEFT	HR1	49.45	10.55	0	0	0	91	754	0	0	0	11	77.5119	62.5	25.6222	59.8333	0.166667	21.7069	19.7656	24.75	2	26	31.1667	2.83333	1	0	0	0	0	11.5093	24.1648	684.647	0	8	7	57	89	1737	61	134	-1	49.6944	0
5	31	DE001602948138	74	0001910D	000192F9	HINDLEFT	HR1	3.25	16.95	38.4667	0	1.3	44	1247	2842	0	28	18	78.1117	70.8889	89.4028	59.6667	0.333333	23.5242	20.7969	24.9219	9	0	57	3	0	0	0	0	0	0	25.9386	696.889	0	8	8	93	83	1550	69	163	-1	59.4861	0
5	31	DE001602948138	74	0001910D	000192F9	HINDLEFT	HR1	7.06667	51.2	1.15	0	0.666667	50	3844	28	0	10	63	80.1314	60.7419	39.0722	60	0	19.1939	18.2188	20.7969	3	54.5	4.5	1	0	1	0	0	0	0.152174	74.3438	394.667	1	4	4	8	21	1700	61	178	-1	13.3222	0
5	31	DE001602948138	74	0001910D	000192F9	HINDLEFT	HR1	9.63333	5.53333	43.2	0	1.3	49	402	3687	0	5	8	80.0683	57.875	98.5278	59.8333	0.166667	23.0463	20.4531	24.2344	4	8.66667	49.1667	2.16667	1	0	0	0	0	44.0175	24.1655	390.154	0	9	8	108	46	1950	53	109	-1	40.525	0
5	31	DE001602948138	74	0001910D	000192F9	HINDLEFT	HR1	11.1667	19.1667	30.3333	0	0	111	1282	2367	0	0	19	75.7211	69.1667	117.614	59.8333	0.166667	22.6811	20.1094	24.2344	7	1	56.1667	2.83333	0	1	0	0	0	0	20.0994	397.706	1	12	12	80	61	2012	54	111	-1	37.875	0
5	31	DE001602948138	74	0001910D	000192F9	HINDLEFT	HR1	28.5333	31.1333	0	0	0	46	2421	0	0	0	36	82.6242	64.8056	25.8333	60	0	22.4548	20.9688	23.5469	1	60.1667	0	0	0	0	0	0	0	0.606648	0	0	0	0	0	0	0	0	0	0	-1	0.606648	0
5	31	DE001602948138	74	0001910D	000192F9	HINDLEFT	HR1	31.6833	0	27.8	0	0.783333	78	0	2185	0	18	0	0	0	60.6556	59.8333	0.166667	23.4199	22.1719	24.75	4	24.5	34.3333	1.16667	1	0	0	0	0	11.4276	20.6567	308	0	4	3	66	22	1937	57	136	-1	22.3472	0
5	31	DE001602948138	74	0001910D	000192F9	HINDLEFT	HR1	16.1	9.55	34.35	0	0	97	669	2570	0	0	8	77.8105	84	94.6	59.5	0.5	22.6682	20.4531	23.7188	6	0	56.5	3.5	0	0	0	0	0	0	37.7847	445.714	0	17	17	114	75	2200	50	105	-1	61.5806	0
5	31	DE001602948138	74	0001910D	000192F9	HINDLEFT	HR1	13.8667	44.15	1.81667	0	0	26	3449	79	0	0	51	83.4847	66.6078	49.3194	60	0	20.8169	19.7656	23.7188	2	0	55.8333	4.16667	0	0	0	0	0	0	24.1313	1056.28	0	9	9	94	105	1700	62	102	-1	95.8083	0
5	31	DE001602948138	74	0001910D	000192F9	HINDLEFT	HR1	13.5	46.6667	0	0	0	63	3647	0	0	0	56	83.8464	65.9636	41.5222	60	0	21.8981	19.5938	24.75	1	25.6667	30.5	3.83333	0	1	0	0	0	0	36.7766	701.565	1	8	8	51	107	1725	59	121	-1	64.0278	0
5	31	DE001602948138	74	0001910D	000192F9	HINDLEFT	HR1	39.1333	17.7	2.33333	0	0	38	1374	86	0	0	25	83.4526	55.52	20.3778	60	0	21.3836	19.7656	23.5469	3	60	0	0	0	0	0	0	0	1.025	0	0	0	0	0	0	0	0	0	0	-1	1.025	0
5	31	DE001602948138	74	0001910D	000192F9	HINDLEFT	HR1	21.35	22.3	15.3	0	1.88333	40	1611	1047	0	44	26	77.9385	63.56	49.6399	60	0.166667	20.2674	18.0469	22.1719	8	43.3333	16	0.666667	1	0	0	0	0	8.86792	15.6374	472.25	0	3	2	29	22	1887	58	130	-1	15.7278	0
5	31	DE001602948138	74	0001910D	000192F9	HINDLEFT	HR1	5.23333	0	54.45	0	0	67	0	4490	0	0	0	0	0	150.267	59.1667	0.833333	20.1686	18.5625	21.1406	3	0	57.5	2.5	0	0	0	0	0	0	22.9217	477.267	0	10	11	129	64	1862	58	139	-1	41.8528	0
5	31	DE001602948138	74	0001910D	000192F9	HINDLEFT	HR1	27.7333	28.2	4.38333	0	0	52	2022	331	0	0	35	77.5615	56.303	34.5528	59.5	0.5	18.5071	17.875	19.25	3	56.5	2.83333	0.666667	0	1	0	0	0	12.9132	98.3182	248.75	1	3	2	7	11	2012	58	165	-1	20.7528	0
5	31	DE001602948138	74	0001910D	000192F9	HINDLEFT	HR1	26.8667	27.15	5.98333	0	0	17	2016	340	0	0	30	81.2579	63.5862	27.5889	59.6667	0.333333	18.6912	18.0469	19.5938	2	60	0	0	0	0	0	0	0	6.89722	0	0	0	0	0	0	0	0	0	0	-1	6.89722	0
5	895	DE001602631773	155	0001947E	19202	HINDLEFT	HR1	33.5	26.5	0	0	0	74	1853	0	0	0	29	74.3705	65.9286	22.7194	12.1667	47.8333	18.2954	17.7031	18.9062	2	30.6667	29.1667	0.166667	1	1	0	0	0	7.41848	23.7771	676	1	2	1	42	3	0	0	0	1	17.2278	0
5	895	DE001602631773	155	0001947E	19202	HINDLEFT	HR1	19.8333	40.4667	0	0	0	31	2724	0	0	0	37	74.3974	74.8889	23.7278	9.16667	50.8333	21.3715	18.9062	24.4062	1	37.6667	22.3333	0	1	0	0	0	0	7.64069	13.5349	0	0	1	0	20	0	0	0	0	1	9.75278	0
5	895	DE001602631773	155	0001947E	19202	HINDLEFT	HR1	34.6667	25.3333	0	0	0	86	1719	0	0	0	23	73.6139	70.3636	24.8333	21.3333	38.6667	18.7943	17.875	19.4219	2	32.5	27.1667	0.333333	0	1	0	0	0	0.615789	12.2262	141	1	2	2	49	6	0	0	0	1	6.81389	0
5	895	DE001602631773	155	0001947E	19202	HINDLEFT	HR1	11.1667	46.9833	1.55	0	0	15	3217	98	0	0	47	72.9557	69.5957	28.6167	43.1667	16.8333	20.2762	19.25	22	2	60	0	0	0	0	0	0	0	0.594444	0	0	0	0	0	0	0	0	0	0	1	0.594444	0
5	895	DE001602631773	155	0001947E	19202	HINDLEFT	HR1	47.6	10.45	1.93333	0	0	72	580	78	0	0	9	66.36	63	31.7917	1.16667	58.8333	20.398	18.5625	22.8594	4	13.8333	41.6667	4.5	1	0	0	0	0	16.8864	18.9347	254.815	0	11	10	151	115	1812	64	93	1	36.125	0
5	895	DE001602631773	155	0001947E	19202	HINDLEFT	HR1	15.0833	15.5833	29.65	0	0	43	1001	2228	0	0	16	70.2377	65.8571	87.0694	4	56	22.0208	20.2812	23.7188	3	0	54.5	5.5	0	0	0	0	0	0	13.7523	236.424	0	10	10	141	141	1962	60	90	1	34.1639	0
5	895	DE001602631773	155	0001947E	19202	HINDLEFT	HR1	46.5333	5.63333	6.98333	0	0.95	102	291	367	0	10	4	67.4567	73.3333	35.4488	19.8333	40.3333	20.9611	19.9375	22	11	54.1667	3.83333	2	0	1	0	0	0	4.13125	32.9286	303.25	1	3	3	9	51	1975	68	91	1	16.3417	0
5	895	DE001602631773	155	0001947E	19202	HINDLEFT	HR1	26.6	33.4	0	0	0	64	2165	0	0	0	29	70.5556	75.6786	27.0278	25.5	34.5	21.5102	21.1406	22.1719	2	42.1667	17.8333	0	1	0	0	0	0	11.2946	15.3235	0	0	1	0	25	0	0	0	0	1	12.4361	0
5	895	DE001602631773	155	0001947E	19202	HINDLEFT	HR1	7.58333	26.1333	26.2833	0	0	30	1657	2033	0	0	27	69.6285	62.5556	75.6917	6.33333	53.6667	20.9855	20.2812	21.4844	4	0	58.5	1.5	0	0	0	0	0	0	8.47863	149.222	0	4	4	114	31	2150	54	85	1	11.9972	0
5	895	DE001602631773	155	0001947E	19202	HINDLEFT	HR1	20.2333	16.45	22.6167	0	0.6	145	986	1693	0	4	14	70.7384	65.1667	121.578	7.83333	52.1667	21.1693	19.25	23.0312	8	0	55	5.16667	0	0	0	0	0	0	19.3364	273	0	16	16	178	129	1862	63	91	1	41.1191	0
5	895	DE001602631773	155	0001947E	19202	HINDLEFT	HR1	25.6167	17.9167	16.4667	0	0	76	1115	1190	0	0	17	70.7869	68.0625	68.3194	1	59	23.5464	21.6562	25.2656	4	0	54	6	0	0	0	0	0	0	18.0309	333.167	0	9	9	162	170	1937	62	91	1	49.5444	0
5	895	DE001602631773	155	0001947E	19202	HINDLEFT	HR1	18.65	31	10.35	0	0	54	2040	626	0	0	26	71.9436	76.4	58.9806	15.3333	44.6667	21.936	20.9688	23.7188	6	52.1667	7	0.833333	1	1	0	0	0	7.70927	30.6667	267	1	3	2	24	23	1862	68	120	1	13.9889	0
5	895	DE001602631773	155	0001947E	19202	HINDLEFT	HR1	33.5833	25.7167	0.316667	0	0	86	1710	14	0	0	24	74.9582	71.4348	40.5583	2.83333	57.1667	23.5956	20.9688	24.2344	3	47	12.8333	0.166667	1	2	0	0	0	7.14079	33.2927	393	2	2	1	40	3	0	0	0	1	14.1694	0
5	895	DE001602631773	155	0001947E	19202	HINDLEFT	HR1	35.5833	23.9333	0.7	0	0	60	1475	49	0	0	22	70.3386	65.1	28.7194	3.16667	56.8333	22.4832	21.8281	23.375	4	45.3333	13.8333	0.833333	1	0	0	0	0	4.55235	17.4487	159.6	0	4	3	37	17	2062	55	59	1	9.5	0
5	895	DE001602631773	155	0001947E	19202	HINDLEFT	HR1	5.28333	5.86667	48.1667	0	0.866667	17	410	3535	0	12	7	80.1857	53	112.431	5.83333	54.1667	22.6288	21.1406	24.2344	16	0	57	3	0	0	0	0	0	0	16.8567	174	0	9	9	197	62	2000	68	85	1	24.7139	0
5	895	DE001602631773	155	0001947E	19202	HINDLEFT	HR1	5.55	10.9833	43.4667	0	0	13	703	3373	0	0	9	72.9021	71.25	99.3833	3.66667	56.3333	23.7538	22.5156	24.75	4	0	58.1667	1.83333	0	0	0	0	0	0	16.1519	228.545	0	3	3	194	39	2150	55	83	1	22.6417	0
5	895	DE001602631773	155	0001947E	19202	HINDLEFT	HR1	6.51667	46.3833	7.1	0	0	53	3180	357	0	0	50	76.3147	61.7551	50.0028	1.5	58.5	23.0126	21.6562	24.0625	6	0	58.5	1.5	0	0	0	0	0	0	17.0399	158.778	0	3	3	158	30	2300	46	65	1	20.5833	0
5	895	DE001602631773	155	0001947E	19202	HINDLEFT	HR1	17.6667	9.15	33.3333	0	0	84	523	2210	0	0	6	70.3476	69.2	117.28	4.5	55.6667	22.5085	21.6562	23.7188	8	0	56.1667	3.83333	0	0	0	0	0	0	24.6202	499.913	0	10	10	179	104	1787	59	72	1	54.9861	0
5	895	DE001602631773	155	0001947E	19202	HINDLEFT	HR1	34.1	19.3667	6.53333	0	0	117	1212	287	0	0	18	71.7857	64.5625	58.6861	5.66667	54.3333	23.1828	19.25	25.4375	9	11	43	6	0	1	0	0	0	0.0327869	27.0837	407.889	1	12	12	121	150	1787	62	80	1	60.5806	0
5	895	DE001602631773	155	0001947E	19202	HINDLEFT	HR1	9.55	46.55	3.9	0	0	29	3172	138	0	0	46	75.4395	62.6341	48.4472	21.8333	38.1667	18.4957	18.0469	19.25	11	21.5	38.3333	0.166667	1	1	0	0	0	9.5969	31.487	131	1	2	1	96	3	0	0	0	1	23.9194	0
5	895	DE001602631773	155	0001947E	19202	HINDLEFT	HR1	15.0167	44.7	0	0	0	9	3173	0	0	0	44	76.6203	73.3636	28.8139	40.3333	19.6667	19.0141	18.2188	19.5938	1	47	13.1667	0	1	0	0	0	0	6.22648	22.1622	0	0	1	0	15	0	0	0	0	1	9.49307	0
5	895	DE001602631773	155	0001947E	19202	HINDLEFT	HR1	0.833333	21.5333	37.9167	0	0	0	1411	2682	0	0	25	73.7112	57.875	89.3972	6	54	18.5152	17.0156	20.625	5	0	58.5	1.5	0	0	0	0	0	0	18.6638	197.111	0	5	5	143	35	2175	58	77	1	23.125	0
5	895	DE001602631773	155	0001947E	19202	HINDLEFT	HR1	9.75	44.6333	5.61667	0	0	10	3063	264	0	0	48	74.6563	62.766	45.7861	23.1667	36.8333	19.8208	19.0781	20.4531	6	23	35.8333	1.16667	0	1	0	0	0	1.08271	22.5727	267.143	1	4	4	85	22	2150	57	63	1	19.3889	0
5	895	DE001602631773	155	0001947E	19202	HINDLEFT	HR1	27.6333	32.3667	0	0	0	29	2176	0	0	0	29	74.5624	67.6071	24.2083	14.3333	45.6667	18.849	18.0469	19.4219	2	27.3333	32.6667	0	1	1	0	0	0	6.14024	26.4235	0	1	1	0	29	0	0	0	0	1	17.1833	0
5	895	DE001602631773	156	0001947E	19202	HINDLEFT	HR1	41.2667	18.45	0	0	0	105	1311	0	0	0	20	76.2562	73.55	52.1833	28.1667	31.8333	23.2387	15.8125	29.9062	1	60	0	0	0	0	0	0	0	0.491667	0	0	0	0	0	0	0	0	0	0	1	0.491667	0
5	895	DE001602631773	156	0001947E	19202	HINDLEFT	HR1	28.45	30.1833	1.01667	0	0.583333	86	2089	40	0	8	34	74.0317	61.2424	32.8778	2.33333	57.6667	25.1806	19.9375	30.0781	3	26.6667	33.3333	0	1	0	0	0	0	5.21818	13.3231	0	0	1	0	42	0	0	0	0	1	9.60833	0
5	895	DE001602631773	156	0001947E	19202	HINDLEFT	HR1	6.7	39.3167	13	0	0.633333	44	2713	902	0	9	43	74.158	64.1395	49.1722	13.3333	46.6667	18.8697	18.2188	19.9375	11	15.8333	44.1667	0	0	1	0	0	0	0.411111	11	0	1	0	0	59	0	0	0	0	1	8.35278	0
5	895	DE001602631773	156	0001947E	19202	HINDLEFT	HR1	24.6667	35.6167	0	0	0	25	2405	0	0	0	34	72.3606	68	24.6861	28	32	19.4345	18.3906	20.625	1	60	0	0	0	0	0	0	0	1.3	0	0	0	0	0	0	0	0	0	0	1	1.3	0
5	895	DE001602631773	156	0001947E	19202	HINDLEFT	HR1	50.8167	9.18333	0	0	0	91	627	0	0	0	8	71.752	62.625	27.35	10.3333	49.6667	20.5033	17.7031	24.0625	1	8.83333	46.8333	4.33333	1	0	0	0	0	36.9828	15.1232	250.846	0	9	9	117	106	1937	57	77	1	35.6694	0
5	895	DE001602631773	156	0001947E	19202	HINDLEFT	HR1	19.9	9.86667	29.55	0	0.65	39	569	2283	0	12	8	68.582	75.1429	92.7479	7.83333	52.3333	20.8112	17.5312	24.2344	6	0	52	8	0	0	0	0	0	0	17.6378	256.479	0	18	18	113	200	2050	56	84	1	49.4833	0
5	895	DE001602631773	156	0001947E	19202	HINDLEFT	HR1	30.55	0	29.1667	0	0	41	0	2100	0	0	0	0	0	60.7583	11.1667	48.8333	19.4682	18.5625	20.2812	9	34.6667	23.6667	1.66667	0	1	0	0	0	0.748768	25.6259	316.8	1	1	1	81	42	1950	62	89	1	19.6861	0
5	895	DE001602631773	156	0001947E	19202	HINDLEFT	HR1	12.0833	39.2667	8.25	0	0.7	14	2538	380	0	9	35	71.7617	72.2727	39.9306	36.5	23.5	19.947	19.0781	21.4844	8	54.6667	5.5	0	1	1	0	0	0	1.66159	41.5455	0	1	1	0	13	0	0	0	0	1	5.30748	0
5	895	DE001602631773	156	0001947E	19202	HINDLEFT	HR1	34.1	23.5667	1.38333	0	0	63	1609	62	0	0	23	73.4101	71.4783	23.7528	40.6667	19.3333	17.9285	16.8438	19.4219	3	60	0	0	1	1	0	0	0	5.58611	0	0	0	0	0	9	0	0	0	0	1	5.58611	0
5	895	DE001602631773	156	0001947E	19202	HINDLEFT	HR1	33.9833	24.1	1.91667	0	0	82	1495	40	0	0	19	69.1349	74.5	37.1028	9.16667	50.8333	20.218	19.0781	22.5156	4	17.6667	38.5	3.83333	1	0	0	0	0	16.0811	16.4469	400.087	0	9	8	115	108	1862	63	85	1	40.8444	0
5	895	DE001602631773	156	0001947E	19202	HINDLEFT	HR1	33.4333	8.36667	18.6167	0	0.55	60	513	1379	0	12	8	67.4628	69.7143	57.7361	1	59	21.9651	19.5938	23.5469	7	0	55.3333	4.66667	0	0	0	0	0	0	14.7048	418.679	0	7	7	169	130	1750	64	93	1	46.125	0
5	895	DE001602631773	156	0001947E	19202	HINDLEFT	HR1	20.9333	13.0667	24.4167	0	0.8	93	834	1772	0	18	13	71.2983	55.3636	136.983	5.66667	54.3333	21.4732	20.625	22.1719	14	6.83333	52.1667	1	1	1	0	0	0	45.4359	26.4444	117.167	1	5	5	192	22	2075	46	79	1	30.0139	0
5	895	DE001602631773	156	0001947E	19202	HINDLEFT	HR1	0	59.6833	0.316667	0	0	0	4106	29	0	0	59	74.2158	70.9661	35.5194	22	38	20.3175	19.7656	21.1406	2	55.3333	4.66667	0	0	1	0	0	0	0.275229	62.7576	0	1	0	0	15	0	0	0	0	1	6.00278	0
5	895	DE001602631773	156	0001947E	19202	HINDLEFT	HR1	57.7	0	2.01667	0	0	67	0	125	0	0	0	0	0	22.7389	11	49	22.676	20.1094	27.6719	0	60	0	0	0	0	0	0	0	1.37778	0	0	0	0	0	0	0	0	0	0	1	1.37778	0
5	895	DE001602631773	156	0001947E	19202	HINDLEFT	HR1	18.0333	39.2	3.05	0	0	39	2512	216	0	0	38	69.6561	64.6389	47.9389	4.16667	55.8333	29.0555	26.125	30.7656	4	50.6667	8.83333	0.5	1	0	0	0	0	5.71521	21.3125	264	0	3	2	42	14	1562	68	64	1	9.94722	0
5	895	DE001602631773	156	0001947E	19202	HINDLEFT	HR1	0.366667	0	59.6333	0	0	1	0	4703	0	0	0	0	0	136.656	5.16667	54.8333	22.2695	21.4844	25.7812	4	0	57.6667	2.33333	0	0	0	0	0	0	17.0896	287.286	0	8	8	182	68	1837	69	98	1	27.5972	0
5	895	DE001602631773	156	0001947E	19202	HINDLEFT	HR1	5.46667	0	54.4167	0	0	44	0	3742	0	0	0	0	0	100.119	12	48.1667	19.5266	17.5312	21.6562	9	0	59.1667	0.833333	0	0	0	0	0	0	18.2761	176.4	0	3	4	197	21	2000	62	82	1	20.4722	0
5	895	DE001602631773	156	0001947E	19202	HINDLEFT	HR1	20.6833	36.3167	3.33333	0	0	111	2333	98	0	0	35	73.6195	66.9091	56.4417	3.83333	56.1667	20.5207	17.875	24.2344	6	0	56	4	0	0	0	0	0	0	15.5238	427.792	0	9	8	131	112	1850	62	82	1	43.0083	0
5	895	DE001602631773	156	0001947E	19202	HINDLEFT	HR1	39.2167	18.8	1.45	0	0.333333	133	1154	36	0	7	16	70.9547	62.3571	53.8944	8	52	24.5686	20.4531	26.4688	7	9.16667	44.6667	6.16667	0	1	0	0	0	0	27.5128	429.297	1	13	13	113	165	1875	64	89	1	64.9861	0
5	895	DE001602631773	156	0001947E	19202	HINDLEFT	HR1	26.6667	32.4167	0	0	0.833333	69	2216	0	0	18	33	74.0055	68.8788	29.2194	44.8333	15.1667	18.484	17.3594	20.4531	5	60.1667	0	0	0	0	0	0	0	11.7064	0	0	0	0	0	0	0	0	0	0	1	11.7064	0
5	895	DE001602631773	156	0001947E	19202	HINDLEFT	HR1	47.3333	11.5	0	0	0.766667	104	729	0	0	6	5	70.9706	102.75	20.7889	26	34	17.2548	16.6719	18.0469	3	44.5	15.5	0	1	0	0	0	0	39.5588	2.21591	0	0	1	0	16	0	0	0	0	1	30.4306	0
5	895	DE001602631773	156	0001947E	19202	HINDLEFT	HR1	2.78333	54.5	1.65	0	0.6	8	3897	92	0	12	54	75.8837	72	36.7556	50.6667	9.33333	18.7093	16.8438	21.6562	5	54	6	0	0	1	0	0	0	0.426332	25.4878	0	1	0	0	12	0	0	0	0	1	3.28056	0
5	895	DE001602631773	156	0001947E	19202	HINDLEFT	HR1	54.5	5.5	0	0	0	71	284	0	0	0	5	66.2559	53	35.8139	35.6667	24.3333	22.1225	18.5625	25.0938	1	60	0	0	0	0	0	0	0	0.988889	0	0	0	0	0	0	0	0	0	0	1	0.988889	0
5	895	DE001602631773	156	0001947E	19202	HINDLEFT	HR1	39.6333	18.2333	0	0	1.63333	49	1209	0	0	6	16	71.1373	75.5	22.3389	45.3333	14.6667	19.8578	18.3906	22.1719	3	60	0	0	0	0	0	0	0	1.53889	0	0	0	0	0	0	0	0	0	0	1	1.53889	0
5	904	DE001602948368	47	19453	000192D0	HINDRIGHT	HR1	11.1	42.1333	6.76667	0	0	73	3169	341	0	0	56	80.6535	56.6364	64.3444	46.5	13.5	22.5304	21.3125	23.7188	2	50.8333	8.33333	0.833333	0	1	0	0	0	0.01	52.3636	296.6	1	4	3	21	14	2100	52	132	-1	12.1278	0
5	904	DE001602948368	47	19453	000192D0	HINDRIGHT	HR1	21.1333	38.8167	0.2	0	0	85	3137	7	0	0	58	85.6148	54.386	23.7895	46.3333	13.8333	23.4593	22.5156	24.9219	3	56.6667	3.33333	0	1	1	0	0	0	4.32059	54.85	0	1	1	0	8	0	0	0	0	-1	7.12778	0
5	904	DE001602948368	47	19453	000192D0	HINDRIGHT	HR1	36.9167	20.7	1.6	0	0	119	1698	71	0	0	32	86.0083	50.1562	19.2194	29.8333	30.1667	22.5476	22.1719	23.0312	3	54.5	5.5	0	1	1	0	0	0	7.89297	49.1212	0	1	1	0	18	0	0	0	0	-1	11.6722	0
5	904	DE001602948368	47	19453	000192D0	HINDRIGHT	HR1	20.1333	33.55	5.66667	0	1.23333	95	2465	251	0	38	44	77.3697	55.6047	46.6417	37.1667	22.8333	23.2022	21.6562	23.7188	7	36	20	4	1	0	0	0	0	1.553	13.2353	442.667	0	6	6	34	95	1850	53	102	-1	34.8222	0
5	904	DE001602948368	47	19453	000192D0	HINDRIGHT	HR1	12.65	39.35	7.83333	0	0	144	3074	293	0	0	39	82.9587	80.4737	92.4306	22.8333	37.1667	23.3922	20.2812	26.125	13	0	58.6667	1.33333	0	0	0	0	0	0	19.5909	298.875	0	5	5	101	26	2162	43	98	-1	25.7972	0
5	904	DE001602948368	47	19453	000192D0	HINDRIGHT	HR1	13.8167	0	45.7667	0	0.666667	46	0	3633	0	21	0	0	0	178.597	19.3333	40.6667	23.6834	22.3438	25.4375	6	0	56.6667	3.33333	0	0	0	0	0	0	22.6559	739.9	0	4	4	169	105	1750	54	119	-1	62.5028	0
5	904	DE001602948368	47	19453	000192D0	HINDRIGHT	HR1	11.5667	38.6167	8.9	0	0.933333	66	2952	447	0	6	52	80.7486	56.3333	53.2722	47	13	20.6312	19.5938	23.5469	9	54.3333	3.83333	1.83333	0	1	0	0	0	3.88474	61.25	260.091	1	3	3	11	35	2512	41	100	-1	16.175	0
5	904	DE001602948368	47	19453	000192D0	HINDRIGHT	HR1	28.9	25.55	5.55	0	0	69	1973	313	0	0	31	81.7363	61.4333	23.0222	48.1667	11.8333	23.4313	21.1406	25.6094	4	60	0	0	0	0	0	0	0	3.31667	0	0	0	0	0	0	0	0	0	0	-1	3.31667	0
5	904	DE001602948368	47	19453	000192D0	HINDRIGHT	HR1	23.05	35.3667	1.16667	0	0	75	2778	39	0	0	49	82.6577	57.7551	27.3583	47.8333	12.1667	23.0518	22.1719	24.2344	2	60.1667	0	0	0	0	0	0	0	3.91413	0	0	0	0	0	0	0	0	0	0	-1	3.91413	0
5	904	DE001602948368	47	19453	000192D0	HINDRIGHT	HR1	30.55	18.0167	10.8833	0	0.666667	103	1312	413	0	10	18	76.5741	72.4706	50.225	24.1667	35.8333	23.3595	21.8281	25.2656	14	21.5	34.3333	4.16667	1	0	0	0	0	19.2154	20.1463	743.12	0	10	10	46	129	1712	55	111	-1	70.0167	0
5	904	DE001602948368	47	19453	000192D0	HINDRIGHT	HR1	0.85	14.6667	43.6333	0	0.833333	18	1093	3328	0	22	19	78.2451	60.2105	149.617	33	27	23.4199	21.8281	24.75	9	0	56.5	3.5	0	0	0	0	0	0	18.7139	694.333	0	8	8	105	97	1775	56	113	-1	58.125	0
5	904	DE001602948368	47	19453	000192D0	HINDRIGHT	HR1	9.13333	28	21.8	0	0.683333	81	2191	1499	0	10	31	83.4749	72	72.2778	48.1667	11.8333	23.1637	22.1719	25.2656	10	50.5	7.33333	2.16667	0	1	0	0	0	5.3557	45.1429	303.077	1	4	4	14	47	2325	43	112	-1	21.5222	0
5	904	DE001602948368	47	19453	000192D0	HINDRIGHT	HR1	33.8167	26.2833	0	0	0	88	1880	0	0	0	28	76.901	68.963	16.8694	43.8333	16.1667	26.0298	25.2656	26.6406	1	60	0	0	0	0	0	0	0	1.56111	0	0	0	0	0	0	0	0	0	0	-1	1.56111	0
5	904	DE001602948368	47	19453	000192D0	HINDRIGHT	HR1	27.2833	30.4	2.2	0	0	63	2326	78	0	0	31	78.6305	72.1613	26.2798	40.5	19.6667	25.9355	25.6094	26.4688	5	57.3333	2.66667	0	1	1	0	0	0	3.96802	74	0	1	1	0	6	0	0	0	0	-1	7.08056	0
5	904	DE001602948368	47	19453	000192D0	HINDRIGHT	HR1	44.1667	0	16.1167	0	0	95	0	1248	0	0	0	0	0	76.4444	14.5	45.5	25.6215	24.9219	26.125	3	43	16	1	1	0	0	0	0	4.6654	16.3956	456.5	0	3	2	29	23	1800	54	104	-1	15.1611	0
5	904	DE001602948368	47	19453	000192D0	HINDRIGHT	HR1	0	0	58.8333	0	0.983333	0	0	4739	0	25	0	0	0	230.083	29.1667	30.8333	25.0326	24.5781	25.4375	4	0	59.1667	0.833333	0	0	0	0	0	0	14.7746	415.4	0	4	4	116	24	1825	53	90	-1	20.3389	0
5	904	DE001602948368	47	19453	000192D0	HINDRIGHT	HR1	10.8333	8.91667	37.9667	0	2.35	81	602	2776	0	32	10	75.1368	64.7778	167.703	23.3333	36.6667	23.3117	22.6875	24.75	14	0	56.3333	3.66667	0	0	0	0	0	0	20.9527	434.682	0	11	11	133	83	1950	53	107	-1	46.2361	0
5	904	DE001602948368	47	19453	000192D0	HINDRIGHT	HR1	25.1	23.7833	11.1167	0	0	116	1740	432	0	0	25	80.3623	70.0417	64.9083	34.3333	25.6667	22.9575	20.625	25.4375	10	23.6667	32.6667	3.66667	1	1	0	0	0	11.2518	30.9749	616.455	1	8	8	98	104	1775	54	100	-1	59.1389	0
5	904	DE001602948368	47	19453	000192D0	HINDRIGHT	HR1	31.6833	12.7	13.4	0	2.15	223	974	606	0	41	9	80.2157	89.125	74.7806	27.3333	32.6667	24.3019	20.4531	27.1562	14	18.5	36.5	5	1	2	0	0	0	0.0188679	47.875	513.6	1	8	8	163	123	1975	49	107	-1	72.5944	0
5	904	DE001602948368	47	19453	000192D0	HINDRIGHT	HR1	23.6167	35.15	0.85	0	0.583333	42	2818	32	0	8	46	84.3516	64.0652	20.7194	41.3333	18.6667	21.0673	20.2812	22.5156	5	60	0	0	0	0	0	0	0	0.0694444	0	0	0	0	0	0	0	0	0	0	-1	0.0694444	0
5	904	DE001602948368	47	19453	000192D0	HINDRIGHT	HR1	10.0333	50.0833	0	0	0	61	3880	0	0	0	61	80.7758	63.9833	32.2806	53.1667	6.83333	22.2098	21.6562	22.5156	1	57.5	2.66667	0	1	1	0	0	0	7.37391	98.75	0	1	1	0	8	0	0	0	0	-1	11.4238	0
5	904	DE001602948368	47	19453	000192D0	HINDRIGHT	HR1	40.8667	17.1167	1.48333	0	0.55	181	1312	116	0	11	19	81.256	66	24.6139	52.3333	7.66667	24.9796	22.3438	26.9844	6	60	0	0	0	0	0	0	0	2.63333	0	0	0	0	0	0	0	0	0	0	-1	2.63333	0
5	904	DE001602948368	47	19453	000192D0	HINDRIGHT	HR1	0	26.1833	33.8167	0	0	0	2114	3005	0	0	34	84.7664	63.2353	118.958	32	28	23.4134	22.1719	24.4062	3	17.3333	40.6667	2	1	0	0	0	0	19.2477	14.9289	562.25	0	5	4	73	55	1837	48	114	-1	34.4806	0
5	904	DE001602948368	47	19453	000192D0	HINDRIGHT	HR1	26.6667	0	33.3333	0	0	92	0	2520	0	0	0	0	0	91.4944	25.8333	34.1667	23.3502	22.1719	24.4062	4	25.8333	32.6667	1.5	0	1	0	0	0	0.00666667	26.3333	436.667	1	5	5	78	29	1837	52	133	-1	25.6222	0
5	904	DE001602948368	48	19453	000192D0	HINDRIGHT	HR1	18.6167	41.2167	0	0	0	31	3092	0	0	0	51	79.2971	60.7255	22.5845	48.3333	11.8333	22.7139	21.4844	23.2031	1	49.6667	10.1667	0.166667	1	1	0	0	0	4.27852	19.3115	939	1	2	1	20	4	2300	78	77	-1	9.42222	0
5	904	DE001602948368	48	19453	000192D0	HINDRIGHT	HR1	11.7833	44.1167	4.48333	0	0	25	3414	323	0	0	54	82.5271	64.8039	44.9056	45.1667	14.8333	22.0594	20.625	23.2031	5	28	32	0	1	1	0	0	0	9.47024	31.5521	0	1	1	0	56	0	0	0	0	-1	21.2472	0
5	904	DE001602948368	48	19453	000192D0	HINDRIGHT	HR1	8.31667	38.5167	12.1	0	0.783333	17	2874	853	0	8	49	79.8857	58.0833	30.3917	42.8333	17.1667	22.7679	21.3125	23.2031	6	60	0	0	0	0	0	0	0	2.24722	0	0	0	0	0	0	0	0	0	0	-1	2.24722	0
5	904	DE001602948368	48	19453	000192D0	HINDRIGHT	HR1	37.2333	3.83333	18.9333	0	0	121	290	1386	0	0	7	80.9673	52.6667	58.2944	20	40	22.6911	21.6562	23.375	7	44.6667	14.1667	1.16667	2	1	0	0	0	17.4833	25.7024	444.429	1	5	4	30	30	2012	49	85	-1	27.7028	0
5	904	DE001602948368	48	19453	000192D0	HINDRIGHT	HR1	11.5167	45.7167	2.76667	0	0	150	3455	131	0	0	52	78.6753	67.5686	54.6861	12.6667	47.3333	23.8899	22	25.9531	4	0	56.5	3.5	0	0	0	0	0	0	11.531	445.952	0	7	7	72	88	1687	58	124	-1	36.8722	0
5	904	DE001602948368	48	19453	000192D0	HINDRIGHT	HR1	6.81667	19.0333	32.3667	0	1.35	49	1417	2443	0	25	24	79.7714	58.6667	129.733	24.5	35.5	23.8763	22.1719	25.9531	10	5.33333	51.5	3.16667	0	1	0	0	0	0	34.9204	714	1	10	10	190	98	1750	55	123	-1	68.1417	0
5	904	DE001602948368	48	19453	000192D0	HINDRIGHT	HR1	54.65	0	4.53333	0	0.583333	84	0	112	0	12	0	0	0	7.87222	20.6667	39.3333	22.3519	21.1406	23.375	7	60	0	0	0	0	0	0	0	0.075	0	0	0	0	0	0	0	0	0	0	-1	0.075	0
5	904	DE001602948368	48	19453	000192D0	HINDRIGHT	HR1	27.6	31.5	0	0	0.683333	75	2385	0	0	11	39	82.3013	58.8947	15.5167	43.3333	16.6667	22.1626	20.9688	23.8906	4	60.1667	0	0	0	0	0	0	0	0.506925	0	0	0	0	0	0	0	0	0	0	-1	0.506925	0
5	904	DE001602948368	48	19453	000192D0	HINDRIGHT	HR1	8.03333	44.65	7.31667	0	0	40	3342	308	0	0	59	79.3157	55.7193	40.625	55.8333	4.16667	23.2814	22.6875	23.7188	12	57.5	2.33333	0.166667	1	1	0	0	0	5.95362	46.9286	105	1	2	1	7	3	0	0	0	-1	7.82222	0
5	904	DE001602948368	48	19453	000192D0	HINDRIGHT	HR1	23.0333	0	35.8	0	1.41667	213	0	2491	0	41	0	0	0	155.092	17.5	42.5	23.1494	21.6562	24.5781	9	4	52.6667	3.33333	1	0	0	0	0	33.3333	17.7604	561.4	0	9	9	113	79	1750	59	111	-1	49.1306	0
5	904	DE001602948368	48	19453	000192D0	HINDRIGHT	HR1	1.71667	33.6	24.6833	0	0	35	2702	2186	0	0	41	84.1581	63.275	87.1472	26.3333	33.6667	24.4189	22.5156	25.7812	5	0	55.1667	4.83333	0	0	0	0	0	0	22.855	661.207	0	10	10	118	132	1725	55	111	-1	74.2778	0
5	904	DE001602948368	48	19453	000192D0	HINDRIGHT	HR1	26.9333	0	33.2167	0	0	71	0	2882	0	0	0	0	0	68.8144	29.3333	30.8333	23.9866	23.375	24.4062	5	34.1667	25.5	0.333333	1	2	0	0	0	1.01	36.2785	171.5	2	2	1	79	4	0	0	0	-1	17.4361	0
5	904	DE001602948368	48	19453	000192D0	HINDRIGHT	HR1	2.5	57.5	0	0	0	59	4386	0	0	0	74	79.884	59.4324	33.425	58.5	1.5	24.8715	24.2344	25.2656	1	60	0	0	1	1	0	0	0	5.625	0	0	0	0	0	4	0	0	0	0	-1	5.625	0
5	904	DE001602948368	48	19453	000192D0	HINDRIGHT	HR1	31.95	26.5	1.55	0	0	156	2087	59	0	0	34	83.2172	58.5152	31.3083	45	15	26.6079	25.0938	28.0156	5	60	0	0	0	0	0	0	0	2.01111	0	0	0	0	0	0	0	0	0	0	-1	2.01111	0
5	904	DE001602948368	48	19453	000192D0	HINDRIGHT	HR1	2.15	13.2667	42.0833	0	2.5	16	1038	3286	0	36	18	83.6123	64.4118	175.719	31.3333	28.6667	26.9156	26.4688	27.5	7	11	47	2	1	0	0	0	0	18.2254	22.9386	494.667	0	6	5	113	42	2050	53	109	-1	37.7333	0
5	904	DE001602948368	48	19453	000192D0	HINDRIGHT	HR1	19.3	30.55	9.28333	0	1.2	155	2312	480	0	5	36	80.8122	65.4571	89.2972	46.3333	13.6667	26.0183	25.7812	26.6406	8	45.1667	13.8333	1	0	1	0	0	0	4.41353	30.8977	488.667	1	3	3	22	26	1925	48	103	-1	18.9583	0
5	904	DE001602948368	48	19453	000192D0	HINDRIGHT	HR1	22.1833	7.46667	30.35	0	0	95	555	2386	0	0	7	79.1589	63.7143	128.653	31.6667	28.3333	25.6438	24.5781	26.6406	5	30.5	28.3333	1.16667	1	0	0	0	0	9.23913	15.3609	691.714	0	1	1	63	31	1900	49	96	-1	25.3833	0
5	904	DE001602948368	48	19453	000192D0	HINDRIGHT	HR1	21.7	3.95	33.5	0	0.833333	131	262	2167	0	21	4	75.4772	68.3333	137.964	19.8333	40.1667	24.7715	22.8594	26.6406	16	0	57.5	2.5	0	0	0	0	0	0	24	887.8	0	7	7	132	77	1650	58	104	-1	59.9917	0
5	904	DE001602948368	48	19453	000192D0	HINDRIGHT	HR1	12.7	25.9	21.4	0	0	41	1853	1353	0	0	25	79.7379	75.4348	61.8306	26.1667	33.8333	25.5483	23.5469	27.6719	11	26.6667	30	3.33333	0	1	0	0	0	0	54.3514	963.1	1	6	6	130	104	1612	58	110	-1	81.4361	0
5	904	DE001602948368	48	19453	000192D0	HINDRIGHT	HR1	6.05	34.4	19.55	0	0	47	2742	1118	0	0	45	84.4976	59.6667	84.2944	41.8333	18.1667	24.0995	23.0312	24.5781	12	33.1667	25.6667	1.33333	1	0	0	0	0	5.30392	23.0268	376.625	0	5	4	44	28	2212	46	107	-1	20.8476	0
5	904	DE001602948368	48	19453	000192D0	HINDRIGHT	HR1	8.28333	30.55	21.1667	0	0	29	2355	1550	0	0	35	82	66.2059	81.225	44.6667	15.3333	22.4669	22.1719	23.2031	6	46.6667	13.3333	0	1	2	0	0	0	9.58182	28.2118	0	1	0	0	46	0	0	0	0	-1	13.9806	0
5	904	DE001602948368	48	19453	000192D0	HINDRIGHT	HR1	21.3667	22.8833	14.8	0	0.583333	152	1795	795	0	15	30	82.3414	59.1	87.7528	42.1667	17.8333	22.3254	21.4844	23.5469	13	48.3333	11	0.666667	1	1	0	0	0	15.5966	30.2727	305.5	1	4	3	34	10	3300	27	72	-1	21.5083	0
5	904	DE001602948368	48	19453	000192D0	HINDRIGHT	HR1	22.8833	37.3333	0	0	0	65	2890	0	0	0	52	82.4394	54.2157	17.0389	41.6667	18.3333	23.4762	22.6875	23.8906	2	55.5	4	0.5	1	0	0	0	0	2.85207	10.3684	627.333	0	1	1	7	14	1737	59	122	-1	8.45278	0
5	904	DE001602948368	48	19453	000192D0	HINDRIGHT	HR1	2.3	3.25	54.7167	0	0	15	212	4339	0	0	4	81.6954	57	220.227	26	34.1667	23.7683	22.1719	24.9219	7	5.33333	52.3333	2.33333	0	1	0	0	0	2.33333	19.1066	314.5	1	8	7	102	46	2425	41	85	-1	29.3361	0
5	956	DE001602631961	246	000191AB	0001947D	HINDRIGHT	HR1	28.25	27.2167	4.53333	0	0	42	1819	283	0	0	30	74.4324	63.9286	27.0722	58.1667	1.83333	18.7936	17.7031	20.4531	6	60	0	0	0	0	0	0	0	4.65278	0	0	0	0	0	0	0	0	0	0	-1	4.65278	0
5	956	DE001602631961	246	000191AB	0001947D	HINDRIGHT	HR1	14.5167	13.4833	30.8667	0	1.26667	178	935	2259	0	27	14	73.1693	61.9231	105.878	29.3333	30.6667	17.394	15.6406	20.2812	14	19	35.8333	5.16667	2	1	0	0	0	16.7647	34.2143	361.161	1	14	12	55	126	1887	50	79	-1	56.6	0
5	956	DE001602631961	246	000191AB	0001947D	HINDRIGHT	HR1	10.7167	49.2833	0	0	0	150	3520	0	0	0	45	76.5911	78.5	55.3611	56.8333	3.16667	16.8839	15.2969	18.7344	1	49.3333	10.3333	0.333333	0	1	0	0	0	0.776632	21.0149	246.5	1	1	1	25	4	1800	55	124	-1	5.90833	0
5	956	DE001602631961	246	000191AB	0001947D	HINDRIGHT	HR1	20.2167	38.2833	1.11667	0	0	113	2758	34	0	0	43	75.8366	65.6047	41.9056	57.1667	2.83333	19.7117	18.7344	20.9688	3	60	0	0	0	0	0	0	0	2.86667	0	0	0	0	0	0	0	0	0	0	-1	2.86667	0
5	956	DE001602631961	246	000191AB	0001947D	HINDRIGHT	HR1	11.0333	43.7	2.3	0	2.68333	132	2993	65	0	21	46	74.0067	66.1556	58.5417	55.1667	4.83333	20.514	19.4219	21.3125	11	49.6667	10.1667	0.166667	1	0	0	0	0	6.44224	16.0893	305	0	2	1	14	5	2100	80	113	-1	8.77222	0
5	956	DE001602631961	246	000191AB	0001947D	HINDRIGHT	HR1	37.3833	0	21.6167	0	0.95	575	0	1006	0	0	0	0	0	167.536	39.5	20.5	18.5625	18.0469	19.4219	19	0	51.5	8.5	0	0	0	0	0	0	14.1618	457.275	0	19	19	60	225	1825	52	76	-1	76.9361	0
5	956	DE001602631961	246	000191AB	0001947D	HINDRIGHT	HR1	39.65	0	20.55	0	0	536	0	957	0	0	0	0	0	179.066	34.8333	25.3333	18.6289	18.2188	19.25	18	0	52	8	0	0	0	0	0	0	35.4295	493.458	0	27	27	128	185	1775	53	84	-1	96.5	0
5	956	DE001602631961	246	000191AB	0001947D	HINDRIGHT	HR1	31.25	3.4	25.35	0	0	448	206	1406	0	0	4	68.6593	54.6667	166.286	25.8333	34.1667	19.0332	18.2188	20.2812	11	0	55.3333	4.66667	0	0	0	0	0	0	17.5301	536	0	11	11	94	123	1725	53	86	-1	57.8556	0
5	956	DE001602631961	246	000191AB	0001947D	HINDRIGHT	HR1	17.8333	18.6	23.5667	0	0	296	1331	1260	0	0	18	74.0777	59.25	155.997	33.6667	26.3333	19.2837	16.8438	20.7969	19	0	46.5	13.6667	0	0	0	0	0	0	26.1326	669.598	0	29	29	97	340	1712	54	84	-1	172.294	0
5	956	DE001602631961	246	000191AB	0001947D	HINDRIGHT	HR1	21.5333	29.0667	7.96667	0	1.78333	226	2065	256	0	20	28	76.2234	71.6786	116.764	28.5	31.5	19.8754	18.7344	21.1406	14	0	53.1667	6.83333	0	0	0	0	0	0	23.3135	364.244	0	21	21	104	160	2000	46	68	-1	62.1417	0
5	956	DE001602631961	246	000191AB	0001947D	HINDRIGHT	HR1	37.4333	0	22.0833	0	0	332	0	1183	0	0	0	0	0	129.733	23.8333	36.1667	20.0222	19.0781	21.1406	13	1.5	54	4.5	1	1	0	0	0	276.667	73.2966	1014.89	1	16	16	186	124	1712	52	73	-1	147.306	0
5	956	DE001602631961	246	000191AB	0001947D	HINDRIGHT	HR1	0.533333	55.2	4.26667	0	0	13	3952	295	0	0	56	76.2816	70.5091	50.4417	56.6667	3.33333	22.186	20.7969	22.8594	2	55.1667	4.33333	0.5	0	1	0	0	0	0.944785	34.9677	455.667	1	2	2	13	10	1500	33	25	-1	7.66389	0
5	956	DE001602631961	246	000191AB	0001947D	HINDRIGHT	HR1	27.2	17.0167	14.9333	0	0.75	72	1225	961	0	18	20	75.2693	59.95	87.7917	24.8333	35.1667	23.2058	19.7656	25.9531	6	43.1667	8.83333	8	1	0	0	0	0	6.68561	134.021	1200.71	0	13	12	58	297	1450	62	93	-1	182.867	0
5	956	DE001602631961	246	000191AB	0001947D	HINDRIGHT	HR1	6.28333	0	53.1333	0	0	50	0	4579	0	0	0	0	0	126.289	3.5	56.5	21.7923	19.7656	22.8594	3	3.83333	55.3333	0.833333	0	1	0	0	0	0.444444	23.7359	339.4	1	4	4	131	20	2012	42	68	-1	26.9556	0
5	956	DE001602631961	246	000191AB	0001947D	HINDRIGHT	HR1	8.75	49.9833	1.85	0	0	5	3505	98	0	0	51	75.2839	68.3061	36.3056	53	7	22.276	22	23.2031	5	60	0	0	0	0	0	0	0	1.59444	0	0	0	0	0	0	0	0	0	0	-1	1.59444	0
5	956	DE001602631961	246	000191AB	0001947D	HINDRIGHT	HR1	37.1833	20.3333	2.48333	0	0	101	1439	72	0	0	25	74.6565	55.8	31.4917	30.5	29.5	25.1076	22.8594	29.7344	3	57.8333	2.16667	0	1	0	0	0	0	4.59659	15.125	0	0	1	0	7	0	0	0	0	-1	4.83056	0
5	956	DE001602631961	246	000191AB	0001947D	HINDRIGHT	HR1	18.4667	41.0667	0	0	0	17	2839	0	0	0	46	73.1866	61	21.3194	52.5	7.5	23.0489	21.1406	29.2188	2	59.8333	0.166667	0	0	1	0	0	0	0	76	0	1	0	0	3	0	0	0	0	-1	1.26667	0
5	956	DE001602631961	246	000191AB	0001947D	HINDRIGHT	HR1	26.8167	25.5333	8.28333	0	0	154	1630	432	0	0	22	72.4467	69.35	56.9335	24.8333	35.3333	22.3976	21.4844	23.2031	6	26	29.8333	4.16667	2	1	0	0	0	13.5096	19.7978	341.52	1	7	6	41	128	1925	48	79	-1	39.3972	0
5	956	DE001602631961	246	000191AB	0001947D	HINDRIGHT	HR1	21.3667	12.6333	24.45	0	1.46667	183	897	1618	0	38	12	74.6882	69.5455	92.0861	16.6667	43.3333	23.0088	19.25	26.9844	16	0	53.1667	6.83333	0	0	0	0	0	0	25.1661	387.732	0	11	11	80	189	1950	46	78	-1	66.4583	0
5	956	DE001602631961	246	000191AB	0001947D	HINDRIGHT	HR1	7.68333	3.03333	49.2833	0	0	37	141	3969	0	0	3	67.71	55	122.394	25.1667	34.8333	19.5083	18.5625	20.2812	4	19	40.8333	0.333333	0	1	0	0	0	1.89908	16.324	234.5	1	2	2	85	9	2262	36	68	-1	13.1773	0
5	956	DE001602631961	246	000191AB	0001947D	HINDRIGHT	HR1	4.85	54.1833	0	0	0	8	3933	0	0	0	58	76.2559	65.9828	40.3944	54.8333	5.16667	19.0521	18.0469	20.1094	1	60	0	0	0	0	0	0	0	1.13889	0	0	0	0	0	0	0	0	0	0	-1	1.13889	0
5	956	DE001602631961	246	000191AB	0001947D	HINDRIGHT	HR1	24.75	20.1667	16.05	0	0	58	1440	1305	0	0	20	74.4907	73.1579	56.4389	34.8333	25.1667	19.6654	18.9062	20.1094	3	29.6667	29.8333	0.5	1	0	0	0	0	8.97814	12.2011	180	0	2	1	45	11	2200	44	79	-1	11.9611	0
5	956	DE001602631961	246	000191AB	0001947D	HINDRIGHT	HR1	35.8667	0	23.8333	0	0	64	0	1491	0	0	0	0	0	51.3167	31.3333	28.6667	17.6473	15.4688	19.25	9	39.1667	19.1667	1.66667	0	1	0	0	0	0	28.3583	280.3	1	4	4	44	40	2200	39	58	-1	17.2389	0
5	956	DE001602631961	246	000191AB	0001947D	HINDRIGHT	HR1	18.8333	41.4667	0	0	0	37	2883	0	0	0	42	74.4289	67.8537	23.9083	52.3333	7.66667	16.9968	16.3281	17.7031	1	60	0	0	0	0	0	0	0	0.0527778	0	0	0	0	0	0	0	0	0	0	-1	0.0527778	0
5	956	DE001602631961	249	000191AB	0001947D	HINDRIGHT	HR1	29.7333	27.2	3.06667	0	0	82	1823	83	0	0	30	70.8871	57.9643	31.8611	33.5	26.5	22.2115	20.625	25.7812	5	40	20	0	1	1	0	0	0	8.45833	21.1083	0	1	1	0	20	0	0	0	0	-1	12.675	0
5	956	DE001602631961	249	000191AB	0001947D	HINDRIGHT	HR1	49.9167	9.75	0	0	0	61	674	0	0	0	12	73.9331	53.5833	7.7	31.5	28.5	22.8844	22.1719	23.2031	1	60	0	0	0	0	0	0	0	0.0166667	0	0	0	0	0	0	0	0	0	0	-1	0.0166667	0
5	956	DE001602631961	249	000191AB	0001947D	HINDRIGHT	HR1	25.8167	33.6833	0	0	0	104	2246	0	0	0	40	72.5423	57.2051	24.5097	46	14.1667	22.6108	22.1719	23.0312	2	60	0	0	0	0	0	0	0	0.0527778	0	0	0	0	0	0	0	0	0	0	-1	0.0527778	0
5	956	DE001602631961	249	000191AB	0001947D	HINDRIGHT	HR1	6.16667	42.8167	12	0	0	37	2922	850	0	0	47	71.5919	61.3043	52.4667	37.5	22.5	22.7379	21.8281	23.375	5	32.3333	27.6667	0	1	0	0	0	0	6.37688	4.2236	0	0	1	0	19	0	0	0	0	-1	5.41389	0
5	956	DE001602631961	249	000191AB	0001947D	HINDRIGHT	HR1	11.8333	40.3167	7.85	0	0	129	2783	299	0	0	37	73.0642	76.4444	110.669	7.16667	52.8333	23.4239	21.3125	25.4375	7	0	56.1667	4	0	0	0	0	0	0	13.2255	401.875	0	9	9	87	103	1687	59	89	-1	39.0637	0
5	956	DE001602631961	249	000191AB	0001947D	HINDRIGHT	HR1	33.6	0	25.2167	0	1.06667	174	0	1935	0	24	0	0	0	77.5167	4.16667	55.8333	24.1401	21.3125	26.125	8	0	54.6667	5.33333	0	0	0	0	0	0	17.253	319.406	0	13	13	77	140	1912	48	84	-1	44.1111	0
5	956	DE001602631961	249	000191AB	0001947D	HINDRIGHT	HR1	9.86667	19.4167	30.7167	0	0	45	1350	2590	0	0	20	73.4733	67.1579	79.7028	28.1667	31.8333	23.3242	22.6875	23.8906	2	28.1667	31.3333	0.5	0	1	0	0	0	0.0121951	11.9171	116.333	1	2	2	40	9	2325	41	82	-1	7.36389	0
5	956	DE001602631961	249	000191AB	0001947D	HINDRIGHT	HR1	32.9	26.7833	0	0	0	43	1934	0	0	0	29	75.7493	63.3448	22.1083	35.6667	24.3333	24.269	22.5156	26.8125	1	60	0	0	0	0	0	0	0	0.569444	0	0	0	0	0	0	0	0	0	0	-1	0.569444	0
5	956	DE001602631961	249	000191AB	0001947D	HINDRIGHT	HR1	12.7333	45.7667	1.76667	0	0	31	3122	127	0	0	46	72.819	68.2444	34.5667	52.3333	7.66667	23.4144	22.8594	24.5781	5	60	0	0	0	0	0	0	0	4.225	0	0	0	0	0	0	0	0	0	0	-1	4.225	0
5	956	DE001602631961	249	000191AB	0001947D	HINDRIGHT	HR1	34.05	9.7	14.85	0	1.3	221	619	675	0	7	7	68.37	76.1667	71.9111	21.3333	38.6667	24.7521	23.5469	26.125	13	35.6667	21.1667	3.16667	1	0	0	0	0	11.1233	18.7787	436.053	0	5	4	45	94	1762	54	90	-1	36.1444	0
5	956	DE001602631961	249	000191AB	0001947D	HINDRIGHT	HR1	38.05	7.68333	10.7333	0	2.68333	263	490	418	0	47	11	70.5046	56.8182	83.9583	15.6667	44.3333	25.4678	21.6562	27.3281	16	4.66667	49.6667	5.66667	0	1	0	0	0	0.391304	21.6007	390.853	1	10	10	69	157	1800	52	90	-1	55.1194	0
5	956	DE001602631961	249	000191AB	0001947D	HINDRIGHT	HR1	3	35.25	21.75	0	0	25	2383	1888	0	0	34	72.3068	71.3636	81.9083	35	25	24.2053	22	25.6094	3	36.5	23.1667	0.333333	1	0	0	0	0	3.76786	13.5672	216.5	0	3	2	33	9	1600	43	25	-1	8.59722	0
5	956	DE001602631961	249	000191AB	0001947D	HINDRIGHT	HR1	53.0667	0	6.61667	0	0	259	0	333	0	0	0	0	0	47.2194	19.5	40.5	26.057	24.75	27.1562	7	50.1667	7.5	2.33333	0	1	0	0	0	0.39527	48.2	320.643	1	6	6	18	63	1825	51	87	-1	19.4889	0
5	956	DE001602631961	249	000191AB	0001947D	HINDRIGHT	HR1	58.7667	0	0	0	0.333333	35	0	0	0	8	0	0	0	2.75623	5.66667	54.5	25.9531	25.4375	26.4688	2	60	0	0	0	0	0	0	0	0.0138889	0	0	0	0	0	0	0	0	0	0	-1	0.0138889	0
5	956	DE001602631961	249	000191AB	0001947D	HINDRIGHT	HR1	50.3	9.18333	0	0	1.5	72	545	0	0	7	10	63.4163	59.7778	11.8806	18	42	26.7488	26.2969	27.3281	3	60	0	0	0	0	0	0	0	0.191667	0	0	0	0	0	0	0	0	0	0	-1	0.191667	0
5	956	DE001602631961	249	000191AB	0001947D	HINDRIGHT	HR1	2.33333	29.4833	28.1833	0	0	28	1990	2105	0	0	29	70.87	67.5862	80.2083	23.6667	36.3333	26.575	26.125	26.9844	5	31.3333	26.8333	2	1	0	0	0	0	7.94301	8.46154	370.75	0	3	2	27	54	1912	50	83	-1	20.2271	0
5	956	DE001602631961	249	000191AB	0001947D	HINDRIGHT	HR1	10.6667	33.45	15.8833	0	0	78	2221	782	0	0	31	71.613	71.5	55.075	31.1667	28.8333	26.1567	25.7812	26.6406	12	39	20.8333	0.166667	0	1	0	0	0	0.340611	20.1615	400	1	1	1	25	8	2100	47	73	-1	8.60833	0
5	956	DE001602631961	249	000191AB	0001947D	HINDRIGHT	HR1	35.05	17.3833	5.5	0	1.38333	140	1138	290	0	27	17	72.4	74.5625	48.925	18	42	26.1085	25.0938	27.8438	8	31	25	4	1	0	0	0	0	5.47368	18.6644	446.75	0	8	8	51	110	1800	53	85	-1	40.2417	0
5	956	DE001602631961	249	000191AB	0001947D	HINDRIGHT	HR1	25.4833	17.1333	17.3833	0	0	151	1102	1118	0	0	16	69.7052	66	64.2722	9.66667	50.3333	27.1849	24.4062	29.0469	9	0	54.6667	5.33333	0	0	0	0	0	0	15.1799	450.562	0	10	10	83	143	1762	53	87	-1	53.8806	0
5	956	DE001602631961	249	000191AB	0001947D	HINDRIGHT	HR1	4.41667	0	54.4	0	1.48333	39	0	4127	0	31	0	0	0	115.006	15.8333	44.1667	23.6493	20.2812	25.0938	13	10.1667	47	2.83333	0	1	0	0	0	0	10.0383	224	1	9	9	52	59	2125	43	67	-1	18.5806	0
5	956	DE001602631961	249	000191AB	0001947D	HINDRIGHT	HR1	1.18333	58.5	0	0	0	8	4113	0	0	0	59	74.3854	69.5085	30.9611	57.5	2.5	21.3445	20.2812	22	1	60	0	0	0	0	0	0	0	0.102778	0	0	0	0	0	0	0	0	0	0	-1	0.102778	0
5	956	DE001602631961	249	000191AB	0001947D	HINDRIGHT	HR1	60	0	0	0	0	69	0	0	0	0	0	0	0	8.34444	33	27	22.0439	20.7969	23.5469	0	60	0	0	0	0	0	0	0	1.11111	0	0	0	0	0	0	0	0	0	0	-1	1.11111	0
5	956	DE001602631961	249	000191AB	0001947D	HINDRIGHT	HR1	4.41667	6.35	49.55	0	0	19	392	4051	0	0	6	66.7483	70.8	116.575	12.3333	47.6667	22.1201	20.625	24.4062	3	7.83333	51.1667	1	1	0	0	0	0	27.0577	13.3444	359.167	0	4	3	73	28	2037	45	61	-1	21.0889	0
5	956	DE001602631961	249	000191AB	0001947D	HINDRIGHT	HR1	16.4333	32.3167	8.36667	0	3.43333	29	2265	322	0	32	35	74.3028	64.2353	56.6139	47.3333	12.6667	21.1841	20.1094	24.4062	14	36.8333	21.8333	1.33333	1	1	0	0	0	5.83258	16.4275	266.75	1	6	5	32	25	2500	41	70	-1	15.4861	0
6	166	DE001602631745	44	0001910D	0001947D	HINDRIGHT	HR1	3.73333	35.1333	20.3333	0	0.816667	35	2546	1677	0	21	48	76.651	53.1458	54.7701	60	0.166667	17.7914	16.5	20.9688	4	32	25.8333	2.16667	1	0	0	0	0	12.6599	19.3267	360	0	6	5	66	47	1787	64	140	-1	27.9806	0
6	166	DE001602631745	44	0001910D	0001947D	HINDRIGHT	HR1	11.1833	0	48	0	0	73	0	3875	0	0	0	0	0	88.425	57.8333	2.16667	18.4221	17.7031	19.0781	5	0	56.3333	3.66667	0	0	0	0	0	0	18.9793	267.136	0	12	12	104	80	2150	50	83	-1	34.1444	0
6	166	DE001602631745	44	0001910D	0001947D	HINDRIGHT	HR1	19.8	40.7	0	0	0	41	2907	0	0	0	52	76.5585	54.8431	22.2389	60	0	18.2094	17.1875	19.5938	2	48.8333	10.8333	0.5	1	2	0	0	0	7.15625	48.3	584.667	2	3	2	37	18	1725	60	144	-1	19.9335	0
6	166	DE001602631745	44	0001910D	0001947D	HINDRIGHT	HR1	24.1667	33.1333	2.03333	0	0	14	2331	99	0	0	42	76.2927	55.1951	15.3889	60	0	19.1476	17.1875	20.7969	4	47.1667	12.6667	0.166667	1	0	0	0	0	5.27778	14.1268	54	0	2	1	55	4	0	0	0	-1	7.15833	0
6	166	DE001602631745	44	0001910D	0001947D	HINDRIGHT	HR1	40.6333	18.7667	1.26667	0	0	138	1286	30	0	0	22	77.1751	58.1429	30.0528	60	0	19.6594	16.8438	22	4	0	55.3333	4.66667	0	0	0	0	0	0	20.1054	435.5	0	7	7	172	120	2025	55	102	-1	52.4139	0
6	166	DE001602631745	44	0001910D	0001947D	HINDRIGHT	HR1	28.9	0	30.2333	0	1.08333	44	0	2114	0	27	0	0	0	44.5194	60	0	19.7391	18.0469	21.6562	7	25	29.3333	5.66667	0	1	0	0	0	1.15862	24.4144	462.588	1	8	8	73	150	1950	52	102	-1	56.4306	0
6	166	DE001602631745	44	0001910D	0001947D	HINDRIGHT	HR1	10.5	49.1833	0	0	0	10	3580	0	0	0	65	76.6727	53.0923	16.125	60	0	18.2242	17.1875	21.1406	1	60	0	0	0	0	0	0	0	6.95556	0	0	0	0	0	0	0	0	0	0	-1	6.95556	0
6	166	DE001602631745	44	0001910D	0001947D	HINDRIGHT	HR1	58.1667	0	1.83333	0	0	41	0	36	0	0	0	0	0	6.85	59.6667	0.333333	20.0225	17.1875	22.5156	2	55.3333	4.66667	0	1	1	0	0	0	9.32229	30.3214	0	1	1	0	14	0	0	0	0	-1	10.9556	0
6	166	DE001602631745	44	0001910D	0001947D	HINDRIGHT	HR1	55.1	3.73333	1.48333	0	0	67	230	30	0	0	3	70.0595	48.5	10.5528	60	0	18.309	17.3594	18.9062	3	46.1667	13.8333	0	1	1	0	0	0	5.81227	25.3855	0	1	1	0	29	0	0	0	0	-1	10.325	0
6	166	DE001602631745	44	0001910D	0001947D	HINDRIGHT	HR1	23.85	34.8333	1.21667	0	0	57	2520	45	0	0	49	76.5782	52.3673	28.0306	60	0	19.5047	18.2188	22.1719	3	49.1667	8.5	2.33333	1	0	0	0	0	11.2331	12.32	1128.21	0	2	2	15	87	1525	64	109	-1	54.8222	0
6	166	DE001602631745	44	0001910D	0001947D	HINDRIGHT	HR1	48.2667	0	11.5167	0	0	101	0	835	0	0	0	0	0	41.7111	58.6667	1.33333	22.2888	18.9062	24.4062	2	0	55.6667	4.33333	0	0	0	0	0	0	17.2006	708.808	0	8	8	127	126	1600	64	110	-1	67.15	0
6	166	DE001602631745	44	0001910D	0001947D	HINDRIGHT	HR1	14.5	0	45.8167	0	0	79	0	3111	0	0	0	0	0	86.5556	58.3333	1.66667	19.2712	18.5625	20.4531	10	0	54.5	5.5	0	0	0	0	0	0	24.422	399.091	0	20	20	128	142	1875	56	111	-1	58.7667	0
6	166	DE001602631745	44	0001910D	0001947D	HINDRIGHT	HR1	9.76667	25.1167	23.25	0	1.93333	37	1594	1492	0	30	26	74.0478	63.0417	60.2327	60.1667	0	19.0674	17.7031	20.4531	17	0	52.6667	7.33333	0	0	0	0	0	0	19.0158	324.795	0	25	25	126	164	2050	52	101	-1	56.3889	0
6	166	DE001602631745	44	0001910D	0001947D	HINDRIGHT	HR1	33.8167	24.15	1.38333	0	0	50	1752	55	0	0	30	76.1154	55.0667	16.3444	59.8333	0.166667	21.3326	17.7031	26.8125	3	53.6667	6.33333	0	1	1	0	0	0	2.7236	29.0789	0	1	1	0	16	0	0	0	0	-1	5.50556	0
6	166	DE001602631745	44	0001910D	0001947D	HINDRIGHT	HR1	18.5167	41.65	0	0	0	36	2947	0	0	0	54	76.0718	52.1887	17.8083	60	0	20.5648	19.4219	22.6875	2	55.5	4.16667	0.5	0	1	0	0	0	0.634146	67.8333	114.667	1	3	3	15	11	2150	60	125	-1	7.1662	0
6	166	DE001602631745	44	0001910D	0001947D	HINDRIGHT	HR1	50.0333	8.15	2.3	0	0	57	456	104	0	0	7	68.7859	58.3333	16.0444	60	0	22.1764	20.1094	24.5781	3	53.8333	6.16667	0	1	0	0	0	0	13.9604	3.5	0	0	1	0	6	0	0	0	0	-1	13.0306	0
6	166	DE001602631745	44	0001910D	0001947D	HINDRIGHT	HR1	30.3833	28.8	0	0	0	36	2034	0	0	0	37	74.5199	54.4595	11.2278	60	0	18.3185	17.7031	20.2812	1	59	0.833333	0.166667	0	1	0	0	0	0.100287	4.5	1033	1	1	1	2	4	0	0	0	-1	3.09167	0
6	166	DE001602631745	44	0001910D	0001947D	HINDRIGHT	HR1	33.3833	5.18333	22.25	0	0	133	313	1646	0	0	6	69.8455	48.6	73.3944	58.5	1.5	18.5248	18.0469	19.25	5	2.5	50.8333	6.66667	1	0	0	0	0	49.95	14.2	408.725	0	13	12	102	164	2050	53	95	-1	60.0222	0
6	166	DE001602631745	44	0001910D	0001947D	HINDRIGHT	HR1	18.7833	11.5667	28.6333	0	0.9	29	806	2385	0	24	13	76.5168	63.3846	71.2722	58.5	1.5	20.3426	19.0781	21.6562	4	0	55.1667	4.83333	0	0	0	0	0	0	24.2085	505.103	0	11	11	176	131	1912	52	97	-1	62.9472	0
6	166	DE001602631745	44	0001910D	0001947D	HINDRIGHT	HR1	7.48333	3.05	49.4667	0	0	82	245	3503	0	0	3	83.0237	54	110.197	57.6667	2.33333	18.7463	17.7031	19.7656	10	0	56.1667	3.83333	0	0	0	0	0	0	21.4243	413.913	0	10	10	193	83	2000	53	102	-1	46.5	0
6	166	DE001602631745	44	0001910D	0001947D	HINDRIGHT	HR1	24.2833	28.3667	7.03333	0	0	76	2032	506	0	0	35	77.1623	55.1471	36.2333	59	1	18.4508	17.3594	20.7969	7	38	18.5	3.5	0	1	0	0	0	1.56502	29.2155	314.714	1	11	11	65	75	2112	51	98	-1	28.7417	0
6	166	DE001602631745	44	0001910D	0001947D	HINDRIGHT	HR1	27.9333	30.7333	1.33333	0	0	99	2156	47	0	0	36	76.7663	58.0286	31.3056	60	0	19.7281	18.0469	20.9688	4	49.6667	10.3333	0	1	1	0	0	0	11.849	38.4194	0	1	1	0	49	0	0	0	0	-1	16.425	0
6	166	DE001602631745	44	0001910D	0001947D	HINDRIGHT	HR1	55.7667	0	4.55	0	0	52	0	139	0	0	0	0	0	6.53056	59.5	0.5	18.0061	17.3594	19.25	4	60	0	0	0	0	0	0	0	0.180556	0	0	0	0	0	0	0	0	0	0	-1	0.180556	0
6	166	DE001602631745	44	0001910D	0001947D	HINDRIGHT	HR1	50.1333	10.0167	0	0	0	144	667	0	0	0	13	70.9976	48.8333	14.4598	53.5	6.66667	19.3597	17.3594	21.4844	1	60	0	0	0	0	0	0	0	0.908333	0	0	0	0	0	0	0	0	0	0	-1	0.908333	0
6	166	DE001602631745	45	0001910D	0001947D	HINDRIGHT	HR1	0	22.9333	35.7333	0	1.15	0	1664	3013	0	27	27	77.0602	64.5556	65.3139	55.6667	4.33333	18.5128	17.7031	19.4219	5	5	53	2	1	0	0	0	0	30.1429	13.3099	204.5	0	7	6	151	39	2187	46	72	-1	21.3194	0
6	166	DE001602631745	45	0001910D	0001947D	HINDRIGHT	HR1	18.8	26.3	14.9	0	0	94	1808	878	0	0	28	76.6977	57.4615	53.3528	59.8333	0.166667	18.7549	18.2188	19.25	13	0	56.3333	3.83333	0	0	0	0	0	0	22.1154	241.174	0	13	13	169	88	2012	53	99	-1	36.072	0
6	166	DE001602631745	45	0001910D	0001947D	HINDRIGHT	HR1	10.1	8.86667	40.7333	0	0	26	624	3476	0	0	9	76.1277	71.4444	75.325	55.1667	4.83333	18.9521	18.2188	19.4219	4	10.1667	46	3.83333	0	1	0	0	0	0.0178571	22.2064	307.087	1	11	11	154	89	2062	53	94	-1	36.9556	0
6	166	DE001602631745	45	0001910D	0001947D	HINDRIGHT	HR1	19.1333	40.6833	0.483333	0	0	33	2883	40	0	0	47	74.9323	59.6889	16.2972	60	0	20.5968	19.4219	23.375	3	52.6667	7	0.333333	1	0	0	0	0	4.93769	33.1622	59.5	0	2	1	69	8	0	0	0	-1	8.14167	0
6	166	DE001602631745	45	0001910D	0001947D	HINDRIGHT	HR1	25.2167	34.7833	0	0	0	67	2592	0	0	0	42	78.7328	59.7561	30.325	60	0	19.7759	18.2188	22.1719	2	9.33333	45.6667	5	1	1	0	0	0	42.1346	20.7086	439.267	1	9	9	195	126	1825	58	114	-1	58.6833	0
6	166	DE001602631745	45	0001910D	0001947D	HINDRIGHT	HR1	35.7667	24.2333	0	0	0	88	1721	0	0	0	29	78.7569	59.1786	24.8056	60	0	20.6985	17.875	22.3438	2	14	42.1667	3.83333	0	1	0	0	0	4.62025	31.155	728.652	1	5	5	136	120	1737	59	122	-1	69.8944	0
6	166	DE001602631745	45	0001910D	0001947D	HINDRIGHT	HR1	42.6333	17.0667	0	0	0	64	1220	0	0	0	21	75.9496	58.2381	14.425	58.5	1.5	17.9206	17.0156	19.25	1	52.8333	7.16667	0	1	1	0	0	0	4.22397	24.9767	0	1	1	0	21	0	0	0	0	-1	6.70278	0
6	166	DE001602631745	45	0001910D	0001947D	HINDRIGHT	HR1	53.8333	6.46667	0	0	0	108	369	0	0	0	6	70.5428	59	10.9083	60	0	18.4231	17.5312	19.25	1	50.8333	9.16667	0	1	1	0	0	0	7.19344	31.9455	0	1	1	0	30	0	0	0	0	-1	10.975	0
6	166	DE001602631745	45	0001910D	0001947D	HINDRIGHT	HR1	5.5	54.2	0	0	0	3	3854	0	0	0	72	74.7406	52.1528	23.75	60	0	19.2627	18.7344	20.4531	1	60	0	0	0	0	0	0	0	5.01389	0	0	0	0	0	0	0	0	0	0	-1	5.01389	0
6	166	DE001602631745	45	0001910D	0001947D	HINDRIGHT	HR1	49.35	0	9.91667	0	0.75	58	0	738	0	12	0	0	0	26.0333	60	0	20.8413	19.9375	21.8281	4	34	22.1667	3.83333	1	0	0	0	0	26.4211	28.1016	416.304	0	7	6	79	110	2025	55	104	-1	51.9278	0
6	166	DE001602631745	45	0001910D	0001947D	HINDRIGHT	HR1	24.8	0	34.1167	0	1	83	0	2531	0	27	0	0	0	62.4127	59.5	0.666667	20.4215	18.7344	22.1719	12	0	55	5	0	0	0	0	0	0	23.6303	581.133	0	7	7	200	140	1762	58	109	-1	70.0889	0
6	166	DE001602631745	45	0001910D	0001947D	HINDRIGHT	HR1	31.0333	27.25	2.08333	0	0	68	1883	65	0	0	33	73.6245	56.8125	17.6	59.6667	0.333333	19.9096	19.25	20.2812	3	42.3333	15.3333	2.33333	0	1	0	0	0	0.180723	23.5464	370.857	1	7	7	70	60	2012	53	105	-1	20.8917	0
6	166	DE001602631745	45	0001910D	0001947D	HINDRIGHT	HR1	29.7833	9.43333	20.15	0	0.583333	87	674	1425	0	12	14	75.7166	49.7143	49.6528	59.3333	0.666667	20.906	20.2812	22	8	40.8333	17.3333	2	1	0	0	0	0	8.968	20.7677	151.917	0	6	6	75	41	2387	44	74	-1	16.9557	0
6	166	DE001602631745	45	0001910D	0001947D	HINDRIGHT	HR1	5.06667	0	54.9333	0	0	23	0	4311	0	0	0	0	0	90.6667	59.6667	0.333333	19.8	19.0781	20.625	2	0	57.6667	2.33333	0	0	0	0	0	0	16.3988	183.286	0	10	10	161	49	2325	48	90	-1	22.8889	0
6	166	DE001602631745	45	0001910D	0001947D	HINDRIGHT	HR1	14.15	35.7333	9.81667	0	0	65	2368	618	0	0	36	75.2281	63.2647	35.7667	58.8333	1.16667	21.7262	19.5938	23.375	7	13	46.1667	0.833333	0	1	0	0	0	0	16.0355	187.4	1	2	2	142	17	2550	44	78	-1	15.1639	0
6	166	DE001602631745	45	0001910D	0001947D	HINDRIGHT	HR1	46.4333	4.96667	8.9	0	0	138	292	538	0	0	4	69.5722	69.3333	26.85	59.6667	0.333333	24.1155	22.6875	26.125	6	49.1667	10.6667	0.166667	1	0	0	0	0	6.27667	19.4407	183	0	2	1	58	4	2200	50	48	-1	8.925	0
6	166	DE001602631745	45	0001910D	0001947D	HINDRIGHT	HR1	1.95	18.2	38.6833	0	0.983333	9	1310	2837	0	25	19	75.6214	67.9412	68.5667	59.1667	0.833333	19.8616	16.5	22.6875	13	0	57.1667	2.83333	0	0	0	0	0	0	18.9155	152.353	0	12	12	173	55	2337	45	91	-1	25.2167	0
6	166	DE001602631745	45	0001910D	0001947D	HINDRIGHT	HR1	7	27.1333	24.9667	0	0.666667	38	1911	1627	0	17	33	76.8403	57.0625	55.6444	59.5	0.5	19.0645	16.5	23.2031	10	0	57	3	0	0	0	0	0	0	20.1316	432.111	0	10	10	186	81	1875	54	104	-1	40.7306	0
6	166	DE001602631745	45	0001910D	0001947D	HINDRIGHT	HR1	28.75	31.25	0	0	0	76	2175	0	0	0	32	76.7125	66.9032	40.8667	58.6667	1.33333	21.8589	16.6719	23.7188	3	0	53.5	6.5	0	0	0	0	0	0	33.4953	340.41	0	18	18	194	157	2000	53	105	-1	66.7444	0
6	166	DE001602631745	45	0001910D	0001947D	HINDRIGHT	HR1	32.1667	27.5333	0	0	0	31	1918	0	0	0	34	76.9059	54.5758	10	60	0	16.7058	15.125	19.0781	2	60	0	0	0	1	0	0	0	4.72113	284.2	0	1	0	0	5	0	0	0	0	-1	8.60278	0
6	166	DE001602631745	45	0001910D	0001947D	HINDRIGHT	HR1	34.75	20.4667	4.78333	0	0	29	1364	176	0	0	24	74.4148	58.7391	17.9417	59.8333	0.166667	16.7657	15.6406	18.5625	6	56.1667	3.83333	0	1	1	0	0	0	19.0267	32.5217	0	1	1	0	22	0	0	0	0	-1	19.8889	0
6	166	DE001602631745	45	0001910D	0001947D	HINDRIGHT	HR1	55.9833	0	4.31667	0	0	75	0	226	0	0	0	0	0	11.35	60	0	17.7836	16.8438	18.5625	5	52.5	7.5	0	1	1	0	0	0	3.35873	42.9111	0	1	1	0	23	0	0	0	0	-1	8.30278	0
6	166	DE001602631745	45	0001910D	0001947D	HINDRIGHT	HR1	4.66667	55.2	0	0	0	0	4026	0	0	0	74	76.8377	55.4324	23.313	60.1667	0	16.5252	15.9844	17.0156	1	60	0	0	0	0	0	0	0	6.61944	0	0	0	0	0	0	0	0	0	0	-1	6.61944	0
6	166	DE001602631745	45	0001910D	0001947D	HINDRIGHT	HR1	36.4	19.3167	4.58333	0	0	48	1305	180	0	0	20	72.807	68.4737	22.8556	60	0	17.5859	15.125	18.7344	5	49.8333	10.1667	0	1	0	0	0	0	9.24671	15.9107	0	0	1	0	29	0	0	0	0	-1	10.2833	0
6	467	DE001602285458	182	000191AB	000192CD	HINDLEFT	HR1	58.95	0	1.11667	0	0	192	0	39	0	0	0	0	0	26.4778	51.3333	8.66667	16.7337	14.9531	19.4219	2	50.3333	9.66667	0	1	1	0	0	0	5.07947	66.931	0	1	1	0	37	0	0	0	0	1	15.0444	0
6	467	DE001602285458	182	000191AB	000192CD	HINDLEFT	HR1	17.5667	40.8	0.483333	0	1	106	2882	40	0	7	44	76.2859	66.7381	44.75	33.8333	26.1667	18.3006	14.9531	19.4219	6	7	52.5	0.5	0	1	0	0	0	0	19.5562	269	1	3	3	128	9	0	0	0	-1	19.625	0
6	467	DE001602285458	182	000191AB	000192CD	HINDLEFT	HR1	17.65	38.6167	3.73333	0	0	53	2816	213	0	0	40	78.1005	71.4615	31.975	50.3333	9.66667	19.3686	16.5	23.375	3	60	0	0	0	0	0	0	0	0.0194444	0	0	0	0	0	0	0	0	0	0	-1	0.0194444	0
6	467	DE001602285458	182	000191AB	000192CD	HINDLEFT	HR1	32.4333	24.6	2.01667	0	1.46667	84	1720	71	0	6	24	75.3978	74.2609	22.8806	57.6667	2.33333	19.4751	18.5625	20.7969	5	60	0	0	0	0	0	0	0	0.536111	0	0	0	0	0	0	0	0	0	0	-1	0.536111	0
6	467	DE001602285458	182	000191AB	000192CD	HINDLEFT	HR1	55.5167	0	4.01667	0	0.7	513	0	173	0	9	0	0	0	53.4917	14.6667	45.3333	20.9843	18.3906	23.7188	6	8.66667	47.6667	3.83333	1	0	0	0	0	30.4444	30.5141	540.174	0	11	11	144	104	1600	60	88	1	62.9751	0
6	467	DE001602285458	182	000191AB	000192CD	HINDLEFT	HR1	16.5333	0	43.8333	0	0	72	0	3394	0	0	0	0	0	119.873	13.3333	46.8333	20.3534	18.3906	23.5469	2	0	56	4	0	0	0	0	0	0	12.6935	633.417	0	6	6	117	129	1537	66	121	1	54.075	0
6	467	DE001602285458	182	000191AB	000192CD	HINDLEFT	HR1	57	0	3	0	0	257	0	102	0	0	0	0	0	35.5556	55.3333	4.66667	16.7418	15.8125	18.5625	2	56.5	3.33333	0.166667	1	1	0	0	0	8.0767	40.7	626	1	2	1	12	3	0	0	0	1	11.6056	0
6	467	DE001602285458	182	000191AB	000192CD	HINDLEFT	HR1	16.5833	41.2667	1.86667	0	0	84	2792	55	0	0	48	75.1457	58.8936	47.7806	29.8333	30.1667	18.5558	17.875	19.0781	4	11	48.6667	0.333333	0	1	0	0	0	0.688525	22.2424	991	1	1	1	125	5	1700	82	255	1	23.9722	0
6	467	DE001602285458	182	000191AB	000192CD	HINDLEFT	HR1	25.5167	34.45	0	0	0	57	2469	0	0	0	34	77.4671	74.4242	22.8028	51.1667	8.83333	20.3199	18.7344	23.0312	2	60	0	0	0	0	0	0	0	0.486111	0	0	0	0	0	0	0	0	0	0	1	0.486111	0
6	467	DE001602285458	182	000191AB	000192CD	HINDLEFT	HR1	57.65	0	2.13333	0	0.383333	245	0	110	0	6	0	0	0	35.3667	31.3333	28.6667	20.4982	19.0781	23.2031	4	30.5	27	2.5	1	0	0	0	0	8.39894	10.1592	679.867	0	4	3	47	78	1525	67	118	1	37.1444	0
6	467	DE001602285458	182	000191AB	000192CD	HINDLEFT	HR1	23.25	0	36.8	0	0	112	0	2664	0	0	0	0	0	85.175	10.6667	49.3333	21.4693	19.0781	23.5469	4	0	55.5	4.5	0	0	0	0	0	0	14.2372	595.37	0	6	6	124	139	1537	69	114	1	57.8222	0
6	467	DE001602285458	182	000191AB	000192CD	HINDLEFT	HR1	29.4167	8.43333	22.15	0	0	84	387	1142	0	0	7	67.9764	56.2	77.9639	6	54	21.2428	20.1094	23.0312	21	0	60	0	0	0	0	0	0	0	21.4167	0	0	0	0	153	0	0	0	0	1	21.4167	0
6	467	DE001602285458	182	000191AB	000192CD	HINDLEFT	HR1	22.3667	29.6667	7.35	0	0	69	1920	396	0	0	33	74.5493	57.6774	52.5611	10.1667	49.8333	23.1738	22.6875	23.7188	10	7.33333	52.5	0.166667	0	1	0	0	0	2.12821	27.5688	70	1	1	1	156	3	0	0	0	1	24.9306	0
6	467	DE001602285458	182	000191AB	000192CD	HINDLEFT	HR1	36.5667	24.05	0	0	0	139	1564	0	0	0	23	72.6435	68.6818	21.425	50.6667	9.33333	21.9535	20.9688	23.2031	1	60	0	0	0	0	0	0	0	2.29167	0	0	0	0	0	0	0	0	0	0	1	2.29167	0
6	467	DE001602285458	182	000191AB	000192CD	HINDLEFT	HR1	18.25	36.6	5.15	0	0	131	2481	330	0	0	37	75.2588	69.25	54.6056	8.5	51.5	24.0518	23.0312	24.75	5	3.83333	56	0.166667	1	0	0	0	0	58	15.7553	113	0	2	1	135	5	1600	81	102	-1	19.3111	0
6	467	DE001602285458	182	000191AB	000192CD	HINDLEFT	HR1	36.2333	5.96667	17.8	0	0	331	384	1196	0	0	6	69.4109	59.8	78.1861	30.6667	29.3333	22.228	20.7969	24.0625	5	31.5	25.6667	2.83333	0	1	0	0	0	12.9837	28.8868	159.706	1	11	11	72	56	2400	53	78	1	26.9361	0
6	467	DE001602285458	182	000191AB	000192CD	HINDLEFT	HR1	24.1667	34.9333	1.01667	0	0	161	2328	38	0	0	39	74.3531	60.7105	37.1108	23.1667	37	20.5788	18.5625	21.1406	5	20.1667	40	0	1	1	0	0	0	27.4793	15.6167	0	1	1	0	79	0	0	0	0	1	19.5928	0
6	467	DE001602285458	182	000191AB	000192CD	HINDLEFT	HR1	38.6667	17	4.26667	0	0	239	1193	195	0	0	19	76.5559	66.2222	42.2111	33	27	20.2894	16.6719	26.125	5	23.1667	33.8333	3	1	0	0	0	0	10.3916	14.9246	685.722	0	2	2	63	94	1587	60	99	1	46.6639	0
6	467	DE001602285458	182	000191AB	000192CD	HINDLEFT	HR1	35.1667	0	24.9	0	0	201	0	1655	0	0	0	0	0	68.65	9.16667	50.8333	23.8711	22	26.2969	6	7.16667	48.5	4.33333	0	1	0	0	0	3.5	31.8851	571.038	1	9	9	146	131	1487	68	125	1	67.8278	0
6	467	DE001602285458	182	000191AB	000192CD	HINDLEFT	HR1	48.05	12	0	0	0	127	783	0	0	0	13	70.4629	62	13.7583	40.6667	19.3333	21.0272	19.9375	22.1719	1	60	0	0	0	0	0	0	0	6.825	0	0	0	0	0	0	0	0	0	0	1	6.825	0
6	467	DE001602285458	182	000191AB	000192CD	HINDLEFT	HR1	2.46667	35.8833	21.65	0	0	28	2437	1672	0	0	41	74.9466	60.2439	72.3583	17.3333	42.6667	20.2065	19.25	21.1406	2	3.83333	55.5	0.666667	1	0	0	0	0	56.8571	9.99085	200	0	4	3	96	12	2200	45	39	1	15.7472	0
6	467	DE001602285458	182	000191AB	000192CD	HINDLEFT	HR1	11.3167	0	48.6833	0	0	154	0	3558	0	0	0	0	0	157.856	17	43	16.8289	14.9531	19.25	10	0	55.8333	4.16667	0	0	0	0	0	0	18.8269	238.52	0	12	12	127	84	2012	55	101	1	34.0833	0
6	467	DE001602285458	182	000191AB	000192CD	HINDLEFT	HR1	23.5833	35.4667	0.9	0	0	116	2451	50	0	0	40	75.9094	62.4103	33.7583	44.3333	15.6667	17.4907	15.8125	18.9062	3	18.1667	41.8333	0	1	2	0	0	0	6.86538	24.8359	0	2	1	0	93	0	0	0	0	1	19.6444	0
6	467	DE001602285458	182	000191AB	000192CD	HINDLEFT	HR1	34.6167	20.3167	5.11667	0	0	160	1366	180	0	0	21	73.2209	66.7	15.6528	53.6667	6.33333	15.9319	14.6094	17.7031	9	60	0	0	0	0	0	0	0	4.41111	0	0	0	0	0	0	0	0	0	0	1	4.41111	0
6	467	DE001602285458	183	000191AB	000192CD	HINDLEFT	HR1	38.0333	21.9667	0	0	0	89	1473	0	0	0	19	72.9007	74.9444	11.6556	57.8333	2.16667	15.1529	13.2344	17.5312	2	60	0	0	0	0	0	0	0	3.075	0	0	0	0	0	0	0	0	0	0	1	3.075	0
6	467	DE001602285458	183	000191AB	000192CD	HINDLEFT	HR1	16.2167	25.4833	18.3	0	0	165	1831	1096	0	0	22	77.8247	83.7273	54.6528	49	11	13.5554	11.8594	15.8125	8	27.1667	31.5	1.33333	1	0	0	0	0	10.0476	13.6359	320.75	0	4	3	60	34	1850	56	97	1	18.7861	0
6	467	DE001602285458	183	000191AB	000192CD	HINDLEFT	HR1	8.16667	31.15	20.05	0	0.5	48	2211	1477	0	9	38	76.8617	58.6486	73.0972	33.3333	26.6667	17.1543	15.6406	18.3906	3	0	59.5	0.5	0	0	0	0	0	0	19.0308	191	0	2	2	161	7	0	0	0	1	20.4639	0
6	467	DE001602285458	183	000191AB	000192CD	HINDLEFT	HR1	18.1833	40.9667	0.85	0	0	128	2894	33	0	0	43	76.4949	67.881	43.3778	29	31	19.0922	18.0469	19.7656	3	0	60	0.166667	0	0	0	0	0	0	17.5472	278	0	1	1	128	4	0	0	0	-1	18.2687	0
6	467	DE001602285458	183	000191AB	000192CD	HINDLEFT	HR1	32.5833	22.6167	4.85	0	0	299	1513	304	0	0	29	76.6798	56.1071	55.4377	18.3333	41.8333	18.737	16.5	22.1719	5	0	56.8333	3.16667	0	0	0	0	0	0	19.5924	508.737	0	4	4	113	87	1737	61	94	1	45.4083	0
6	467	DE001602285458	183	000191AB	000192CD	HINDLEFT	HR1	32.5167	20.2167	7.43333	0	0	266	1387	296	0	0	18	75.5806	79.5882	37.3417	31.5	28.5	20.7997	18.7344	23.0312	9	27.6667	28.1667	4.16667	0	1	0	0	0	2.06211	27.6264	490.56	1	9	9	85	133	1675	63	108	1	48.3417	0
6	467	DE001602285458	183	000191AB	000192CD	HINDLEFT	HR1	42.0833	17.0667	0.85	0	0	215	1180	35	0	0	18	75.1524	64.8235	17.0444	39	21	19.9007	19.0781	20.7969	4	41.3333	18.6667	0	1	0	0	0	0	6.70751	8.07477	0	0	1	0	32	0	0	0	0	1	7.11389	0
6	467	DE001602285458	183	000191AB	000192CD	HINDLEFT	HR1	1.6	29.6	28.8	0	0	25	2099	2203	0	0	33	78.3543	64.1515	98.7472	20.3333	39.6667	18.5086	17.0156	19.7656	10	0	57.1667	2.83333	0	0	0	0	0	0	11.7697	204.353	0	9	9	112	60	2037	59	113	1	20.8639	0
6	467	DE001602285458	183	000191AB	000192CD	HINDLEFT	HR1	23.7333	28.3167	7.35	0	0	138	1975	327	0	0	25	75.568	78.4167	35.1167	49.6667	10.3333	16.4771	14.9531	18.0469	7	44.6667	13.3333	2	0	1	0	0	0	0.395437	19.1882	244.583	1	5	5	28	45	1925	62	103	1	12.9722	0
6	467	DE001602285458	183	000191AB	000192CD	HINDLEFT	HR1	41.2833	10.45	7.85	0	0.633333	236	714	442	0	9	14	74.565	50.3077	56.1333	29.8333	30.1667	18.4832	15.4688	23.7188	6	24.3333	31.8333	3.83333	1	0	0	0	0	15.351	19.8763	547.739	0	8	8	80	108	1750	58	98	1	51.7028	0
6	467	DE001602285458	183	000191AB	000192CD	HINDLEFT	HR1	21.75	0	38.5167	0	0	183	0	2875	0	0	0	0	0	95.9889	4.66667	55.3333	22.4748	20.4531	24.5781	1	0	56	4	0	0	0	0	0	0	15.628	744.458	0	5	5	118	126	1437	67	120	1	64.2167	0
6	467	DE001602285458	183	000191AB	000192CD	HINDLEFT	HR1	24.1167	28.8	7.08333	0	0	157	1908	443	0	0	32	73.5328	59.2581	53.2417	27.8333	32.1667	20.3161	18.2188	22.6875	6	25.3333	34.1667	0.5	1	2	0	0	0	7.41497	27.5143	305	2	3	2	64	11	2100	57	56	1	21.6194	0
6	467	DE001602285458	183	000191AB	000192CD	HINDLEFT	HR1	27.3833	29.3333	3.21667	0	0	70	2085	90	0	0	30	77.0593	69.4667	28.5167	45.1667	14.8333	20.9446	20.4531	22	5	60	0	0	0	0	0	0	0	0.0833333	0	0	0	0	0	0	0	0	0	0	1	0.0833333	0
6	467	DE001602285458	183	000191AB	000192CD	HINDLEFT	HR1	31	28.4167	0	0	1.06667	123	1937	0	0	9	27	74.3711	71.2	20.4333	52.1667	7.83333	21.2671	19.5938	23.8906	4	60	0	0	0	0	0	0	0	1.46389	0	0	0	0	0	0	0	0	0	0	1	1.46389	0
6	467	DE001602285458	183	000191AB	000192CD	HINDLEFT	HR1	38.8167	21.1833	0	0	0	110	1464	0	0	0	20	74.7757	71.6842	24.5417	56.6667	3.33333	19.7799	19.25	20.2812	2	60.1667	0	0	0	0	0	0	0	0.182825	0	0	0	0	0	0	0	0	0	0	1	0.182825	0
6	467	DE001602285458	183	000191AB	000192CD	HINDLEFT	HR1	37.8667	22.2833	0	0	0	202	1574	0	0	0	20	75.2426	74.45	25.4903	43	17.1667	20.0391	18.9062	22	1	54.1667	5.83333	0	1	0	0	0	0	3.69394	3.3	0	0	1	0	9	0	0	0	0	1	3.66111	0
6	467	DE001602285458	183	000191AB	000192CD	HINDLEFT	HR1	15.15	0	44.5333	0	0	156	0	3292	0	0	0	0	0	110.242	9.33333	50.6667	20.1645	18.5625	21.3125	8	0	58.5	1.5	0	0	0	0	0	0	16.4103	282.667	0	7	7	119	45	1762	56	106	1	23.0667	0
6	467	DE001602285458	183	000191AB	000192CD	HINDLEFT	HR1	38.9833	13.7	7.63333	0	0	329	930	323	0	0	15	76.1971	61.5714	59.6889	24.8333	35.1667	21.5357	19.9375	23.7188	7	15.6667	41.1667	3.16667	1	1	0	0	0	5.57609	22.3213	586.474	1	6	6	99	92	1587	63	101	1	47.8167	0
6	467	DE001602285458	183	000191AB	000192CD	HINDLEFT	HR1	36	16	7.85	0	0	306	1080	391	0	0	16	73.0369	66.0667	55.4194	31.5	28.5	21.0685	17.3594	24.0625	6	30.1667	26	3.83333	0	1	0	0	0	14.5739	31.8509	546.435	1	8	8	89	125	1675	61	113	1	56.2806	0
6	467	DE001602285458	183	000191AB	000192CD	HINDLEFT	HR1	15.3667	40.6833	4.1	0	0	181	2940	201	0	0	37	76.8167	80.1389	38.2639	53	7	20.1913	19.25	21.3125	5	54.6667	5.33333	0	1	1	0	0	0	4.30183	45.375	0	1	1	0	12	0	0	0	0	1	7.95278	0
6	467	DE001602285458	183	000191AB	000192CD	HINDLEFT	HR1	43.15	15.7333	1.11667	0	0	214	1135	53	0	0	13	76.8719	82.1667	24.5306	51.1667	8.83333	19.4801	18.5625	20.2812	3	54.1667	4.66667	1.16667	1	0	0	0	0	4.64848	18.3043	218.714	0	6	5	18	22	2025	59	107	1	9.68333	0
6	467	DE001602285458	183	000191AB	000192CD	HINDLEFT	HR1	0.8	3.05	55.5167	0	0	1	193	4201	0	0	2	74.0269	72	149.719	12.1667	47.8333	18.7286	17.3594	19.5938	5	0	57.5	2.5	0	0	0	0	0	0	14.5536	249.133	0	8	8	116	63	1925	56	87	1	24.3278	0
6	467	DE001602285458	183	000191AB	000192CD	HINDLEFT	HR1	35.85	0	24.6833	0	0	166	0	1546	0	0	0	0	0	69.5056	38.1667	21.8333	15.31	14.2656	18.0469	6	25.6667	32.3333	2	0	1	0	0	0	4.32886	21.0553	317.25	1	4	4	76	46	2037	54	79	1	24.0056	0
6	467	DE001602285458	183	000191AB	000192CD	HINDLEFT	HR1	18.8833	38.8167	2.4	0	0	65	2727	61	0	0	41	76.4581	67.275	52.4861	50.5	9.5	15.257	13.0625	18.5625	3	17.3333	42.5	0.166667	1	0	0	0	0	23.156	12.012	118	0	2	1	81	4	1900	63	130	1	15.6806	0
6	470	DE001602631169	116	0001947E	19100000000	HINDLEFT	HR1	5.66667	54.6167	0	0	0	2	3791	0	0	0	53	76.4209	71.5962	25.9972	49	11	19.0989	18.7344	19.7656	1	60	0	0	0	0	0	0	0	1.14722	0	0	0	0	0	0	0	0	0	0	1	1.14722	0
6	470	DE001602631169	116	0001947E	19100000000	HINDLEFT	HR1	47.5833	12.3667	0	0	0	120	786	0	0	0	13	70.5963	65.1667	28.1917	10.1667	49.8333	22.4727	18.5625	27.3281	2	57.8333	2.16667	0	1	1	0	0	0	17.7752	162.846	0	1	1	0	8	0	0	0	0	1	23.0139	0
6	470	DE001602631169	116	0001947E	19100000000	HINDLEFT	HR1	29.7667	29.3333	0	0	0	81	1909	0	0	0	29	70.2538	65.931	29.4028	11	49	21.3466	19.4219	26.2969	1	56.5	3.5	0	1	1	0	0	0	11.5634	111.905	0	1	1	0	13	0	0	0	0	-1	17.4167	0
6	470	DE001602631169	116	0001947E	19100000000	HINDLEFT	HR1	38.8167	22.0167	0	0	0.416667	127	1389	0	0	6	21	71.7792	66.75	26.0333	28.6667	31.3333	19.17	17.875	20.9688	5	57.8333	2	0.166667	3	3	0	0	0	21.4409	10	1744	1	2	1	4	3	0	0	0	-1	25.8444	0
6	470	DE001602631169	116	0001947E	19100000000	HINDLEFT	HR1	41.2667	18.2333	0	0	0	196	1033	0	0	0	21	63.7923	50.65	53.6861	3.66667	56.3333	20.3013	18.0469	23.2031	2	10.8333	44.5	4.66667	1	0	0	0	0	40.8551	65.7643	844.179	0	13	13	120	108	1987	52	66	1	121.533	0
6	470	DE001602631169	116	0001947E	19100000000	HINDLEFT	HR1	26.75	0	33.8667	0	0	208	0	2862	0	0	0	0	0	112.511	3.16667	56.8333	22.3559	20.9688	23.375	4	0	54.8333	5.16667	0	0	0	0	0	0	75.4711	809.258	0	11	11	219	122	2112	52	82	1	138.658	0
6	470	DE001602631169	116	0001947E	19100000000	HINDLEFT	HR1	7.31667	0	51.4	0	1.35	78	0	3923	0	15	0	0	0	104.953	9.16667	51	20.7121	19.5938	22.1719	14	3	53.6667	3.5	0	1	0	0	0	0	87.3639	733.143	1	13	13	290	78	2287	44	67	1	121.784	0
6	470	DE001602631169	116	0001947E	19100000000	HINDLEFT	HR1	23.7	30.4667	0	0	3.88333	29	2159	0	0	78	29	77.6593	74.3214	26.2028	44.5	15.5	19.2498	18.5625	19.5938	7	60	0	0	0	0	0	0	0	7.59722	0	0	0	0	0	0	0	0	0	0	1	7.59722	0
6	470	DE001602631169	116	0001947E	19100000000	HINDLEFT	HR1	23.7333	36.2667	0	0	0	47	2435	0	0	0	36	73.2216	69.3714	31.9556	25.1667	34.8333	20.7107	19.0781	22	2	60	0	0	0	0	0	0	0	0.844444	0	0	0	0	0	0	0	0	0	0	1	0.844444	0
6	470	DE001602631169	116	0001947E	19100000000	HINDLEFT	HR1	34.8167	22.1333	2.98333	0	0	135	1453	89	0	0	20	73.1019	68.8	57.8278	22	38	20.7238	19.9375	22.1719	3	44.6667	11.8333	3.5	1	0	0	0	0	9.02941	174.851	1254.76	0	6	6	62	95	1650	61	88	1	112.558	0
6	470	DE001602631169	116	0001947E	19100000000	HINDLEFT	HR1	52.5333	7.53333	0	0	0	209	407	0	0	0	9	67.3793	49.75	43.2528	1.16667	58.8333	22.6109	22.1719	23.2031	2	0	58	2	0	0	0	0	0	0	111.629	744.917	0	5	6	246	49	2137	44	68	1	132.739	0
6	470	DE001602631169	116	0001947E	19100000000	HINDLEFT	HR1	11.3	0	48.7	0	0	83	0	3915	0	0	0	0	0	137.039	2.66667	57.3333	22.5125	21.1406	23.375	9	0	55.3333	4.66667	0	0	0	0	0	0	58.2259	900.464	0	10	9	248	108	2012	54	78	1	123.733	0
6	470	DE001602631169	116	0001947E	19100000000	HINDLEFT	HR1	35.7167	15.85	0	0	6.16667	91	1095	4	0	121	17	75.0479	65.8125	29.6861	19.6667	40.3333	21.6617	21.1406	22.8594	19	58.3333	1.66667	0	1	2	0	0	0	9.88406	263.667	0	1	0	0	25	0	0	0	0	1	20.4583	0
6	470	DE001602631169	116	0001947E	19100000000	HINDLEFT	HR1	8.1	51.3	0.266667	0	0	23	3723	16	0	0	49	77.7248	76.3061	26.0472	32.1667	27.8333	21.1848	19.7656	23.0312	2	60	0	0	0	0	0	0	0	0.172222	0	0	0	0	0	0	0	0	0	0	1	0.172222	0
6	470	DE001602631169	116	0001947E	19100000000	HINDLEFT	HR1	29.05	30.6167	0	0	0	39	1997	0	0	0	33	71.8176	61.4375	30.3139	14.1667	45.8333	21.1518	20.1094	23.2031	2	56.8333	3.16667	0	1	0	0	0	0	9.80636	18.5714	0	0	1	0	4	0	0	0	0	1	10.1472	0
6	470	DE001602631169	116	0001947E	19100000000	HINDLEFT	HR1	59.8333	0	0	0	0	134	0	0	0	0	0	0	0	33.8667	14.1667	45.8333	22.1864	20.4531	25.7812	0	51.8333	8.16667	0	2	2	0	0	0	13.5691	33.898	0	1	1	0	15	0	0	0	0	1	16.3361	0
6	470	DE001602631169	116	0001947E	19100000000	HINDLEFT	HR1	15.9667	28.05	15.3167	0	0.766667	80	1833	1192	0	8	27	74.6567	69.7692	99.325	11.5	48.5	20.6723	19.4219	22	6	37.8333	21.5	0.666667	2	2	0	0	0	15.2819	74.1008	945.5	2	4	2	70	14	2225	40	49	1	46.6944	0
6	470	DE001602631169	116	0001947E	19100000000	HINDLEFT	HR1	24.3667	0	35.7333	0	0	146	0	2989	0	0	0	0	0	150.668	9.66667	50.5	20.8861	19.5938	23.0312	1	0	55	5.16667	0	0	0	0	0	0	93.1545	980.129	0	12	12	248	117	1962	56	76	1	169.321	0
6	470	DE001602631169	116	0001947E	19100000000	HINDLEFT	HR1	38.8	0	19.6833	0	1.9	265	0	1609	0	6	0	0	0	81.2972	1.33333	58.6667	22.9467	20.625	25.0938	5	0	53.5	6.5	0	0	0	0	0	0	121.411	677.256	0	19	19	304	152	2062	52	80	1	181.628	0
6	470	DE001602631169	116	0001947E	19100000000	HINDLEFT	HR1	11.9	46.15	1.28333	0	0.583333	17	3123	89	0	5	47	74.6123	67.0217	24.8556	2.5	57.5	21.4825	20.2812	22.6875	4	59.5	0.5	0	0	1	0	0	0	0.494318	213.625	0	1	0	0	5	0	0	0	0	1	5.23056	0
6	470	DE001602631169	116	0001947E	19100000000	HINDLEFT	HR1	35.5667	17.3333	6.18333	0	0.483333	56	1138	346	0	9	17	74.0979	70.0625	28.55	6.16667	53.8333	24.2594	20.2812	25.6094	6	55.1667	4.66667	0.166667	2	2	0	0	0	17.3142	30.3929	1521	1	2	1	16	4	1600	81	154	1	22.5083	0
6	470	DE001602631169	116	0001947E	19100000000	HINDLEFT	HR1	15.9	41.3	0.966667	0	0.533333	16	2853	65	0	5	38	76.0579	75.0811	20.1583	3.66667	56.3333	23.1745	22	23.8906	5	60	0	0	0	0	0	0	0	0.738889	0	0	0	0	0	0	0	0	0	0	1	0.738889	0
6	470	DE001602631169	116	0001947E	19100000000	HINDLEFT	HR1	60.2167	0	0	0	0	178	0	0	0	0	0	0	0	34.6778	14.5	45.5	22.9635	22.1719	23.5469	0	48	12	0	3	3	0	0	0	19.0104	78.8472	0	3	3	0	33	0	0	0	0	-1	30.9778	0
6	470	DE001602631169	116	0001947E	19100000000	HINDLEFT	HR1	30.6167	29.3833	0	0	0	84	1717	0	0	0	29	65.5543	58.75	16.8194	7	53	22.8443	21.8281	24.4062	2	56.5	3.5	0	1	1	0	0	0	5.73451	54.9048	0	1	1	0	10	0	0	0	0	-1	8.60278	0
6	470	DE001602631169	117	0001947E	19100000000	HINDLEFT	HR1	17.7667	42.5	0	0	0	61	2797	0	0	0	39	72.468	71.4737	29.3167	11	49	21.1881	20.1094	24.5781	2	51.8333	8	0.166667	1	1	0	0	0	8.6045	34.5	905	1	2	1	15	4	0	0	0	-1	14.5472	0
6	470	DE001602631169	117	0001947E	19100000000	HINDLEFT	HR1	31.2333	28.65	0	0	0.333333	68	1596	0	0	4	29	63.0066	56.0714	17.6278	5.66667	54.3333	22.8035	21.3125	24.4062	3	60	0	0	0	0	0	0	0	0.902778	0	0	0	0	0	0	0	0	0	0	-1	0.902778	0
6	470	DE001602631169	117	0001947E	19100000000	HINDLEFT	HR1	48.9	9.66667	0	0	0.866667	132	576	0	0	9	10	65.6898	55.6667	25.7806	6.83333	53.1667	24.2248	22.5156	26.9844	3	55.5	4.5	0	1	1	0	0	0	17.0961	78.963	0	1	1	0	14	0	0	0	0	-1	21.7361	0
6	470	DE001602631169	117	0001947E	19100000000	HINDLEFT	HR1	34.1833	25.0667	0	0	0.333333	81	1589	0	0	5	26	69.1969	60.2308	35.6417	18.3333	41.6667	24.2513	22.5156	26.2969	3	54.8333	5.16667	0	1	1	0	0	0	11.079	60.1935	0	1	1	0	10	0	0	0	0	-1	15.3083	0
6	470	DE001602631169	117	0001947E	19100000000	HINDLEFT	HR1	57.45	0	1.65	0	0.616667	171	0	55	0	6	0	0	0	40.6278	5.16667	54.8333	21.6586	20.625	22.6875	4	6	50.6667	3.5	2	1	0	0	0	54.6486	64.264	988.952	1	10	8	183	97	1875	56	89	1	117.069	0
6	470	DE001602631169	117	0001947E	19100000000	HINDLEFT	HR1	30.1333	0	30.35	0	0	156	0	2674	0	0	0	0	0	96.1579	0.666667	59.5	22.3571	21.1406	23.375	2	0	54.5	5.5	0	0	0	0	0	0	47.9266	793.848	0	8	8	203	131	2137	51	82	1	116.303	0
6	470	DE001602631169	117	0001947E	19100000000	HINDLEFT	HR1	0	3.13333	55.6833	0	1.05	0	232	4546	0	22	1	78.8749	0	133.325	9.66667	50.3333	21.2581	20.4531	22.5156	6	0	58	2	0	0	0	0	0	0	72.2184	517.917	0	8	8	378	44	2412	41	62	1	87.075	0
6	470	DE001602631169	117	0001947E	19100000000	HINDLEFT	HR1	23	9.65	23.7833	0	3.75	78	616	1944	0	59	10	74.3319	64.6667	70.7528	6.16667	53.8333	20.7095	20.1094	21.1406	12	27.8333	29.8333	2.33333	0	1	0	0	0	0	86.7337	634.929	1	8	8	202	51	2150	47	73	1	69.0222	0
6	470	DE001602631169	117	0001947E	19100000000	HINDLEFT	HR1	21.75	37.8167	0	0	0	36	2676	0	0	0	35	77.1907	76.8	22.0333	23	37	21.303	20.625	22	1	60	0	0	0	0	0	0	0	1.30556	0	0	0	0	0	0	0	0	0	0	1	1.30556	0
6	470	DE001602631169	117	0001947E	19100000000	HINDLEFT	HR1	37.2833	23.15	0	0	0	178	1457	0	0	0	23	71.7924	65.4545	48.0222	9	51	21.678	20.625	22.6875	2	37	19.8333	3.16667	1	0	0	0	0	9.67401	88.1053	940.789	0	11	10	71	85	1987	55	87	1	83.6528	0
6	470	DE001602631169	117	0001947E	19100000000	HINDLEFT	HR1	41	8.58333	7.85	0	1.96667	225	482	517	0	24	8	68.133	57	74.4444	4.66667	55.3333	23.4187	21.3125	24.75	9	0	54	6	0	0	0	0	0	0	83.2685	765.333	0	14	14	245	146	1987	56	93	1	151.475	0
6	470	DE001602631169	117	0001947E	19100000000	HINDLEFT	HR1	19.05	18.8333	17.8667	0	4.48333	81	1233	1484	0	69	17	70.3237	73.9375	79.0694	3.16667	56.8333	22.0454	21.3125	22.8594	9	27.5	30.5	2	0	1	0	0	0	3.13125	92.3032	489.417	1	7	7	192	38	2425	44	74	1	65.9083	0
6	470	DE001602631169	117	0001947E	19100000000	HINDLEFT	HR1	25.3	34.7	0	0	0	43	2213	0	0	0	33	71.2711	66.375	26.5417	4.5	55.5	21.989	21.4844	22.5156	2	60	0	0	0	0	0	0	0	12.4333	0	0	0	0	0	0	0	0	0	0	1	12.4333	0
6	470	DE001602631169	117	0001947E	19100000000	HINDLEFT	HR1	44.3833	14.35	0	0	1.6	74	916	0	0	7	14	70.5836	62.3077	15.0694	2.83333	57.1667	25.0689	22.5156	28.5312	4	60	0	0	0	0	0	0	0	1.52222	0	0	0	0	0	0	0	0	0	0	1	1.52222	0
6	470	DE001602631169	117	0001947E	19100000000	HINDLEFT	HR1	7.66667	22.0833	30.25	0	0	58	1519	2669	0	0	22	75.2474	66.0909	113.861	0.833333	59.1667	23.587	22.5156	25.2656	2	22	36	2	1	0	0	0	0	16.4818	51.6777	590.5	0	7	6	112	42	1900	54	87	1	56.2444	0
6	470	DE001602631169	117	0001947E	19100000000	HINDLEFT	HR1	0.416667	0	58.8833	0	0.916667	4	0	4817	0	24	0	0	0	154.136	0.833333	59.1667	23.656	23.0312	24.2344	4	0	59.3333	0.666667	0	0	0	0	0	0	48.0674	585.75	0	3	3	238	15	2650	42	59	1	54.0417	0
6	470	DE001602631169	117	0001947E	19100000000	HINDLEFT	HR1	52.2833	0	7.4	0	0	139	0	434	0	0	0	0	0	53.5568	7	53.1667	21.7639	20.2812	23.375	3	28.6667	30.1667	1.33333	1	2	0	0	0	12.6766	95.6237	521.125	1	5	5	157	24	2075	57	67	1	66.6814	0
6	470	DE001602631169	117	0001947E	19100000000	HINDLEFT	HR1	31.5	27.0667	1.6	0	0	141	1795	50	0	0	27	75.1226	67.9615	43.7139	4.16667	55.8333	21.624	19.25	24.0625	4	28.8333	25.8333	5.33333	1	0	0	0	0	12.2472	75.4467	898.875	0	10	10	112	157	1837	54	83	1	117.392	0
6	470	DE001602631169	117	0001947E	19100000000	HINDLEFT	HR1	39.0167	11.15	10.1333	0	0	303	610	608	0	0	10	64.7917	54.5556	73.4889	1.16667	58.8333	24.2568	21.3125	25.9531	7	0	53.3333	6.66667	0	0	0	0	0	0	101.491	596.5	0	11	11	284	163	2062	59	88	1	156.492	0
6	470	DE001602631169	117	0001947E	19100000000	HINDLEFT	HR1	36.95	0	16.4333	0	4.18333	131	0	1250	0	94	0	0	0	55.2083	21.8333	38.1667	20.9401	19.4219	22.5156	17	39.5	19.3333	1.16667	1	2	0	0	0	18.5862	103.314	561.571	1	3	3	140	23	2137	50	81	1	57.6222	0
6	470	DE001602631169	117	0001947E	19100000000	HINDLEFT	HR1	1.65	57.65	0	0	0.483333	10	4151	0	0	8	58	76.9902	72.7018	24.6417	44.1667	15.8333	21.4438	20.625	22.6875	2	60	0	0	0	0	0	0	0	1.17222	0	0	0	0	0	0	0	0	0	0	1	1.17222	0
6	470	DE001602631169	117	0001947E	19100000000	HINDLEFT	HR1	40.6333	16.8	2.56667	0	0	177	1059	86	0	0	16	69.7466	64	43.0444	15.6667	44.3333	22.4684	20.7969	25.2656	6	57.5	2.5	0	1	0	0	0	0	8.60286	21.6	0	0	1	0	5	0	0	0	0	1	8.96389	0
6	470	DE001602631169	117	0001947E	19100000000	HINDLEFT	HR1	31.5667	25.3333	3.1	0	0	135	1560	146	0	0	25	68.6685	59.4583	36.1806	20.5	39.5	21.0454	19.9375	22	6	40.3333	19.6667	0	1	2	0	0	0	12.2278	38.5935	0	2	1	0	46	0	0	0	0	1	21.2361	0
6	470	DE001602631169	117	0001947E	19100000000	HINDLEFT	HR1	23.25	36.7	0	0	0	59	2585	0	0	0	34	75.7081	75.5882	28.1583	28.6667	31.3333	20.1989	19.25	21.4844	1	58.5	1.5	0	1	0	0	0	0	7.69663	1	0	0	1	0	3	0	0	0	0	1	7.62222	0
6	933	DE001602631978	173	19453	19137	HINDLEFT	HR1	11.5167	46.6167	2.08333	0	0	55	3260	66	0	0	44	75.0573	73.3953	57.0778	52.6667	7.33333	19.8193	19.0781	20.2812	3	60	0	0	0	0	0	0	0	1.53056	0	0	0	0	0	0	0	0	0	0	1	1.53056	0
6	933	DE001602631978	173	19453	19137	HINDLEFT	HR1	44.7833	15.4833	0	0	0	236	966	0	0	0	15	72.3006	65.8571	25.7056	32.5	27.5	20.0146	19.25	20.4531	1	56	4	0	1	0	0	0	0	4.32551	3.78947	0	0	1	0	2	0	0	0	0	1	4.29722	0
6	933	DE001602631978	173	19453	19137	HINDLEFT	HR1	7.73333	50.3333	2.08333	0	0	41	3489	96	0	0	52	76.3732	67.2549	66.9723	43.1667	17	21.3375	20.2812	22	6	35.3333	24.6667	0	0	1	0	0	0	1.0628	5.01307	0	1	0	0	13	0	0	0	0	1	2.74167	0
6	933	DE001602631978	173	19453	19137	HINDLEFT	HR1	14.6667	44.9667	0	0	0	34	3145	0	0	0	43	74.5566	72.4186	48.6861	53.5	6.5	23.1184	21.8281	24.9219	1	60	0	0	0	0	0	0	0	0.0388889	0	0	0	0	0	0	0	0	0	0	1	0.0388889	0
6	933	DE001602631978	173	19453	19137	HINDLEFT	HR1	33.2333	27.1333	0	0	0	199	1927	0	0	0	27	75.7056	72.1538	52.1361	32.8333	27.1667	23.0012	20.625	25.4375	1	15.8333	40.3333	3.83333	1	0	0	0	0	19.81	5.33755	233.304	0	7	6	48	93	2262	57	83	1	23.9222	0
6	933	DE001602631978	173	19453	19137	HINDLEFT	HR1	17.0167	7.46667	34.9833	0	0.55	149	523	2708	0	12	6	76.623	81.5	87.4778	8.66667	51.3333	23.1578	20.9688	25.6094	6	0	56.5	3.5	0	0	0	0	0	0	7.53392	365	0	6	6	71	97	1862	63	96	1	28.3861	0
6	933	DE001602631978	173	19453	19137	HINDLEFT	HR1	12.4167	9.7	37.4	0	0.5	50	639	2821	0	11	9	73.2512	72.25	103.506	20.5	39.5	21.4304	20.7969	22.1719	7	15.8333	43.1667	1	0	1	0	0	0	2.13333	11.5833	152.667	1	3	3	75	21	2312	54	77	1	11.5722	0
6	933	DE001602631978	173	19453	19137	HINDLEFT	HR1	31.25	24.3667	4.38333	0	0	152	1659	157	0	0	24	72.7765	70.3182	34.0806	33.8333	26.1667	21.5655	19.5938	23.2031	9	58.3333	1.66667	0	1	1	0	0	0	1.93429	65.2	0	1	1	0	5	0	0	0	0	1	3.69167	0
6	933	DE001602631978	173	19453	19137	HINDLEFT	HR1	22.4	35.7	0.466667	0	0.9	128	2471	18	0	11	33	73.9307	74.0312	46.3056	44.1667	15.8333	22.149	21.4844	22.6875	5	35.6667	24.5	0	1	0	0	0	0	6.51142	2.20423	0	0	1	0	12	0	0	0	0	1	4.81717	0
6	933	DE001602631978	173	19453	19137	HINDLEFT	HR1	18.3333	26.0333	14.6667	0	0.9	133	1762	849	0	20	26	74.0346	71.125	122.711	25.3333	34.6667	20.6169	17.0156	24.2344	13	0	54.6667	5.33333	0	0	0	0	0	0	7.95732	240.312	0	13	13	66	125	2087	62	89	1	28.6111	0
6	933	DE001602631978	173	19453	19137	HINDLEFT	HR1	27.4167	26.1333	5.55	0	0.533333	146	1802	188	0	8	24	75.5714	71.3478	59.45	26.5	33.5	22.4462	20.1094	24.75	10	14.8333	40.3333	4.83333	0	1	0	0	0	0	23.7773	284.069	1	11	11	91	120	1950	61	91	1	39.1972	0
6	933	DE001602631978	173	19453	19137	HINDLEFT	HR1	10.9333	49.0667	0	0	0	22	3548	0	0	0	45	77.0408	78.0444	41.2083	54.8333	5.16667	19.7164	18.9062	22	1	60	0	0	0	0	0	0	0	1.25	0	0	0	0	0	0	0	0	0	0	1	1.25	0
6	933	DE001602631978	173	19453	19137	HINDLEFT	HR1	39.15	20.85	0	0	0	135	1381	0	0	0	20	72.1416	72.2632	30.9361	44.3333	15.6667	19.8408	18.5625	22	2	58.6667	0.833333	0.5	1	0	0	0	0	5.13202	61	258.333	0	1	1	9	10	1875	69	97	1	7.39722	0
6	933	DE001602631978	173	19453	19137	HINDLEFT	HR1	3.2	0	56.9667	0	0	34	0	4401	0	0	0	0	0	131.681	4.16667	56	21.5572	18.3906	23.0312	7	0	55.8333	4.16667	0	0	0	0	0	0	8.73433	144.76	0	13	13	61	87	2300	55	95	1	18.1806	0
6	933	DE001602631978	173	19453	19137	HINDLEFT	HR1	7.9	27.2	24.9	0	0	59	1894	1574	0	0	27	76.8503	70.4615	112.106	30.3333	29.6667	19.8019	18.0469	22	10	7.33333	49.6667	3	0	1	0	0	0	0.0769231	12.7624	212.667	1	11	11	82	56	2287	57	78	1	21.3833	0
6	933	DE001602631978	173	19453	19137	HINDLEFT	HR1	38.15	20.2167	0	0	0.866667	118	1422	0	0	12	19	75.9007	73.7368	19.9	29.8333	30.1667	20.3178	18.3906	21.8281	3	60	0	0	0	0	0	0	0	4.38333	0	0	0	0	0	0	0	0	0	0	1	4.38333	0
6	933	DE001602631978	173	19453	19137	HINDLEFT	HR1	7.28333	28.55	24.2667	0	0	46	1935	1888	0	0	28	74.3801	72	88.425	31.1667	28.8333	20.0165	18.3906	22.6875	4	33	26.1667	0.833333	1	0	0	0	0	9.90148	4.09868	143.2	0	3	2	25	16	1900	54	72	1	9.30278	0
6	933	DE001602631978	173	19453	19137	HINDLEFT	HR1	18.2833	11.4167	30.3	0	0	149	767	1976	0	0	12	75.8818	67.5	122.144	15.6667	44.3333	22.8403	21.6562	23.7188	10	0	53.6667	6.33333	0	0	0	0	0	0	9.70497	262.658	0	12	12	84	151	2112	57	81	1	36.4056	0
6	933	DE001602631978	173	19453	19137	HINDLEFT	HR1	28.7333	14.4167	16.15	0	0.483333	224	1003	1151	0	7	16	76.9325	60.9333	100.353	13	47	24.4277	22.6875	26.6406	11	0	55.6667	4.33333	0	0	0	0	0	0	10.2216	365.269	0	9	9	100	122	1887	57	93	1	35.8639	0
6	933	DE001602631978	173	19453	19137	HINDLEFT	HR1	11.5333	23.25	25.1667	0	0	74	1629	1749	0	0	25	75.8465	67.2917	89.1583	33	27	22.4127	21.3125	23.5469	8	33.8333	22.5	3.83333	0	1	0	0	0	0	22.4	255.609	1	8	8	57	80	2312	58	83	1	24.9723	0
6	933	DE001602631978	173	19453	19137	HINDLEFT	HR1	31.85	26.6167	1.53333	0	0	114	1861	49	0	0	26	75.0326	73.76	35.2028	35.8333	24.1667	22.5486	21.1406	25.6094	4	60	0	0	1	1	0	0	0	4.73889	0	0	0	0	0	1	0	0	0	0	1	4.73889	0
6	933	DE001602631978	173	19453	19137	HINDLEFT	HR1	24.3667	35.6833	0	0	0	106	2525	0	0	0	37	76.8468	70.1111	32.2306	41.5	18.5	21.4822	20.9688	22.1719	1	60	0	0	0	0	0	0	0	4.01667	0	0	0	0	0	0	0	0	0	0	1	4.01667	0
6	933	DE001602631978	173	19453	19137	HINDLEFT	HR1	50.3	9.43333	0	0	0	224	679	0	0	0	9	76.5459	75	17.3389	40.5	19.5	21.4414	20.9688	22	1	60	0	0	0	0	0	0	0	11.2667	0	0	0	0	0	0	0	0	0	0	1	11.2667	0
6	933	DE001602631978	173	19453	19137	HINDLEFT	HR1	19.5	0	39.6333	0	0.766667	117	0	3224	0	9	0	0	0	100.883	15.1667	44.8333	20.8835	19.9375	22	7	14	44.5	1.5	1	0	0	0	0	14.1798	4.22137	157	0	5	4	39	32	2662	58	91	1	10.5028	0
6	933	DE001602631978	174	19453	19137	HINDLEFT	HR1	13.3833	40	5.76667	0	0.716667	84	2742	428	0	10	37	74.3155	75.3889	66.8139	44.5	15.5	20.5968	19.9375	21.3125	4	45	13	2	0	1	0	0	0	1.15094	17.9277	153.417	1	7	7	30	37	2512	51	99	1	10.0944	0
6	933	DE001602631978	174	19453	19137	HINDLEFT	HR1	11.3667	48.6333	0.166667	0	0	45	3353	6	0	0	48	73.1117	68.8542	50.6316	52	8.16667	20.3562	19.9375	20.9688	2	60	0	0	0	0	0	0	0	2.8	0	0	0	0	0	0	0	0	0	0	1	2.8	0
6	933	DE001602631978	174	19453	19137	HINDLEFT	HR1	42.2833	15.3667	1.06667	0	1.3	162	1068	34	0	12	16	75.4175	70.5333	17.2333	48.6667	11.3333	20.0927	19.0781	20.9688	4	60	0	0	0	0	0	0	0	7.02778	0	0	0	0	0	0	0	0	0	0	1	7.02778	0
6	933	DE001602631978	174	19453	19137	HINDLEFT	HR1	12.3167	46.7167	0	0	0	46	3323	0	0	0	44	76.8064	74.25	39.625	52.3333	7.66667	21.4003	20.4531	22.1719	1	60	0	0	0	0	0	0	0	0.208333	0	0	0	0	0	0	0	0	0	0	1	0.208333	0
6	933	DE001602631978	174	19453	19137	HINDLEFT	HR1	30.0833	22.45	6.88333	0	0.6	221	1531	328	0	11	19	72.3298	74.3333	72.1972	24.3333	35.6667	21.4653	19.9375	24.0625	9	8.33333	47.3333	4.33333	1	0	0	0	0	32.7636	11.4086	333.615	0	11	10	96	111	1900	63	94	1	37.9417	0
6	933	DE001602631978	174	19453	19137	HINDLEFT	HR1	22.8833	35.05	1.43333	0	0.516667	137	2514	42	0	10	33	76.3856	78.0625	42.3472	37.1667	22.8333	21.212	19.5938	23.7188	4	37.8333	18	4.16667	0	1	0	0	0	0.445946	19.1327	320.16	1	7	7	41	116	2025	57	93	1	28.5139	0
6	933	DE001602631978	174	19453	19137	HINDLEFT	HR1	15.3167	8.63333	36.05	0	0	133	637	2927	0	0	10	80.0425	67.5	98.5417	11.5	48.5	19.8184	18.2188	20.9688	5	17.5	40.1667	2.33333	1	0	0	0	0	10.1009	6.24895	168.929	0	5	5	44	50	2350	54	82	1	13.7417	0
6	933	DE001602631978	174	19453	19137	HINDLEFT	HR1	24.7	6.88333	27.55	0	0.55	126	440	1949	0	10	7	70.842	73.1667	124.05	24.8333	35.1667	19.1478	18.3906	19.7656	8	12.8333	45.6667	1.66667	0	1	0	0	0	0.833333	16.9104	169.3	1	6	6	93	40	2500	54	76	1	17.9252	0
6	933	DE001602631978	174	19453	19137	HINDLEFT	HR1	36.1667	23.8333	0	0	0	99	1581	0	0	0	20	71.4739	74.1579	23.6083	34.1667	25.8333	20.4565	19.5938	22.6875	2	60	0	0	0	0	0	0	0	1.70278	0	0	0	0	0	0	0	0	0	0	1	1.70278	0
6	933	DE001602631978	174	19453	19137	HINDLEFT	HR1	27.15	29.3333	2.3	0	1.15	127	2070	67	0	12	29	74.9482	71.5862	39.9278	29.5	30.5	20.2571	18.7344	23.7188	5	27	30	3	1	0	0	0	0	6.11377	10.3314	357.722	0	5	5	49	86	1912	65	107	1	25.7444	0
6	933	DE001602631978	174	19453	19137	HINDLEFT	HR1	9.95	13.6667	35.6833	0	0.683333	104	896	2882	0	10	15	72.0016	62.8333	90.925	12.6667	47.3333	22.3707	21.1406	23.7188	9	0	57	3	0	0	0	0	0	0	5.80117	531.444	0	3	3	55	92	1800	64	98	1	32.0833	0
6	933	DE001602631978	174	19453	19137	HINDLEFT	HR1	0	11.1167	48.8833	0	0	0	785	3606	0	0	15	82.9166	53.1667	147.481	11.3333	48.6667	22.4166	21.3125	23.2031	9	0	58.1667	1.83333	0	0	0	0	0	0	8.08023	132.545	0	7	7	63	35	2450	57	90	1	11.8833	0
6	933	DE001602631978	174	19453	19137	HINDLEFT	HR1	5.98333	44.2	9.96667	0	0	52	2958	610	0	0	37	73.0972	76.5556	89.8255	52.6667	7.5	22.5435	21.8281	23.375	7	52.5	6.83333	0.666667	0	1	0	0	0	0.696774	26.0652	126	1	2	2	23	11	2600	38	56	1	5.33056	0
6	933	DE001602631978	174	19453	19137	HINDLEFT	HR1	46.4167	11.7333	1.33333	0	0.333333	297	796	41	0	12	10	72.4068	81.7	38.175	33	27	23.7818	23.2031	24.4062	6	50.6667	9	0.333333	1	0	0	0	0	4.80583	7.71429	99	0	2	1	13	5	2300	47	50	1	5.725	0
6	933	DE001602631978	174	19453	19137	HINDLEFT	HR1	5.91667	42.8833	11.5667	0	0	35	3030	667	0	0	46	76.8237	66.6222	68.9889	40.5	19.5	22.3244	21.3125	23.7188	5	13.5	45	1.5	0	1	0	0	0	0.0394737	9.05455	171	1	4	4	37	30	2450	61	96	1	11.2	0
6	933	DE001602631978	174	19453	19137	HINDLEFT	HR1	22.1333	37.55	0	0	0	82	2665	0	0	0	37	75.977	70.7297	34.8722	51.8333	8.16667	24.8097	23.5469	26.6406	1	60	0	0	1	1	0	0	0	4.74167	0	0	0	0	0	0	0	0	0	0	1	4.74167	0
6	933	DE001602631978	174	19453	19137	HINDLEFT	HR1	47.7333	7.61667	4.96667	0	0	192	493	245	0	0	7	70.9964	67.6667	29.1278	16.1667	43.8333	23.3375	21.8281	25.4375	3	60	0	0	0	0	0	0	0	5.71944	0	0	0	0	0	0	0	0	0	0	1	5.71944	0
6	933	DE001602631978	174	19453	19137	HINDLEFT	HR1	18.2333	31.9	8.7	0	0.816667	128	2284	555	0	6	29	76.1647	76.6897	87.8167	33.3333	26.6667	22.4271	21.6562	24.0625	5	31.1667	25.3333	3.5	1	0	0	0	0	9.84737	11.3423	519.19	0	7	7	43	107	1762	68	102	1	40.1778	0
6	933	DE001602631978	174	19453	19137	HINDLEFT	HR1	38.6167	16.4833	4.41667	0	0.55	406	1167	263	0	8	16	75.673	77.0667	67.9917	23.5	36.5	23.2843	21.1406	24.5781	6	0	55.6667	4.5	0	0	0	0	0	0	11.7515	182.481	0	9	10	83	86	2250	51	74	1	24.5208	0
6	933	DE001602631978	174	19453	19137	HINDLEFT	HR1	0.416667	0	59.5833	0	0	7	0	4831	0	0	0	0	0	136.111	3.66667	56.3333	22.7317	22.3438	23.7188	1	0	55.8333	4.16667	0	0	0	0	0	0	8.90149	289.88	0	8	7	63	104	2012	61	94	1	28.4139	0
6	933	DE001602631978	174	19453	19137	HINDLEFT	HR1	14.9	36.95	8.15	0	0	101	2475	604	0	0	34	73.1176	73.3125	80.2389	45.1667	14.8333	22.7913	21.6562	24.5781	6	46.1667	12.3333	1.5	0	1	0	0	0	0.610294	29.6329	193.111	1	5	5	33	33	2300	57	71	1	11.7917	0
6	933	DE001602631978	174	19453	19137	HINDLEFT	HR1	46.1333	13.7667	0	0	0	172	928	0	0	0	12	72.602	71.5	25.2972	23.3333	36.6667	23.0117	21.1406	24.5781	1	60	0	0	0	0	0	0	0	4.29444	0	0	0	0	0	0	0	0	0	0	1	4.29444	0
6	933	DE001602631978	174	19453	19137	HINDLEFT	HR1	7.61667	51.3	1.18333	0	0	32	3715	40	0	0	51	77.6646	71.72	39.7139	55.6667	4.33333	21.7384	20.4531	24.4062	3	60	0	0	0	0	0	0	0	1.53056	0	0	0	0	0	0	0	0	0	0	1	1.53056	0
6	933	DE001602631978	174	19453	19137	HINDLEFT	HR1	10.2833	10.3	39.5833	0	0	95	732	3282	0	0	11	76.9221	70.9091	108.291	16.6667	43.5	21.4377	19.9375	23.0312	4	14.6667	43.3333	2	1	0	0	0	0	20.1828	8.70196	204.083	0	8	7	54	48	2162	57	78	1	18.1806	0
7	11	DE001602631607	55	19453	000192CD	HINDRIGHT	HR1	20.8333	5.5	33.6667	0	0	140	258	2386	0	0	4	59.1357	71	99.1583	21.5	38.5	16.494	15.4688	17.5312	4	17.8333	41.8333	0.333333	0	1	0	0	0	2.09804	31.3281	309.5	1	2	2	77	9	1850	72	156	-1	24.5917	0
7	11	DE001602631607	55	19453	000192CD	HINDRIGHT	HR1	29.3667	28.2667	2.08333	0	0	33	1734	96	0	0	25	64.2375	69.72	24.0583	50.5	9.5	17.5864	17.0156	18.3906	2	60.1667	0	0	0	0	0	0	0	9.89751	0	0	0	0	0	0	0	0	0	0	-1	9.89751	0
7	11	DE001602631607	55	19453	000192CD	HINDRIGHT	HR1	12.1667	48.1167	0	0	0	3	2764	0	0	0	38	61.5645	73.8649	22.9944	57.1667	2.83333	18.1101	17.1875	18.7344	1	60	0	0	0	0	0	0	0	0.222222	0	0	0	0	0	0	0	0	0	0	-1	0.222222	0
7	11	DE001602631607	55	19453	000192CD	HINDRIGHT	HR1	34.6833	21.3333	0.9	0	1.91667	182	1227	37	0	23	19	62.0756	63.9444	32.0528	27.6667	32.3333	18.5107	17.0156	19.5938	9	2.83333	57.1667	0	1	0	0	0	0	47.3182	13.071	0	0	1	0	65	0	0	0	0	-1	15.1639	0
7	11	DE001602631607	55	19453	000192CD	HINDRIGHT	HR1	25.4667	27.4	5.28333	0	0.533333	167	1704	199	0	12	22	65.5482	75.7143	57.5222	26.8333	33.1667	19.4765	17.3594	21.6562	8	6.33333	49.1667	4.5	1	1	0	0	0	41.4474	32.5119	540.963	1	13	12	88	122	1887	70	121	-1	71.5889	0
7	11	DE001602631607	55	19453	000192CD	HINDRIGHT	HR1	24.4833	31.7333	2.93333	0	0.566667	125	1907	147	0	8	27	64.2708	71.32	41.4806	31.1667	28.8333	21.6567	14.2656	24.2344	5	11.8333	45	3.16667	0	1	0	0	0	0	62.9818	845.316	1	3	3	168	102	1637	74	149	-1	92.725	0
7	11	DE001602631607	55	19453	000192CD	HINDRIGHT	HR1	2.38333	57.3333	0	0	0	15	3515	0	0	0	48	64.4741	72.9583	28.3833	56	4	12.459	11.8594	14.2656	1	60	0	0	0	0	0	0	0	0.236111	0	0	0	0	0	0	0	0	0	0	-1	0.236111	0
7	11	DE001602631607	55	19453	000192CD	HINDRIGHT	HR1	59.05	0	0	0	0.8	90	0	0	0	12	0	0	0	10.3111	33.5	26.5	13.6354	11.6875	16.3281	2	60	0	0	0	0	0	0	0	0.766667	0	0	0	0	0	0	0	0	0	0	-1	0.766667	0
7	11	DE001602631607	55	19453	000192CD	HINDRIGHT	HR1	16	39.7833	1.31667	0	2.11667	52	2276	41	0	43	31	60.1593	71.4	22.1167	49.6667	10.3333	12.2876	11.5156	12.8906	8	50.5	9.33333	0.166667	1	1	0	0	0	6.07921	13.7321	1817	1	2	1	9	3	0	0	0	-1	12.3	0
7	11	DE001602631607	55	19453	000192CD	HINDRIGHT	HR1	56.4167	0	2.51667	0	0.633333	85	0	84	0	12	0	0	0	23.9086	21.6667	38.5	12.9035	12.0312	14.4375	4	42.5	15.3333	2.16667	1	0	0	0	0	8.27692	28.4368	486	0	5	4	38	58	1962	67	124	-1	30.4	0
7	11	DE001602631607	55	19453	000192CD	HINDRIGHT	HR1	47.6167	7.95	0	0	2.33333	204	378	0	0	37	6	55.3516	59.2	33.0139	12.6667	47.3333	19.0893	14.4375	21.8281	10	0	58.6667	1.33333	0	0	0	0	0	0	29.7301	344.875	0	7	7	123	30	2762	45	74	-1	36.7333	0
7	11	DE001602631607	55	19453	000192CD	HINDRIGHT	HR1	31.4833	0	28.85	0	0	146	0	1860	0	0	0	0	0	112.356	9.16667	50.8333	18.6475	16.1562	23.7188	13	0	55.3333	4.66667	0	0	0	0	0	0	30.3283	649.464	0	10	10	147	138	1637	75	159	-1	78.4833	0
7	11	DE001602631607	55	19453	000192CD	HINDRIGHT	HR1	11.1667	4.16667	41.5667	0	2.86667	70	329	2846	0	60	5	84.6506	62.75	91.1472	9.83333	50.1667	23.0377	19.9375	25.2656	17	0	57.6667	2.5	0	0	0	0	0	0	23.9335	304.867	0	10	10	95	54	2050	70	106	-1	35.6066	0
7	11	DE001602631607	55	19453	000192CD	HINDRIGHT	HR1	20.2667	38.6667	0	0	0.55	80	2167	0	0	9	31	60.4158	70.1667	22.0667	51.8333	8.16667	14.3346	12.375	19.9375	3	58.5	1.16667	0.333333	0	1	0	0	0	0.789017	147.583	348	1	2	2	10	7	2100	85	202	-1	7.61111	0
7	11	DE001602631607	55	19453	000192CD	HINDRIGHT	HR1	38.2333	18.8833	2.23333	0	0.583333	39	1076	133	0	14	15	59.818	70	13.875	42.3333	17.6667	14.5693	12.8906	15.8125	3	60	0	0	0	0	0	0	0	3.02222	0	0	0	0	0	0	0	0	0	0	-1	3.02222	0
7	11	DE001602631607	55	19453	000192CD	HINDRIGHT	HR1	41.0667	16.15	1.45	0	0.65	88	939	87	0	9	14	62.4685	69.9286	17.2167	32.8333	27.1667	13.2048	11.8594	14.7812	4	58.1667	1.83333	0	1	1	0	0	0	10.6791	150.818	0	1	1	0	4	0	0	0	0	-1	14.9611	0
7	11	DE001602631607	55	19453	000192CD	HINDRIGHT	HR1	48.05	0	12.1667	0	0	158	0	913	0	0	0	0	0	46.4972	9.16667	50.8333	15.0274	13.2344	17.5312	3	38	20.8333	1.16667	1	0	0	0	0	8.8927	14.9833	311.286	0	4	3	34	19	1850	72	222	-1	16.8028	0
7	11	DE001602631607	55	19453	000192CD	HINDRIGHT	HR1	20.5833	0	37.4333	0	1.2	78	0	2921	0	6	0	0	0	90.9	7.33333	52.6667	20.4025	17.5312	21.4844	7	0	56.8333	3.16667	0	0	0	0	0	0	28.3988	599.737	0	5	5	116	84	1925	64	103	-1	58.5528	0
7	11	DE001602631607	55	19453	000192CD	HINDRIGHT	HR1	52.3667	3.31667	3.56667	0	1.25	335	161	166	0	18	3	57.5374	71.5	42.8861	14.8333	45.1667	22.4765	17.0156	25.0938	7	9.66667	46.5	3.83333	0	1	0	0	0	0	55.8592	895.739	1	8	8	134	126	1662	71	142	-1	101.294	0
7	11	DE001602631607	55	19453	000192CD	HINDRIGHT	HR1	0	60	0	0	0	0	3783	0	0	0	49	66.0072	76.0408	35.4333	60	0	14.2191	12.8906	17.0156	0	60	0	0	0	0	0	0	0	0.488889	0	0	0	0	0	0	0	0	0	0	-1	0.488889	0
7	11	DE001602631607	55	19453	000192CD	HINDRIGHT	HR1	53.3333	4.85	0	0	0.566667	110	280	0	0	9	4	63.4877	71	13.8753	34.1667	26	16.5157	15.125	17.1875	3	60	0	0	0	0	0	0	0	0.713889	0	0	0	0	0	0	0	0	0	0	-1	0.713889	0
7	11	DE001602631607	55	19453	000192CD	HINDRIGHT	HR1	11.15	0	47.45	0	1.63333	60	0	4051	0	40	0	0	0	126.444	12.6667	47.3333	17.7062	15.6406	19.5938	4	2.83333	55	2.16667	1	0	0	0	0	73.6818	18.3415	234.538	0	10	9	79	49	2350	63	101	-1	29.5306	0
7	11	DE001602631607	55	19453	000192CD	HINDRIGHT	HR1	14.6167	10.0833	33.0167	0	1.46667	97	596	2727	0	21	9	62.1493	68.75	84.3944	27	33	19.5451	17.7031	20.2812	3	20.3333	39.6667	0	0	1	0	0	0	1.61538	32.0165	0	1	0	0	78	0	0	0	0	-1	22.1361	0
7	11	DE001602631607	55	19453	000192CD	HINDRIGHT	HR1	18.1333	38.9333	2.61667	0	0	26	2355	81	0	0	34	65.1174	70.2059	23.6333	56.6667	3.33333	18.6749	17.7031	19.5938	5	60.1667	0	0	1	1	0	0	0	17.0332	0	0	0	0	0	15	0	0	0	0	-1	17.0332	0
7	11	DE001602631607	56	19453	000192CD	HINDRIGHT	HR1	44.8	15.5167	0	0	0	71	877	0	0	0	13	60.3005	70.1667	12.7361	32.6667	27.3333	18.0624	16.5	19.5938	1	60	0	0	0	0	0	0	0	0.169444	0	0	0	0	0	0	0	0	0	0	-1	0.169444	0
7	11	DE001602631607	56	19453	000192CD	HINDRIGHT	HR1	16.3667	41.1167	2.51667	0	0	70	2468	149	0	0	32	63.973	78.6452	35.8806	45.5	14.5	15.7385	14.7812	16.5	3	44	14.5	1.5	1	0	0	0	0	7.56506	27.6341	260.889	0	6	5	28	33	2050	63	91	-1	18.4694	0
7	11	DE001602631607	56	19453	000192CD	HINDRIGHT	HR1	13.8667	25.1	18.5167	0	2.36667	51	1489	1491	0	48	20	63.8585	75.7222	67.325	34.3333	25.6667	17.6547	15.8125	18.9062	9	37.1667	22.1667	0.666667	0	1	0	0	0	1.55505	39.3406	325.5	1	3	3	56	15	2800	69	57	-1	19.6389	0
7	11	DE001602631607	56	19453	000192CD	HINDRIGHT	HR1	25.5333	31.2	0	0	2.16667	55	1811	0	0	39	25	62.1631	68.25	26.0417	39	21	19.3892	18.5625	20.2812	6	25.5	34.5	0	1	0	0	0	0	17.6772	6.57921	0	0	1	0	26	0	0	0	0	-1	11.45	0
7	11	DE001602631607	56	19453	000192CD	HINDRIGHT	HR1	21.1167	30.7167	7.9	0	0	142	1726	294	0	0	26	63.6405	67.8333	57.9028	22.1667	37.8333	18.5105	17.1875	20.4531	15	9	45	6	1	1	0	0	0	37.44	39.5839	456.306	1	13	13	82	151	2050	68	113	-1	80.9583	0
7	11	DE001602631607	56	19453	000192CD	HINDRIGHT	HR1	35.2167	11.3167	10.0667	0	3.6	238	676	709	0	20	9	62.2131	75.875	76.5861	22.6667	37.3333	21.9757	19.0781	24.2344	11	0	54.1667	5.83333	0	0	0	0	0	0	62.3723	436.286	0	13	13	215	139	2075	67	117	-1	98.725	0
7	11	DE001602631607	56	19453	000192CD	HINDRIGHT	HR1	12.7333	0	45.4	0	1.06667	71	0	3746	0	28	0	0	0	122.058	23	37	19.3939	15.8125	20.4531	7	12.5	45.1667	2.33333	0	1	0	0	0	0.357143	34.8514	318.071	1	10	10	103	48	2400	59	85	-1	39.1583	0
7	11	DE001602631607	56	19453	000192CD	HINDRIGHT	HR1	14.6333	45.7	0.316667	0	0	8	2741	21	0	0	38	63.2382	74.0833	17.1639	58.1667	1.83333	13.8512	13.0625	15.8125	3	60	0	0	0	0	0	0	0	0.288889	0	0	0	0	0	0	0	0	0	0	-1	0.288889	0
7	11	DE001602631607	56	19453	000192CD	HINDRIGHT	HR1	35.2167	22.1833	2.76667	0	0	44	1319	121	0	0	18	62.4761	75.6471	17.133	52.6667	7.5	15.4528	14.2656	16.5	3	60	0	0	0	0	0	0	0	0.580556	0	0	0	0	0	0	0	0	0	0	-1	0.580556	0
7	11	DE001602631607	56	19453	000192CD	HINDRIGHT	HR1	27.3167	31.5167	0.85	0	0	127	1857	32	0	0	25	62.6677	75.28	36.9556	35	25	15.4246	14.6094	18.2188	3	36	21.6667	2.33333	1	0	0	0	0	7.1448	35.632	628.714	0	6	5	50	64	1562	72	141	-1	41.2083	0
7	11	DE001602631607	56	19453	000192CD	HINDRIGHT	HR1	22.1833	34.1333	0	0	2.73333	115	2068	0	0	45	30	64.0562	71.1034	38.2972	27	33	20.5558	18.2188	22	9	0	58.1667	1.83333	0	0	0	0	0	0	52.7393	769.455	0	4	5	197	49	1500	77	178	-1	74.6389	0
7	11	DE001602631607	56	19453	000192CD	HINDRIGHT	HR1	21.9667	34.1833	2.56667	0	1.45	75	2039	112	0	8	28	63.7408	74.1481	34.8	44.6667	15.3333	16.6793	15.6406	20.1094	5	44.8333	13.6667	1.66667	0	1	0	0	0	0.840909	16.4828	1308.6	1	2	1	20	61	1500	74	160	-1	40.8366	0
7	11	DE001602631607	56	19453	000192CD	HINDRIGHT	HR1	22.0167	36.05	1.23333	0	0.333333	69	2135	30	0	10	29	62.7174	72.1724	27.4944	56	4	18.2591	16.8438	19.5938	4	60	0	0	0	0	0	0	0	4.21667	0	0	0	0	0	0	0	0	0	0	-1	4.21667	0
7	11	DE001602631607	56	19453	000192CD	HINDRIGHT	HR1	7.68333	0	52.1667	0	0.15	25	0	4438	0	0	0	0	0	133.311	16.3333	43.6667	19.1956	18.2188	20.2812	2	3.16667	56.5	0.333333	1	0	0	0	0	73	12.3982	401.5	0	3	2	74	7	2600	69	125	-1	18.6	0
7	11	DE001602631607	56	19453	000192CD	HINDRIGHT	HR1	30.3833	3.56667	23.75	0	1.83333	173	176	1548	0	43	2	70.5218	63	67.8056	23.6667	36.3333	17.8144	15.4688	20.2812	15	18.1667	40.8333	1	0	1	0	0	0	0.682692	25.236	369.833	1	5	5	73	22	2537	51	48	-1	23.8861	0
7	11	DE001602631607	56	19453	000192CD	HINDRIGHT	HR1	9.58333	49.2333	0	0	0.483333	22	2851	0	0	8	39	61.2672	71.5526	16.8028	55.1667	4.83333	17.8645	16.5	20.9688	3	60	0	0	0	0	0	0	0	0.422222	0	0	0	0	0	0	0	0	0	0	-1	0.422222	0
7	11	DE001602631607	56	19453	000192CD	HINDRIGHT	HR1	49.1167	8.7	1.18333	0	1.25	49	455	55	0	27	8	55.8387	62.1429	7.34722	58.5	1.5	18.9912	18.3906	20.9688	3	57.1667	2.5	0.333333	1	0	0	0	0	3.60174	12.8571	104.5	0	1	1	5	5	2150	81	116	-1	4.52222	0
7	11	DE001602631607	56	19453	000192CD	HINDRIGHT	HR1	31.85	8.26667	18.1833	0	1.23333	84	402	1228	0	35	5	57.6816	69.75	61.8333	11.6667	48.3333	18.6315	16.1562	21.6562	9	0	55.5	4.5	0	0	0	0	0	0	19.4234	455.63	0	8	8	63	124	1950	64	101	-1	52.1389	0
7	11	DE001602631607	56	19453	000192CD	HINDRIGHT	HR1	31.3667	27.4167	1	0	0	192	1639	32	0	0	22	64.1423	72.619	41.5028	25.8333	34.1667	22.4118	21.4844	24.4062	3	0	58.1667	1.83333	0	0	0	0	0	0	19.1719	449.273	0	7	7	70	35	2350	65	94	-1	32.3139	0
7	11	DE001602631607	56	19453	000192CD	HINDRIGHT	HR1	18.6667	0	42.0167	0	0	100	0	3407	0	0	0	0	0	109.806	11.5	48.6667	20.7436	18.7344	24.2344	1	0	55.3333	4.66667	0	0	0	0	0	0	34.6054	603.25	0	5	5	125	129	1762	73	141	-1	78.8333	0
7	11	DE001602631607	56	19453	000192CD	HINDRIGHT	HR1	11.5167	21.65	24.6	0	1.26667	79	1312	1903	0	24	24	64.4691	54.6957	82.5972	35.8333	24.1667	18.2896	17.3594	19.7656	9	32.6667	26.3333	1	0	1	0	0	0	0.994764	39.1043	456.333	1	5	5	63	19	1700	88	143	-1	25.8389	0
7	11	DE001602631607	56	19453	000192CD	HINDRIGHT	HR1	19.1333	29.1833	10.3167	0	1.13333	43	1740	571	0	21	23	63.1361	72.8182	26.7972	55.1667	4.83333	18.7267	17.3594	20.1094	9	60	0	0	0	0	0	0	0	4.46667	0	0	0	0	0	0	0	0	0	0	-1	4.46667	0
7	11	DE001602631607	56	19453	000192CD	HINDRIGHT	HR1	32.2833	17.75	5.45	0	3.66667	94	1014	283	0	92	16	61.7993	66.6667	50.5333	35	25	14.3788	10.1406	18.7344	13	27.5	30.8333	1.83333	2	2	0	0	0	15.0121	50.4324	351.455	1	9	8	100	36	2575	55	80	-1	43.4155	0
7	11	DE001602631607	56	19453	000192CD	HINDRIGHT	HR1	23.7333	36.2667	0	0	0	38	2197	0	0	0	29	63.3268	74.3103	24.4944	51.8333	8.16667	11.0878	9.625	13.2344	1	60	0	0	0	0	0	0	0	0.197222	0	0	0	0	0	0	0	0	0	0	-1	0.197222	0
7	366	DE001602631105	106	000191AB	000191B3	HINDLEFT	HR1	17.15	39.5	3.68333	0	0	35	2633	139	0	0	13	68.862	112.083	29.3778	52.8333	7.16667	17.6208	16.8438	18.0469	5	60	0	0	0	0	0	0	0	0.377778	0	0	0	0	0	0	0	0	0	0	1	0.377778	0
7	366	DE001602631105	106	000191AB	000191B3	HINDLEFT	HR1	28.4333	28.85	2.38333	0	0	82	1836	53	0	0	28	66.6182	67.0357	37.4722	42.6667	17.3333	17.1916	16.1562	18.2188	5	60	0	0	0	0	0	0	0	4.08333	0	0	0	0	0	0	0	0	0	0	1	4.08333	0
7	366	DE001602631105	106	000191AB	000191B3	HINDLEFT	HR1	23.2833	35.8667	0	0	0.7	66	2380	0	0	8	30	70.1655	78.1034	30.6306	46.3333	13.6667	17.039	16.3281	18.3906	4	57.8333	2.33333	0	1	1	0	0	0	8.65418	27.8571	0	1	1	0	6	0	0	0	0	1	9.39889	0
7	366	DE001602631105	106	000191AB	000191B3	HINDLEFT	HR1	9.66667	45.1167	5.55	0	0	56	3033	276	0	0	19	68.6939	168.333	42.2111	56.5	3.5	18.7621	16.5	20.1094	6	56.6667	3.33333	0	1	0	0	0	0	4.81449	16.6	0	0	1	0	7	0	0	0	0	1	5.30556	0
7	366	DE001602631105	106	000191AB	000191B3	HINDLEFT	HR1	55.1167	0	2.83333	0	1.18333	411	0	113	0	14	0	0	0	78.4833	7.16667	52.8333	20.312	16.3281	24.4062	6	0	55.8333	4.16667	0	0	0	0	0	0	30.4627	501.96	0	9	9	151	99	1950	53	97	1	63.2056	0
7	366	DE001602631105	106	000191AB	000191B3	HINDLEFT	HR1	27.8833	0	31.4667	0	0.5	177	0	2198	0	12	0	0	0	100.565	12.3333	47.8333	19.4385	17.1875	24.4062	20	0	54.1667	5.83333	0	0	0	0	0	0	28.7415	484.057	0	16	16	119	141	1725	58	104	1	73.0083	0
7	366	DE001602631105	106	000191AB	000191B3	HINDLEFT	HR1	10.8833	6.51667	42.8167	0	0	59	396	3955	0	0	4	65.6325	103.667	99.8778	18	42	18.6764	17.5312	20.625	4	0	58.8333	1.16667	0	0	0	0	0	0	25.5637	281.857	0	6	6	147	27	1625	50	98	1	30.5472	0
7	366	DE001602631105	106	000191AB	000191B3	HINDLEFT	HR1	8.48333	37.7	9.48333	0	3	9	2541	721	0	57	28	69.0722	91.5926	40.2611	44.8333	15.1667	21.0528	20.4531	22	10	55.3333	4	0.666667	0	1	0	0	0	0.0214067	60.1724	678.25	1	1	1	24	18	1750	59	109	1	12.4028	0
7	366	DE001602631105	106	000191AB	000191B3	HINDLEFT	HR1	41.2667	18.25	0.483333	0	0	45	1130	8	0	0	20	65.2107	55	16.1583	26.3333	33.6667	21.7314	20.7969	22.6875	2	56.6667	2.33333	1	1	0	0	0	0	5.21408	9.30769	736	0	1	1	3	25	1862	56	92	1	17.5417	0
7	366	DE001602631105	106	000191AB	000191B3	HINDLEFT	HR1	21.8667	0	38.1333	0	0	172	0	3133	0	0	0	0	0	117.433	6.16667	53.8333	20.8878	19.4219	23.0312	3	0	57.3333	2.66667	0	0	0	0	0	0	22.4215	769.688	0	6	6	108	77	1737	55	86	1	55.6333	0
7	366	DE001602631105	106	000191AB	000191B3	HINDLEFT	HR1	18.7333	33.1667	7.2	0	0.483333	114	2331	366	0	8	10	71.017	252.778	42.4583	36.6667	23.3333	20.656	18.5625	23.5469	8	36.8333	21	2.16667	0	1	0	0	0	0.00462963	28.2672	1499.08	1	3	3	59	79	1437	65	118	1	64.4222	0
7	366	DE001602631105	106	000191AB	000191B3	HINDLEFT	HR1	0	60	0	0	0	0	4106	0	0	0	50	70.1159	81.32	26.8556	60	0	19.1875	18.5625	19.5938	0	60	0	0	0	0	0	0	0	0.411111	0	0	0	0	0	0	0	0	0	0	1	0.411111	0
7	366	DE001602631105	106	000191AB	000191B3	HINDLEFT	HR1	33.4833	21.8667	3.73333	0	0.8	94	1469	125	0	14	18	69.0426	52.8333	26.1722	33	27	20.1626	19.0781	21.4844	9	60	0	0	0	0	0	0	0	0.272222	0	0	0	0	0	0	0	0	0	0	1	0.272222	0
7	366	DE001602631105	106	000191AB	000191B3	HINDLEFT	HR1	10.3	43.3167	5.68333	0	0.55	79	2994	344	0	12	27	71.2034	109.269	48.2333	52.6667	7.33333	19.5052	17.1875	20.2812	6	49.6667	9.83333	0.666667	1	0	0	0	0	7.0495	31.0185	696	0	5	4	23	21	1587	68	129	1	18.2687	0
7	366	DE001602631105	106	000191AB	000191B3	HINDLEFT	HR1	0	0	60	0	0	0	0	5402	0	0	0	0	0	120.064	0.333333	59.6667	17.1271	16.3281	19.25	0	0	59	1	0	0	0	0	0	0	22.4463	578.167	0	4	4	81	31	1775	62	88	1	31.7083	0
7	366	DE001602631105	106	000191AB	000191B3	HINDLEFT	HR1	36.3667	0	23.5333	0	0	138	0	1415	0	0	0	0	0	72.1083	33.5	26.5	17.8788	16.8438	19.25	11	35.3333	23.5	1.16667	0	1	0	0	0	1.657	37.8356	333.571	1	4	4	71	26	1962	54	98	1	22.7833	0
7	366	DE001602631105	106	000191AB	000191B3	HINDLEFT	HR1	24.9833	29.3833	5.73333	0	0	39	2027	192	0	0	1	69.8316	0	33.575	58	2	17.8958	17.1875	18.5625	5	60	0	0	0	0	0	0	0	3.84722	0	0	0	0	0	0	0	0	0	0	1	3.84722	0
7	366	DE001602631105	106	000191AB	000191B3	HINDLEFT	HR1	29.6333	15.3167	14.5667	0	0	149	1045	926	0	0	9	68.8869	309.222	87.9003	36.5	23.6667	18.1009	17.3594	19.0781	8	22.5	36.6667	0.833333	1	0	0	0	0	17.4714	32.8465	305.8	0	4	3	65	22	1837	59	117	1	30.6583	0
7	366	DE001602631105	106	000191AB	000191B3	HINDLEFT	HR1	32.4667	18.7667	8.68333	0	0.5	289	1227	373	0	11	4	66.8372	389.333	85.05	30.8333	29.1667	18.0182	17.3594	18.9062	11	23.3333	31.8333	4.83333	1	1	0	0	0	33.5899	42.6615	768.586	1	8	8	100	143	1775	55	103	1	97.6361	0
7	366	DE001602631105	106	000191AB	000191B3	HINDLEFT	HR1	28	32.3167	0	0	0	117	2158	0	0	0	27	69.5666	80.1154	94.5417	18.5	41.5	21.0912	17.7031	24.9219	1	0	59.3333	0.666667	0	0	0	0	0	0	22.5084	299.5	0	3	3	105	13	1500	80	108	1	25.5861	0
7	366	DE001602631105	106	000191AB	000191B3	HINDLEFT	HR1	26.6	26.4	5.98333	0	1.35	120	1862	205	0	5	5	72.9118	73	62.2361	29	31	20.8067	18.7344	25.0938	9	29.1667	28	2.83333	0	1	0	0	0	0.0176471	72.6763	904	1	5	5	132	90	1625	62	110	1	77.6222	0
7	366	DE001602631105	106	000191AB	000191B3	HINDLEFT	HR1	0	60	0	0	0	0	4145	0	0	0	56	71.3409	99.625	28.05	55.5	4.5	20.3397	19.0781	21.1406	0	60	0	0	0	0	0	0	0	0.0222222	0	0	0	0	0	0	0	0	0	0	1	0.0222222	0
7	366	DE001602631105	106	000191AB	000191B3	HINDLEFT	HR1	30.9	22.7667	6.33333	0	0	47	1483	452	0	0	1	69.8403	0	34.7639	20.1667	39.8333	21.4696	19.25	24.4062	4	47.1667	12.1667	0.666667	1	0	0	0	0	3.11458	9.16176	743.25	0	2	2	14	21	1612	62	104	1	12.4806	0
7	366	DE001602631105	106	000191AB	000191B3	HINDLEFT	HR1	0.6	0	59.3	0	0.333333	3	0	5125	0	7	0	0	0	118.911	3.66667	56.3333	19.3574	18.9062	20.1094	5	6.33333	52.5	1.16667	0	1	0	0	0	0	17.25	346.714	1	4	3	77	20	1725	57	120	1	22.075	0
7	366	DE001602631105	110	000191AB	000191B3	HINDLEFT	HR1	51.1833	0	8.75	0	0	103	0	454	0	0	0	0	0	24.2244	25.8333	34.3333	23.889	22.8594	24.75	7	60	0	0	0	0	0	0	0	2.68056	0	0	0	0	0	0	0	0	0	0	1	2.68056	0
7	366	DE001602631105	110	000191AB	000191B3	HINDLEFT	HR1	59.9	0	0	0	0	128	0	0	0	0	0	0	0	15.5611	31	29	23.6846	22.5156	24.4062	0	60	0	0	0	0	0	0	0	3.425	0	0	0	0	0	0	0	0	0	0	1	3.425	0
7	366	DE001602631105	110	000191AB	000191B3	HINDLEFT	HR1	13.2	43.95	3.16667	0	0	35	2886	83	0	0	36	68.0293	74.4571	26.6	48.5	11.5	21.19	20.625	22.5156	3	60	0	0	0	0	0	0	0	1.88611	0	0	0	0	0	0	0	0	0	0	1	1.88611	0
7	366	DE001602631105	110	000191AB	000191B3	HINDLEFT	HR1	13.4333	41.2333	5.33333	0	0	69	2769	258	0	0	23	69.0622	126.773	59.8278	45	15	21.5572	20.7969	22.1719	5	50.5	9.5	0	1	1	0	0	0	4.81518	35.5263	0	1	1	0	23	0	0	0	0	-1	9.67778	0
7	366	DE001602631105	110	000191AB	000191B3	HINDLEFT	HR1	47.9	6.71667	5.33333	0	0	306	409	394	0	0	5	65.8895	69.4	71.6833	12.3333	47.6667	22.4197	20.1094	24.4062	3	2.83333	54.6667	2.5	1	0	0	0	0	70.9545	26.2817	675.133	0	6	5	117	67	1625	60	86	1	56.0472	0
7	366	DE001602631105	110	000191AB	000191B3	HINDLEFT	HR1	14.65	4.86667	39.8833	0	0.983333	102	269	3462	0	5	4	63.6496	78.3333	119.822	2.5	57.5	22.1965	20.1094	25.0938	8	0	56.3333	3.66667	0	0	0	0	0	0	22.3107	717.864	0	5	5	127	98	1637	62	98	1	64.8167	0
7	366	DE001602631105	110	000191AB	000191B3	HINDLEFT	HR1	8.6	0	51.4	0	0	53	0	4308	0	0	0	0	0	123.411	14	46	20.1698	19.4219	20.9688	8	18.5	39.6667	1.83333	0	1	0	0	0	0	33.3045	375.545	1	5	5	137	39	1875	59	126	1	33.9556	0
7	366	DE001602631105	110	000191AB	000191B3	HINDLEFT	HR1	0	60	0	0	0	0	3989	0	0	0	59	68.9928	67.1017	29.1917	59.8333	0.166667	18.2269	17.5312	19.9375	0	60	0	0	0	0	0	0	0	0.102778	0	0	0	0	0	0	0	0	0	0	1	0.102778	0
7	366	DE001602631105	110	000191AB	000191B3	HINDLEFT	HR1	22.35	33.1667	4.48333	0	0	23	2246	188	0	0	6	69.8765	74.4	30.0972	48.6667	11.3333	19.6911	17.875	20.4531	6	60.1667	0	0	0	0	0	0	0	0.216066	0	0	0	0	0	0	0	0	0	0	1	0.216066	0
7	366	DE001602631105	110	000191AB	000191B3	HINDLEFT	HR1	46.6333	8.8	3.66667	0	0.95	204	564	139	0	8	7	67.1651	88	60.5111	25.8333	34.1667	20.1275	18.9062	22.1719	7	33.1667	23.6667	3.16667	2	1	0	0	0	12.6618	44.6861	782.526	1	9	7	57	90	1537	63	100	1	65.4806	0
7	366	DE001602631105	110	000191AB	000191B3	HINDLEFT	HR1	28.4667	25.9167	5.61667	0	0	191	1773	246	0	0	2	69.8479	0	54.6778	35.3333	24.6667	21.5149	18.9062	24.0625	7	26.6667	30.8333	2.5	0	1	0	0	0	0.0967742	35.2263	1103.93	1	2	2	90	90	1425	63	99	1	64.6306	0
7	366	DE001602631105	110	000191AB	000191B3	HINDLEFT	HR1	11.2	48.4833	0	0	0	37	3382	0	0	0	25	70.7076	178.28	35.7389	53.3333	6.66667	19.9081	19.4219	20.625	1	60	0	0	0	0	0	0	0	0.347222	0	0	0	0	0	0	0	0	0	0	1	0.347222	0
7	366	DE001602631105	110	000191AB	000191B3	HINDLEFT	HR1	15.5833	25.2833	19.6167	0	0	27	1714	1304	0	0	19	71.2642	94.1111	62.7784	36.1667	24	21.0047	18.9062	21.8281	6	40.1667	18.5	1.33333	1	0	0	0	0	5.91463	18.8396	527.625	0	5	4	35	32	1875	55	104	1	21.3139	0
7	366	DE001602631105	110	000191AB	000191B3	HINDLEFT	HR1	0	0	60	0	0	0	0	5551	0	0	0	0	0	163.433	0.333333	59.6667	19.7014	18.7344	20.7969	0	0	58.5	1.5	0	0	0	0	0	0	15.1681	283.444	0	6	6	102	33	2075	52	78	1	21.875	0
7	366	DE001602631105	110	000191AB	000191B3	HINDLEFT	HR1	13.8833	19.8167	26.0833	0	0.333333	58	1299	2218	0	12	9	70.5979	158.25	98.85	25.5	34.5	21.3531	20.625	22.1719	8	31.6667	26.6667	1.66667	0	1	0	0	0	0.0216216	35.2909	486.2	1	6	6	64	46	1987	48	86	1	29.6917	0
7	366	DE001602631105	110	000191AB	000191B3	HINDLEFT	HR1	30.5667	24.6333	3.46667	0	0.966667	51	1668	160	0	12	24	70.5455	67.6667	40.5139	32.6667	27.3333	21.2239	20.2812	22.1719	6	55.6667	4.33333	0	1	1	0	0	0	10.9162	50.4615	0	1	1	0	15	0	0	0	0	1	13.7722	0
7	366	DE001602631105	110	000191AB	000191B3	HINDLEFT	HR1	33.6167	7.46667	19.2333	0	0	153	360	1361	0	0	5	62.0341	42	57.8167	27.5	32.5	20.8083	19.25	21.4844	11	33	24.8333	2.16667	1	1	0	0	0	9.04124	37.4575	637.692	1	5	5	74	54	1887	52	91	1	43.8194	0
7	366	DE001602631105	110	000191AB	000191B3	HINDLEFT	HR1	23.5667	32.8	2.61667	0	0.466667	131	2288	110	0	8	7	70.5501	349	76.1361	37	23	20.5204	18.7344	24.75	4	28.6667	29	2.33333	1	0	0	0	0	4.29944	42.4556	881.571	0	3	2	75	76	1737	60	99	1	56.3278	0
7	366	DE001602631105	110	000191AB	000191B3	HINDLEFT	HR1	38.05	18.8333	1.91667	0	0.483333	147	1210	40	0	10	14	66.9174	90.3846	68.5889	12.1667	47.8333	25.5659	24.0625	26.6406	5	1	55.6667	3.33333	0	1	0	0	0	0	35.6726	696.55	1	6	6	153	92	1725	59	107	1	72.2889	0
7	366	DE001602631105	110	000191AB	000191B3	HINDLEFT	HR1	3.35	49.0167	7.63333	0	0	26	3493	388	0	0	14	72.2296	73.1538	42.575	55	5	20.1533	19.0781	24.0625	3	60	0	0	0	0	0	0	0	0.147222	0	0	0	0	0	0	0	0	0	0	1	0.147222	0
7	366	DE001602631105	110	000191AB	000191B3	HINDLEFT	HR1	0	60	0	0	0	0	3842	0	0	0	46	66.9509	83.1304	33.5028	59.5	0.5	20.1354	19.9375	20.4531	0	60.1667	0	0	0	0	0	0	0	0.00277008	0	0	0	0	0	0	0	0	0	0	1	0.00277008	0
7	366	DE001602631105	110	000191AB	000191B3	HINDLEFT	HR1	30.6667	4.26667	25.0667	0	0	120	263	1999	0	0	3	66.794	82	71.8111	26	34	19.6539	18.7344	20.4531	6	28.6667	30.5	0.833333	1	0	0	0	0	5.67797	7.7191	651.8	0	3	2	32	26	1737	55	107	1	15.6611	0
7	366	DE001602631105	110	000191AB	000191B3	HINDLEFT	HR1	15.45	12.3167	31.5333	0	0.733333	40	828	2620	0	8	1	68.4046	0	80.8194	39.1667	20.8333	15.7569	11.5156	20.2812	10	31.3333	28	0.666667	0	1	0	0	0	0.10929	35.4046	558.25	1	2	2	68	19	1812	56	103	1	23.2722	0
7	366	DE001602631105	110	000191AB	000191B3	HINDLEFT	HR1	0	60.15	0	0	0	0	3947	0	0	0	37	67.905	126.595	37.3878	60.1667	0	13.4151	12.2031	14.4375	0	60	0	0	0	0	0	0	0	0.369444	0	0	0	0	0	0	0	0	0	0	1	0.369444	0
7	877	DE001602948222	145	0001910D	19100000000	HINDLEFT	HR1	28.8667	30.8667	0	0	0	42	2113	0	0	0	30	74.7479	71.4	39.2194	59.8333	0.166667	18.1369	17.1875	20.2812	1	44.1667	14.1667	1.66667	1	1	0	0	0	9.52075	31.9176	303.9	1	8	7	32	27	2275	51	127	1	22.9861	0
7	877	DE001602948222	145	0001910D	19100000000	HINDLEFT	HR1	60.15	0	0	0	0	116	0	0	0	0	0	0	0	6.70278	60	0	20.841	19.0781	25.9531	0	60	0	0	0	0	0	0	0	2.78611	0	0	0	0	0	0	0	0	0	0	1	2.78611	0
7	877	DE001602948222	145	0001910D	19100000000	HINDLEFT	HR1	33.1333	26.0333	0.216667	0	0.683333	75	1778	8	0	13	28	73.602	65.1852	19.9611	60	0	22.8052	20.4531	26.6406	4	56	4	0	1	0	0	0	0	8.58358	20.1579	0	0	1	0	7	0	0	0	0	1	9.19444	0
7	877	DE001602948222	145	0001910D	19100000000	HINDLEFT	HR1	27.25	32.6333	0	0	0	78	2361	0	0	0	33	77.5795	71.7576	33.7333	59.8333	0.166667	18.8659	17.5312	20.4531	1	18.6667	39.8333	1.66667	1	1	0	0	0	6.94643	21.4142	1222.6	1	3	2	73	52	1537	68	132	1	50.1994	0
7	877	DE001602948222	145	0001910D	19100000000	HINDLEFT	HR1	15.25	41.65	3.1	0	0	84	2868	94	0	0	41	73.8776	70.875	93.9667	57.3333	2.66667	19.6083	17.5312	21.6562	5	0	59	1	0	0	0	0	0	0	15.1695	373.167	0	4	4	69	18	1700	52	112	1	21.1361	0
7	877	DE001602948222	145	0001910D	19100000000	HINDLEFT	HR1	40.2667	0	19.85	0	0	203	0	1718	0	0	0	0	0	67.2028	56.6667	3.33333	22.1516	19.0781	24.9219	1	0	57.1667	2.83333	0	0	0	0	0	0	27.9825	818.235	0	6	6	99	89	1600	67	154	1	65.3	0
7	877	DE001602948222	145	0001910D	19100000000	HINDLEFT	HR1	26.1833	0	31.8	0	1.3	35	0	2515	0	31	0	0	0	61.325	57.6667	2.33333	18.1746	16.8438	19.25	7	33	25.8333	1.16667	0	1	0	0	0	10.1295	36.6625	690.857	1	5	5	47	33	1787	62	173	1	35.1583	0
7	877	DE001602948222	145	0001910D	19100000000	HINDLEFT	HR1	37.9833	22.0333	0	0	0	103	1410	0	0	0	21	72.0699	69.55	35.9861	59.6667	0.5	17.6486	16.5	21.3125	2	52.5	5.66667	1.83333	1	1	0	0	0	0.332268	50.4722	507.091	1	6	5	11	35	1925	59	146	1	20.8306	0
7	877	DE001602948222	145	0001910D	19100000000	HINDLEFT	HR1	29.2167	31.0833	0	0	0	34	2177	0	0	0	30	75.1203	71.7586	18.9556	59.3333	0.666667	18.7919	18.2188	20.4531	2	51.6667	8.33333	0	1	1	0	0	0	5.65161	23.72	0	1	1	0	11	0	0	0	0	1	8.16111	0
7	877	DE001602948222	145	0001910D	19100000000	HINDLEFT	HR1	50.9333	0	9.38333	0	0	167	0	708	0	0	0	0	0	47.0333	56.6667	3.33333	18.2116	16.5	19.9375	3	28	27.8333	4.16667	1	0	0	0	0	8.57803	25.0556	636.72	0	12	11	39	104	1825	61	129	1	59.6139	0
7	877	DE001602948222	145	0001910D	19100000000	HINDLEFT	HR1	30.1333	14.9333	14.9333	0	0	137	1024	1257	0	0	15	75.2277	67.0714	82.4889	55.8333	4.16667	21.7871	19.4219	24.4062	2	0	56	4	0	0	0	0	0	0	29.1994	718.833	0	7	7	99	110	1825	60	114	1	75.175	0
7	877	DE001602948222	145	0001910D	19100000000	HINDLEFT	HR1	9.91667	8.9	39.8	0	1.06667	20	522	3260	0	28	7	70.7195	70.5	91.1861	55.3333	4.66667	18.953	17.1875	19.9375	6	18.8333	40	1.16667	0	1	0	0	0	0	38.8531	526.286	1	6	6	98	27	2025	57	107	1	36.675	0
7	877	DE001602948222	145	0001910D	19100000000	HINDLEFT	HR1	15.9833	43.7833	0	0	0	27	3077	0	0	0	44	74.5091	71.5	33.7028	60	0	18.3345	17.0156	21.6562	1	60	0	0	0	0	0	0	0	0.286111	0	0	0	0	0	0	0	0	0	0	1	0.286111	0
7	877	DE001602948222	145	0001910D	19100000000	HINDLEFT	HR1	13.3167	19.6167	27.35	0	0	35	1341	2406	0	0	19	76.6186	73.7778	83.55	56.8333	3.16667	18.203	16.6719	19.9375	3	28.3333	30.3333	1.33333	1	0	0	0	0	9.84393	35.6201	778.875	0	3	3	80	41	1650	67	136	1	39.75	0
7	877	DE001602948222	145	0001910D	19100000000	HINDLEFT	HR1	16.7667	0	41.4667	0	1.25	43	0	3420	0	28	0	0	0	117.642	57.3333	2.66667	17.3181	16.8438	18.2188	7	14.8333	43.8333	1.5	0	1	0	0	0	0.809524	33.2724	396.333	1	5	5	91	33	1825	61	169	1	34.7701	0
7	877	DE001602948222	145	0001910D	19100000000	HINDLEFT	HR1	43.6667	16.6167	0	0	0	49	1065	0	0	0	17	72.33	65.0625	18.3139	58.1667	1.83333	18.6928	17.0156	20.2812	1	60	0	0	0	0	0	0	0	1.20833	0	0	0	0	0	0	0	0	0	0	1	1.20833	0
7	877	DE001602948222	145	0001910D	19100000000	HINDLEFT	HR1	7.56667	9.45	42.9833	0	0	67	650	3074	0	0	9	75.0504	73	133.275	57.3333	2.66667	18.3937	16.1562	19.9375	8	6.83333	51.1667	2	1	0	0	0	0	43.0435	25.9404	583.583	0	7	6	101	53	1912	56	121	1	46.7139	0
7	877	DE001602948222	145	0001910D	19100000000	HINDLEFT	HR1	9.28333	48.2667	1.91667	0	0	82	3454	90	0	0	50	78.2776	68.5625	93.9444	59.6667	0.333333	18.3512	15.2969	22.5156	8	0	55.8333	4.16667	0	0	0	0	0	0	34.8806	674.6	0	8	8	130	111	1800	59	123	1	79.3056	0
7	877	DE001602948222	145	0001910D	19100000000	HINDLEFT	HR1	27.15	32.9667	0.583333	0	0	99	2358	25	0	0	32	76.7652	73.7097	66.9224	59.6667	0.5	21.0904	15.2969	25.2656	2	21.5	35	3.5	0	1	0	0	0	0.427419	51.893	951.619	1	8	8	99	102	1625	67	147	1	86.65	0
7	877	DE001602948222	145	0001910D	19100000000	HINDLEFT	HR1	53.5	6.5	0	0	0	93	417	0	0	0	8	71.8483	63.7143	13.3806	59.6667	0.333333	17.5537	14.9531	27.5	2	60	0	0	1	1	0	0	0	7.52222	0	0	0	0	0	2	0	0	0	0	1	7.52222	0
7	877	DE001602948222	145	0001910D	19100000000	HINDLEFT	HR1	19.1667	40.8333	0	0	0	27	2926	0	0	0	43	77.84	67.2791	19.2833	60	0	20.107	17.3594	27.5	2	60	0	0	0	0	0	0	0	0.163889	0	0	0	0	0	0	0	0	0	0	1	0.163889	0
7	877	DE001602948222	145	0001910D	19100000000	HINDLEFT	HR1	15.8667	22.35	21.7833	0	0	46	1579	1724	0	0	26	74.5629	59.04	63.3083	57.6667	2.33333	19.2097	17.1875	22.6875	4	33.8333	24.3333	1.83333	1	0	0	0	0	4.09615	41	385.818	0	7	6	61	37	2075	54	119	1	30.2139	0
7	877	DE001602948222	145	0001910D	19100000000	HINDLEFT	HR1	13.7	0	44.1667	0	1.48333	62	0	3501	0	36	0	0	0	104.708	55	5	17.7583	17.1875	18.5625	11	11.3333	46	2.66667	0	1	0	0	0	0	33.4662	442	1	8	8	97	53	2000	56	142	1	45.7667	0
7	877	DE001602948222	145	0001910D	19100000000	HINDLEFT	HR1	34.7333	25.4333	0	0	0	92	1781	0	0	0	26	75.07	67.28	17.1278	59.6667	0.333333	16.3503	15.6406	17.5312	2	58.8333	1.16667	0	1	1	0	0	0	3.22663	159.714	0	1	1	0	3	0	0	0	0	1	6.26944	0
7	877	DE001602948222	147	0001910D	19100000000	HINDLEFT	HR1	17.85	41.1833	1.28333	0	0	50	2931	50	0	0	40	77.5305	71.7436	29.0583	59	1	20.6486	17.875	22	4	46.1667	13.6667	0.333333	2	2	0	0	0	14.1733	40.3415	429.5	2	4	2	21	8	2800	46	117	1	22.4183	0
7	877	DE001602948222	147	0001910D	19100000000	HINDLEFT	HR1	29.8833	0	28.45	0	1.43333	49	0	2188	0	26	0	0	0	55.7222	53.5	6.5	17.9134	17.1875	18.5625	8	25.6667	32.8333	1.5	1	0	0	0	0	8.49057	24.1771	265.111	0	9	8	54	26	2300	60	110	1	23.2722	0
7	877	DE001602948222	147	0001910D	19100000000	HINDLEFT	HR1	9.46667	16.1	34.4333	0	0	52	1136	2767	0	0	17	78.175	70.4375	86.7528	55.6667	4.33333	18.558	17.5312	19.0781	6	0	56.5	3.5	0	0	0	0	0	0	31.115	452.286	0	14	14	104	81	1900	56	131	1	55.6833	0
7	877	DE001602948222	147	0001910D	19100000000	HINDLEFT	HR1	31.95	26.1833	1.55	0	0	30	1885	56	0	0	25	76.6093	72.08	16.2444	60	0	18.6375	17.7031	19.9375	3	57.1667	2.5	0.333333	0	1	0	0	0	0.349112	86.3	334	1	2	2	7	7	2200	59	129	1	6.97778	0
7	877	DE001602948222	147	0001910D	19100000000	HINDLEFT	HR1	26.7167	33.6	0	0	0	199	2353	0	0	0	35	75.2331	67.1471	93.1025	57.6667	2.5	21.7027	19.25	24.75	2	1.16667	55.5	3.33333	1	0	0	0	0	142.167	19.3567	612.3	0	9	8	101	88	1687	62	128	1	56.3917	0
7	877	DE001602948222	147	0001910D	19100000000	HINDLEFT	HR1	35.5833	24.5833	0	0	0	168	1783	0	0	0	24	78.5639	77.3913	37.4111	58.6667	1.33333	22.1091	17.3594	27.6719	1	27.5	29.6667	2.83333	0	1	0	0	0	0	48.2131	1059.76	1	5	5	80	92	1550	68	149	1	74.5528	0
7	877	DE001602948222	147	0001910D	19100000000	HINDLEFT	HR1	28.55	21.1667	8.9	0	0.6	37	1573	731	0	6	20	78.5875	74.7895	37.1444	58.5	1.5	16.7361	15.6406	17.875	5	45.5	13.6667	0.833333	2	1	0	0	0	8.46715	38.5926	404.6	1	4	3	23	20	2062	53	107	1	20.7472	0
7	877	DE001602948222	147	0001910D	19100000000	HINDLEFT	HR1	15.6167	0	43.1667	0	0.9	19	0	3461	0	23	0	0	0	91.0083	55.1667	4.83333	18.3052	17.875	18.9062	9	23	34.8333	2.16667	0	1	0	0	0	0.62406	37.4626	465.385	1	7	7	63	51	1987	57	131	1	39.3056	0
7	877	DE001602948222	147	0001910D	19100000000	HINDLEFT	HR1	41.7667	18.45	0	0	0	75	1195	0	0	0	18	70.7651	65.5294	11.5611	60	0	19.9829	18.7344	22	2	60	0	0	0	0	0	0	0	2.52778	0	0	0	0	0	0	0	0	0	0	1	2.52778	0
7	877	DE001602948222	147	0001910D	19100000000	HINDLEFT	HR1	43.4	16.6	0	0	0	159	1015	0	0	0	15	72.4382	68.5385	47.4333	57.3333	2.66667	22.0127	19.9375	25.7812	3	35.5	22.6667	1.83333	2	1	0	0	0	12.1713	25.9925	758.091	1	2	1	57	53	1550	65	132	1	40.0694	0
7	877	DE001602948222	147	0001910D	19100000000	HINDLEFT	HR1	32.75	23.8833	3.36667	0	0	90	1726	222	0	0	25	77.1955	69	64.4556	58.5	1.5	22.7426	20.1094	23.8906	3	0	57.8333	2.16667	0	0	0	0	0	0	19.2968	1649.08	0	2	2	92	71	1475	71	140	1	78.15	0
7	877	DE001602948222	147	0001910D	19100000000	HINDLEFT	HR1	1.68333	3.25	53.4167	0	1.3	12	203	4417	0	20	4	84.5716	62.6667	123.203	53.8333	6.16667	19.2039	17.5312	20.4531	7	5.16667	54.1667	0.666667	0	1	0	0	0	2	16.497	446.5	1	4	4	87	15	1725	61	139	1	20.2278	0
7	877	DE001602948222	147	0001910D	19100000000	HINDLEFT	HR1	24.1	35.9	0	0	0	42	2445	0	0	0	35	73.974	70.2941	15.5222	60	0	19.0571	17.7031	20.4531	2	60.1667	0	0	0	0	0	0	0	0.116343	0	0	0	0	0	0	0	0	0	0	1	0.116343	0
7	877	DE001602948222	147	0001910D	19100000000	HINDLEFT	HR1	24.5	28.0667	6.56667	0	1.05	57	2063	426	0	26	29	78.2439	70.5185	68.55	60	0	19.7511	16.8438	22	9	14.3333	44.1667	1.5	1	0	0	0	0	17.9011	17.55	377.222	0	5	4	78	29	2150	54	126	1	26.6306	0
7	877	DE001602948222	147	0001910D	19100000000	HINDLEFT	HR1	6.6	0	53.2833	0	0	39	0	4087	0	0	0	0	0	130.622	50.1667	9.83333	18.0987	16.8438	18.9062	7	0	58.1667	1.83333	0	0	0	0	0	0	19.1232	508.818	0	7	7	65	39	1912	59	152	1	34.0861	0
7	877	DE001602948222	147	0001910D	19100000000	HINDLEFT	HR1	13.6667	46.1333	0	0	0	16	3363	0	0	0	47	78.6695	71.1087	33.7194	59.6667	0.333333	19.1855	18.0469	20.1094	2	41.5	17.8333	0.666667	0	1	0	0	0	0.32377	29.0625	523.75	1	3	3	27	15	2175	49	91	1	15.0806	0
7	877	DE001602948222	147	0001910D	19100000000	HINDLEFT	HR1	28	3.63333	28.8333	0	0	67	182	2224	0	0	3	75.6709	64.5	75.1773	56.6667	3.5	20.1184	18.9062	20.9688	8	19.1667	39.5	1.33333	1	0	0	0	0	9.55	34.6681	247.375	0	8	7	89	27	2112	50	69	1	31.0222	0
7	877	DE001602948222	147	0001910D	19100000000	HINDLEFT	HR1	6.68333	27.3	26.0167	0	0	76	1922	1582	0	0	28	76.6174	66.8148	118.15	55.8333	4.16667	20.4667	18.7344	23.375	14	0	56.8333	3.16667	0	0	0	0	0	0	28.4516	761.684	0	8	8	93	87	1662	63	133	1	67.15	0
7	877	DE001602948222	147	0001910D	19100000000	HINDLEFT	HR1	26.5	33.5	0	0	0	92	2420	0	0	0	39	78.3021	63.6842	75.3111	59.3333	0.666667	24.5874	22.5156	27.6719	2	0	59.3333	0.666667	0	0	0	0	0	0	20.8624	346.5	0	4	4	111	14	2300	50	110	1	24.4806	0
7	877	DE001602948222	147	0001910D	19100000000	HINDLEFT	HR1	8.65	51.35	0	0	0	37	3688	0	0	0	53	78.7576	69.6538	46.7778	60	0	18.2689	14.2656	25.0938	2	43.3333	13.6667	3	0	1	0	0	0	0	41.2069	976.444	1	4	4	48	88	1587	66	137	1	58.7806	0
7	877	DE001602948222	147	0001910D	19100000000	HINDLEFT	HR1	30.1833	29.1833	0	0	0	43	2114	0	0	0	34	76.6513	61.9118	25.4444	60	0	15.2878	13.2344	18.3906	1	60	0	0	0	0	0	0	0	0.222222	0	0	0	0	0	0	0	0	0	0	1	0.222222	0
7	877	DE001602948222	147	0001910D	19100000000	HINDLEFT	HR1	2.13333	33.4833	22.7833	0	2.01667	6	2472	1845	0	33	38	79.9512	64.8378	67.8611	59.1667	0.833333	15.5986	14.7812	16.8438	8	31.3333	28	0.666667	1	0	0	0	0	12.4093	22.1472	464.25	0	4	3	45	15	2212	48	78	1	21.8389	0
7	877	DE001602948222	147	0001910D	19100000000	HINDLEFT	HR1	32.7667	6.46667	20.7667	0	0	23	359	1694	0	0	5	69.1013	73	49.1111	59.5	0.5	16.4654	15.8125	17.1875	4	41	18	1	0	1	0	0	0	1.11203	31.8053	292.167	1	5	5	35	22	1625	67	147	1	15.5972	0
7	877	DE001602948222	147	0001910D	19100000000	HINDLEFT	HR1	34.0167	25.0167	0	0	0	122	1748	0	0	0	27	73.6462	67.037	23.675	59.6667	0.333333	16.2923	14.2656	19.7656	1	56.3333	3.66667	0.166667	1	1	0	0	0	4.78402	63.4545	304	1	2	1	12	4	2700	51	45	1	9.18837	0
7	982	DE001602631596	146	0001947E	19202	HINDRIGHT	HR1	12.7333	47.3167	0	0	0	13	2887	0	0	0	52	65.3264	55.48	17.7083	29.3333	30.6667	19.1913	18.0469	23.5469	4	60	0	0	0	0	0	0	0	0.766667	0	0	0	0	0	0	0	0	0	0	-1	0.766667	0
7	982	DE001602631596	146	0001947E	19202	HINDRIGHT	HR1	28.25	30.55	0.216667	0	0.5	13	1783	9	0	5	30	62.5726	59.2414	19.4056	15	45	21.3378	20.1094	26.9844	4	60	0	0	0	0	0	0	0	4.01667	0	0	0	0	0	0	0	0	0	0	-1	4.01667	0
7	982	DE001602631596	146	0001947E	19202	HINDRIGHT	HR1	56	0	3.26667	0	0.5	228	0	72	0	8	0	0	0	42.4583	31.3333	28.6667	21.3337	19.0781	26.9844	6	52.6667	7.33333	0	1	1	0	0	0	11.0633	110.318	0	1	1	0	49	0	0	0	0	-1	23.1944	0
7	982	DE001602631596	146	0001947E	19202	HINDRIGHT	HR1	55.1667	3.2	0	0	1.01667	51	157	0	0	23	3	51.7466	42.5	8.28333	4	56	20.1554	19.0781	21.1406	4	60	0	0	0	0	0	0	0	8.74167	0	0	0	0	0	0	0	0	0	0	-1	8.74167	0
7	982	DE001602631596	146	0001947E	19202	HINDRIGHT	HR1	46.3667	6.23333	6.06667	0	1.66667	297	326	264	0	8	7	56.1906	45.7143	91.075	8	52	18.7518	17.3594	20.4531	7	8.16667	46.5	5.33333	1	0	0	0	0	27.2037	66.438	261.094	0	13	12	387	132	2087	67	115	-1	77.8556	0
7	982	DE001602631596	146	0001947E	19202	HINDRIGHT	HR1	38.1833	0	18.8833	0	2.16667	270	0	1497	0	26	0	0	0	95.6194	4.16667	55.8333	21.4545	19.5938	23.375	7	0	55.3333	4.66667	0	0	0	0	0	0	65.0633	418.714	0	6	6	404	137	1962	65	116	-1	92.5694	0
7	982	DE001602631596	146	0001947E	19202	HINDRIGHT	HR1	13.4833	22.9833	22.5167	0	0.883333	25	1296	1546	0	18	24	62.3066	54.087	57.3583	28.8333	31.1667	18.219	16.1562	20.4531	10	40.3333	18.3333	1.5	0	1	0	0	0	2.34177	63.887	284.556	1	4	4	161	31	2775	64	93	-1	28.9834	0
7	982	DE001602631596	146	0001947E	19202	HINDRIGHT	HR1	18.5667	40.3667	0	0	0.716667	12	2444	0	0	8	40	64.5111	60.3	31.6806	44.8333	15.1667	18.2357	17.0156	20.9688	3	60	0	0	0	0	0	0	0	5.98611	0	0	0	0	0	0	0	0	0	0	-1	5.98611	0
7	982	DE001602631596	146	0001947E	19202	HINDRIGHT	HR1	29.3833	30.4	0.7	0	0	28	1719	24	0	0	31	60.3318	54.3	29.2306	43	17	17.9712	16.5	20.4531	3	60	0	0	0	0	0	0	0	10.4278	0	0	0	0	0	0	0	0	0	0	-1	10.4278	0
7	982	DE001602631596	146	0001947E	19202	HINDRIGHT	HR1	55.5667	0	4	0	0.333333	107	0	127	0	8	0	0	0	37.4792	44	16.1667	16.1698	15.125	18.7344	8	44	13.3333	2.66667	2	1	0	0	0	16.9925	68.0633	501.688	0	3	3	111	70	1962	68	130	-1	49.7417	0
7	982	DE001602631596	146	0001947E	19202	HINDRIGHT	HR1	54.7	0	4.46667	0	0.766667	231	0	123	0	15	0	0	0	61.8222	17.6667	42.3333	20.3347	15.6406	22.6875	8	16.6667	38.5	4.83333	0	1	0	0	0	5.51579	68.5169	492.483	1	10	10	301	130	1862	72	132	-1	86.0444	0
7	982	DE001602631596	146	0001947E	19202	HINDRIGHT	HR1	36.5833	23.4167	0	0	0	43	1211	0	0	0	25	56.681	48.1667	13.325	59.6667	0.333333	13.7218	12.7188	15.6406	2	60	0	0	0	0	0	0	0	0.927778	0	0	0	0	0	0	0	0	0	0	-1	0.927778	0
7	982	DE001602631596	146	0001947E	19202	HINDRIGHT	HR1	60	0	0	0	0	116	0	0	0	0	0	0	0	18.6806	52	8	15.0224	13.0625	16.1562	0	60	0	0	0	0	0	0	0	0.688889	0	0	0	0	0	0	0	0	0	0	-1	0.688889	0
7	982	DE001602631596	146	0001947E	19202	HINDRIGHT	HR1	20.5333	0	38.5	0	0.6	75	0	3150	0	12	0	0	0	91.7639	20.1667	39.8333	16.6922	14.6094	19.5938	8	18.3333	39	2.66667	1	0	0	0	0	15.5929	43.3333	228	0	5	5	220	58	2375	64	102	-1	42.8333	0
7	982	DE001602631596	146	0001947E	19202	HINDRIGHT	HR1	15.9667	34.9667	7.9	0	0.983333	90	2071	367	0	28	37	64.3378	55.3056	42.2056	28.3333	31.6667	18.3794	17.1875	19.9375	8	50.5	6.66667	2.83333	0	1	0	0	0	2.2953	71.7778	214.471	1	5	5	71	57	2525	63	111	-1	21	0
7	982	DE001602631596	146	0001947E	19202	HINDRIGHT	HR1	38.9	19.4667	1.58333	0	0	55	1170	30	0	0	20	64.3322	58.55	18.3889	28	32	19.5856	18.5625	20.9688	3	55.8333	4.16667	0	1	0	0	0	0	6.44412	31.85	0	0	1	0	26	0	0	0	0	-1	7.85556	0
7	982	DE001602631596	146	0001947E	19202	HINDRIGHT	HR1	15.9	5.48333	37.3833	0	1.31667	57	289	3062	0	29	6	56.7428	52.6	75.3722	13	47	19.9189	19.25	20.9688	9	19.8333	39.1667	1	1	1	0	0	0	21.0783	36.159	736	1	2	2	254	33	1737	68	123	-1	43.0056	0
7	982	DE001602631596	146	0001947E	19202	HINDRIGHT	HR1	48.2667	0	9.08333	0	2.26667	275	0	537	0	19	0	0	0	94.4972	17.8333	42.1667	19.3698	18.3906	22.1719	9	16.5	39.1667	4.33333	1	1	0	0	0	20.3131	55.6681	515.154	1	7	6	297	115	2012	62	106	-1	79.1306	0
7	982	DE001602631596	146	0001947E	19202	HINDRIGHT	HR1	31.9	21.7	5.7	0	0.716667	227	1292	207	0	9	22	62.8748	59	60.6306	29.6667	30.3333	20.3223	16.1562	24.0625	7	31.3333	24	4.83333	0	1	0	0	0	0.0983607	90.8792	450.414	1	7	7	223	127	1987	65	110	-1	73.7424	0
7	982	DE001602631596	146	0001947E	19202	HINDRIGHT	HR1	35.05	24.65	0	0	0	54	1478	0	0	0	21	63.9554	69.1429	16.3444	46.8333	13.1667	15.9751	15.125	16.8438	1	60	0	0	0	0	0	0	0	0.663889	0	0	0	0	0	0	0	0	0	0	-1	0.663889	0
7	982	DE001602631596	146	0001947E	19202	HINDRIGHT	HR1	42	18.3	0	0	0	60	1001	0	0	0	18	58.8799	54.0588	32.1579	52	8.16667	15.6347	14.7812	16.3281	2	60	0	0	1	1	0	0	0	8.84444	0	0	0	0	0	0	3	0	0	0	-1	8.84444	0
7	982	DE001602631596	146	0001947E	19202	HINDRIGHT	HR1	24.65	35.5167	0	0	0	34	2117	0	0	0	35	63.8055	59.4412	31.3889	50	10	16.3732	15.125	17.5312	2	55	4.33333	0.666667	1	0	0	0	0	5.34328	92.381	219.75	0	3	2	23	14	2537	65	93	-1	12.8028	0
7	982	DE001602631596	146	0001947E	19202	HINDRIGHT	HR1	12.7	0	44.15	0	2.21667	77	0	3663	0	33	0	0	0	94.1083	3.83333	56.1667	17.7201	15.125	19.5938	6	12.3333	45.3333	2.33333	0	1	0	0	0	0.318841	50.8448	196.214	1	5	5	341	50	2275	62	97	-1	46.8139	0
7	982	DE001602631596	146	0001947E	19202	HINDRIGHT	HR1	23.3167	35.5333	1.11667	0	0.483333	38	2074	38	0	9	34	63.0433	59.697	28.2917	23.6667	36.3333	20.2793	19.5938	20.9688	6	60	0	0	0	0	0	0	0	1.21389	0	0	0	0	0	0	0	0	0	0	-1	1.21389	0
7	982	DE001602631596	147	0001947E	19202	HINDRIGHT	HR1	59.2667	0	0	0	1.25	90	0	0	0	21	0	0	0	39.1056	37.3333	22.6667	19.5162	18.0469	22.5156	6	60	0	0	1	1	0	0	0	11.7639	0	0	0	0	0	5	0	0	0	0	-1	11.7639	0
7	982	DE001602631596	147	0001947E	19202	HINDRIGHT	HR1	55.5667	0	2.71667	0	2.01667	148	0	100	0	15	0	0	0	40.4694	44	16	17.9944	17.3594	19.0781	6	60	0	0	0	0	0	0	0	1.94167	0	0	0	0	0	0	0	0	0	0	-1	1.94167	0
7	982	DE001602631596	147	0001947E	19202	HINDRIGHT	HR1	31.2	28.8	0	0	0	25	1536	0	0	0	28	58.0423	54.963	17.9083	22.1667	37.8333	19.8518	18.7344	22.5156	2	60	0	0	1	1	0	0	0	10.1806	0	0	0	0	0	2	0	0	0	0	-1	10.1806	0
7	982	DE001602631596	147	0001947E	19202	HINDRIGHT	HR1	16.7167	42.9833	0	0	0	11	2549	0	0	0	43	62.2221	56.8837	17.9	12.1667	47.8333	20.155	19.25	21.1406	1	60	0	0	0	0	0	0	0	3.84722	0	0	0	0	0	0	0	0	0	0	-1	3.84722	0
7	982	DE001602631596	147	0001947E	19202	HINDRIGHT	HR1	54.1167	0	3.88333	0	2.05	267	0	143	0	42	0	0	0	91.8944	14	46	21.3961	19.25	23.375	10	11	45.5	3.5	1	0	0	0	0	60.0704	56.5672	373.952	0	9	9	325	96	1875	68	113	-1	75.7722	0
7	982	DE001602631596	147	0001947E	19202	HINDRIGHT	HR1	35.3333	18.1833	3.31667	0	2.8	206	1090	105	0	33	19	62.5248	57.2778	65.8556	22.1667	37.8333	20.9895	15.9844	24.0625	8	23.3333	31.6667	5.16667	0	1	0	0	0	1.94815	52.5077	326.323	1	7	7	226	138	2087	63	118	-1	57.1136	0
7	982	DE001602631596	147	0001947E	19202	HINDRIGHT	HR1	23	36.7	0	0	0	22	2283	0	0	0	37	66.0332	61.0541	17.1472	46.8333	13.1667	16.8232	15.2969	19.4219	1	60	0	0	0	0	0	0	0	2.075	0	0	0	0	0	0	0	0	0	0	-1	2.075	0
7	982	DE001602631596	147	0001947E	19202	HINDRIGHT	HR1	43.2	14.3	0	0	1.5	42	694	0	0	26	14	56.6439	49	19.0722	46	14	18.0163	14.9531	21.4844	6	60	0	0	1	1	0	0	0	11.4361	0	0	0	0	0	7	0	0	0	0	-1	11.4361	0
7	982	DE001602631596	147	0001947E	19202	HINDRIGHT	HR1	16.0167	44.15	0	0	0	20	2471	0	0	0	42	59.8515	58.8537	17.3878	56.6667	3.5	14.7674	14.4375	15.2969	2	60	0	0	0	0	0	0	0	0.986111	0	0	0	0	0	0	0	0	0	0	-1	0.986111	0
7	982	DE001602631596	147	0001947E	19202	HINDRIGHT	HR1	46.6667	9.81667	1.96667	0	1.01667	134	499	67	0	16	10	56.3235	49.1111	37.025	47.3333	12.6667	15.2611	14.6094	17.5312	8	44.5	12.8333	2.66667	1	0	0	0	0	7.51866	29.1184	366.312	0	2	2	69	66	1975	68	132	-1	28.025	0
7	982	DE001602631596	147	0001947E	19202	HINDRIGHT	HR1	58.7667	0	0	0	1	271	0	0	0	8	0	0	0	70.4528	6	54	21.3225	17.5312	23.375	4	0	58.1667	1.83333	0	0	0	0	0	0	30.7049	167.818	0	7	7	326	34	2750	57	70	-1	34.8944	0
7	982	DE001602631596	147	0001947E	19202	HINDRIGHT	HR1	41.7667	0	16.75	0	1.3	155	0	1117	0	29	0	0	0	76.7417	19.3333	40.6667	18.5978	16.5	21.6562	10	23.3333	33.1667	3.5	2	3	0	0	0	6.71852	58.2206	757.429	2	4	3	238	116	1675	70	128	-1	79.6944	0
7	982	DE001602631596	147	0001947E	19202	HINDRIGHT	HR1	49.4	0	7.46667	0	2.5	73	0	627	0	21	0	0	0	34.8833	41.3333	18.6667	16.8753	16.1562	18.5625	5	49.5	9	1.5	1	0	0	0	0	5.72757	46	414.444	0	2	2	67	35	2125	64	130	-1	21.5389	0
7	982	DE001602631596	147	0001947E	19202	HINDRIGHT	HR1	8.68333	0	51.0167	0	0	43	0	4198	0	0	0	0	0	111.275	8	52	19.842	18.5625	20.1094	5	13.5	45	1.5	0	1	0	0	0	0.960526	53.3309	184	1	4	4	344	28	2787	50	71	-1	45.5417	0
7	982	DE001602631596	147	0001947E	19202	HINDRIGHT	HR1	38.3333	21.9667	0	0	0	64	1189	0	0	0	21	59.3561	57.35	22.675	28.3333	31.6667	19.0352	18.7344	19.5938	1	60	0	0	0	0	0	0	0	0.783333	0	0	0	0	0	0	0	0	0	0	-1	0.783333	0
7	982	DE001602631596	147	0001947E	19202	HINDRIGHT	HR1	36.3167	23.3	0	0	0	54	1354	0	0	0	21	62.0805	61.4762	26.5583	26.8333	33.1667	18.9717	18.5625	19.25	1	59.6667	0.166667	0.166667	1	1	0	0	0	2.44915	1	1168	1	1	1	3	3	0	0	0	-1	5.66667	0
7	982	DE001602631596	147	0001947E	19202	HINDRIGHT	HR1	20.8167	38.9333	0	0	0	24	2290	0	0	0	39	62.568	57.9737	21.1944	36.8333	23.1667	18.579	17.875	22.8594	2	60	0	0	0	0	0	0	0	2.54444	0	0	0	0	0	0	0	0	0	0	-1	2.54444	0
7	982	DE001602631596	147	0001947E	19202	HINDRIGHT	HR1	46.35	8.53333	3.68333	0	1.68333	111	435	131	0	29	10	58.8473	46.2222	41.2222	4.33333	55.6667	21.9153	19.5938	23.7188	9	30.1667	25.6667	4.33333	1	0	0	0	0	22.7432	39.2829	471.115	0	4	4	156	112	2100	57	90	-1	62	0
7	982	DE001602631596	147	0001947E	19202	HINDRIGHT	HR1	41	0	15.7333	0	2.65	230	0	1263	0	21	0	0	0	92.0556	4.33333	55.6667	23.0706	20.9688	24.5781	8	0	54.3333	5.66667	0	0	0	0	0	0	63.3834	440.912	0	7	7	405	152	2100	59	104	-1	99.0389	0
7	982	DE001602631596	147	0001947E	19202	HINDRIGHT	HR1	13.2833	26.8167	20.05	0	0	21	1672	1427	0	0	28	64.9142	59.5556	39.3518	16.1667	44	20.7383	20.1094	21.3125	5	47	12.8333	0.166667	0	1	0	0	0	4.05776	49.2439	198	1	1	1	106	3	0	0	0	-1	14.8889	0
7	982	DE001602631596	147	0001947E	19202	HINDRIGHT	HR1	26.3833	30.45	1.86667	0	1.53333	26	1922	37	0	12	28	66.5512	67.4643	23.0889	16.8333	43.1667	21.5737	20.4531	23.2031	5	60	0	0	0	0	0	0	0	4.73333	0	0	0	0	0	0	0	0	0	0	-1	4.73333	0
7	982	DE001602631596	147	0001947E	19202	HINDRIGHT	HR1	9.48333	0	48.3167	0	1.08333	35	0	4081	0	27	0	0	0	93.1833	5	55	20.5995	19.7656	21.6562	7	8.16667	49	2.83333	1	0	0	0	0	30.7963	45.7336	168.941	0	8	7	352	52	2950	46	71	-1	49.3111	0
7	982	DE001602631596	147	0001947E	19202	HINDRIGHT	HR1	22.3	30.5833	6.51667	0	0.416667	57	1761	447	0	12	27	62.4433	63.36	39.2778	45.3333	14.6667	18.7282	17.3594	21.1406	6	52.8333	5.66667	1.5	0	1	0	0	0	1.42308	100.436	340.444	1	3	3	67	38	2287	58	102	-1	20.625	0
7	982	DE001602631596	147	0001947E	19202	HINDRIGHT	HR1	29.8833	28.65	1.18333	0	0	30	1608	32	0	0	28	61.8573	57.2963	35.6111	38.8333	21.1667	19.2987	17.3594	21.4844	5	60	0	0	1	1	0	0	0	14.9639	0	0	0	0	0	15	0	0	0	0	-1	14.9639	0
8	207	DE001602948128	44	0001947E	19137	HINDRIGHT	HR1	27.7167	30.5667	1.71667	0	0	13	2055	93	0	0	27	75.2407	70.4	18.5833	22.5	37.5	18.3023	17.5312	19.4219	5	52	8.16667	0	1	1	0	0	0	4.66346	30.4082	0	1	1	0	13	0	0	0	0	-1	8.15789	0
8	207	DE001602948128	44	0001947E	19137	HINDRIGHT	HR1	33.8667	22.0333	4.36667	0	0	90	1378	226	0	0	17	70.674	78	30.2333	17.6667	42.3333	17.6594	15.8125	18.7344	4	46.1667	12.8333	1	1	0	0	0	0	3.67021	14.1806	415.667	0	4	3	25	20	1925	53	133	-1	12.6389	0
8	207	DE001602948128	44	0001947E	19137	HINDRIGHT	HR1	11.1667	0	48.9	0	0	76	0	3776	0	0	0	0	0	131.183	12.8333	47.1667	15.6862	14.7812	17.5312	5	0	57.5	2.5	0	0	0	0	0	0	15.687	518.867	0	10	10	100	60	1800	57	123	-1	36.6528	0
8	207	DE001602948128	44	0001947E	19137	HINDRIGHT	HR1	20.3833	37.1167	2.33333	0	0	83	2530	194	0	0	37	74.1015	66.3056	50.5444	41.5	18.5	14.5263	13.0625	17.7031	3	26.8333	30.8333	2.33333	0	1	0	0	0	0.198718	30.4684	401.5	1	10	10	59	57	1950	54	124	-1	31.7806	0
8	207	DE001602948128	44	0001947E	19137	HINDRIGHT	HR1	26.8	31.8167	1.65	0	0	63	2184	32	0	0	32	75.9393	70.3548	38.9612	39	21.1667	15.4678	13.9219	16.1562	4	36.5	20.8333	2.66667	2	1	0	0	0	12.0804	36.9083	519.062	1	6	5	41	72	1787	55	139	-1	42.8889	0
8	207	DE001602948128	44	0001947E	19137	HINDRIGHT	HR1	33.95	23.9	2.2	0	0	129	1547	58	0	0	24	71.8053	63.7143	68.3139	5.33333	54.6667	18.847	15.2969	20.1094	7	0	54.6667	5.33333	0	0	0	0	0	0	39.5945	738.219	0	15	14	139	152	1637	57	133	-1	101.694	0
8	207	DE001602948128	44	0001947E	19137	HINDRIGHT	HR1	12.4333	34.6	12.9667	0	0	24	2374	939	0	0	31	76.5783	75.8276	51.55	45.3333	14.6667	15.7963	15.2969	18.3906	5	41.3333	16	2.66667	0	1	0	0	0	3.20165	35.4059	588.25	1	8	8	31	75	1575	63	166	-1	38.2389	0
8	207	DE001602948128	44	0001947E	19137	HINDRIGHT	HR1	27.9	31.7833	0	0	0	29	2232	0	0	0	32	75.8257	67.4375	25.1083	28.8333	31.1667	20.0771	15.9844	24.75	1	55.3333	4.66667	0	1	1	0	0	0	3.12952	14.3571	0	1	1	0	4	0	0	0	0	-1	4.00278	0
8	207	DE001602948128	44	0001947E	19137	HINDRIGHT	HR1	25.1667	34.2	0.583333	0	0	7	2309	8	0	0	31	72.3127	74.6667	18.5361	25.3333	34.6667	17.8036	17.0156	19.25	3	60	0	0	0	0	0	0	0	0.833333	0	0	0	0	0	0	0	0	0	0	-1	0.833333	0
8	207	DE001602948128	44	0001947E	19137	HINDRIGHT	HR1	36.05	19.3	5.01667	0	0	34	1208	396	0	0	16	70.4338	73.3571	31.5417	14	46	17.5527	16.8438	18.2188	3	42.6667	16	1.33333	1	0	0	0	0	3.88123	14.011	430	0	5	4	19	36	1812	54	129	-1	15.9111	0
8	207	DE001602948128	44	0001947E	19137	HINDRIGHT	HR1	19.6667	14.4833	25.8	0	0	106	942	1917	0	0	12	76.291	72.3333	88.125	28	32	15.6655	14.6094	18.0469	8	9.66667	48.8333	1.5	0	1	0	0	0	3.24528	13.0772	349.111	1	5	5	61	32	1787	60	152	-1	20.0306	0
8	207	DE001602948128	44	0001947E	19137	HINDRIGHT	HR1	2.16667	49.9167	7.96667	0	0	4	3561	504	0	0	49	76.4006	72.5833	48.0806	38.5	21.5	18.9048	17.875	19.4219	3	44.8333	14.5	0.666667	1	0	0	0	0	11.3869	14.2805	259.5	0	5	4	13	19	1925	57	97	-1	14.8028	0
8	207	DE001602948128	44	0001947E	19137	HINDRIGHT	HR1	13.1167	0	46.5667	0	0	38	0	3533	0	0	0	0	0	118.236	20.5	39.5	17.5472	17.1875	18.0469	4	8.5	49.3333	2.33333	0	1	0	0	0	4.97826	17.8439	543.786	1	10	10	74	63	1800	56	153	-1	36.6011	0
8	207	DE001602948128	44	0001947E	19137	HINDRIGHT	HR1	35.8833	22.75	1.36667	0	0	56	1438	30	0	0	19	72.0433	74.2222	20.025	26.5	33.5	17.3107	16.6719	17.875	4	50.6667	8.66667	0.666667	1	1	0	0	0	2.24252	45.4727	397.25	1	2	2	12	12	2125	54	93	-1	13.2361	0
8	207	DE001602948128	44	0001947E	19137	HINDRIGHT	HR1	31.65	28.35	0	0	0	21	1868	0	0	0	24	73.5364	75.3478	12.9056	23	37	18.2259	16.8438	19.4219	2	60	0	0	0	0	0	0	0	0.655556	0	0	0	0	0	0	0	0	0	0	-1	0.655556	0
8	207	DE001602948128	44	0001947E	19137	HINDRIGHT	HR1	37.9667	22.5167	0	0	0	78	1315	0	0	0	19	69.17	66.8235	42	10.1667	50	19.1019	17.875	20.625	3	25.1667	31.8333	3	1	0	0	0	0	7.26923	24.586	512.5	0	6	5	59	82	1825	55	118	-1	41.4778	0
8	207	DE001602948128	44	0001947E	19137	HINDRIGHT	HR1	18.2333	16.75	25.0167	0	0	66	1125	1997	0	0	16	74.883	69.375	94.2111	6	54	19.0829	15.9844	21.4844	4	0	55	5	0	0	0	0	0	0	22.197	700.267	0	10	10	94	139	1662	60	138	-1	78.7028	0
8	207	DE001602948128	44	0001947E	19137	HINDRIGHT	HR1	3.83333	3.85	52.2667	0	0	50	280	4143	0	0	4	79.6968	68	152.081	22.5	37.5	16.4866	14.6094	17.1875	9	0	55.8333	4.16667	0	0	0	0	0	0	25.0836	553.72	0	8	8	100	106	1762	57	131	-1	61.7944	0
8	207	DE001602948128	44	0001947E	19137	HINDRIGHT	HR1	11.6167	48.4333	0	0	0	28	3403	0	0	0	49	75.8175	68.4375	32.9556	50.6667	9.33333	14.7643	13.9219	15.6406	1	52	7.66667	0.333333	1	2	0	0	0	4.74919	45.1765	80.5	2	3	2	14	6	0	0	0	-1	10.8972	0
8	207	DE001602948128	44	0001947E	19137	HINDRIGHT	HR1	26.7833	30.0167	3.2	0	0	13	2053	196	0	0	29	74.1412	70.4643	24.5861	28.1667	31.8333	17.6647	15.4688	19.25	4	49.8333	9.5	0.666667	1	0	0	0	0	4.25987	17.2692	392.75	0	4	3	18	18	1725	60	192	-1	10.4556	0
8	207	DE001602948128	44	0001947E	19137	HINDRIGHT	HR1	12.8167	0	47.1833	0	0	22	0	3276	0	0	0	0	0	101.508	17.5	42.5	15.9798	14.7812	16.6719	12	0	56.6667	3.33333	0	0	0	0	0	0	10.5265	392.35	0	11	11	60	76	1825	55	141	-1	31.7389	0
8	207	DE001602948128	44	0001947E	19137	HINDRIGHT	HR1	26.8667	28.15	4.86667	0	0	167	1966	248	0	0	31	74.8718	64.6452	71.6389	24	36	16.7413	14.7812	19.25	7	0	51.3333	8.66667	0	0	0	0	0	0	40.2078	616.865	0	18	18	117	226	1787	55	124	-1	123.503	0
8	207	DE001602948128	44	0001947E	19137	HINDRIGHT	HR1	16.95	30.9333	11.9167	0	0	85	2039	506	0	0	29	73.1612	68	56.9944	42	18	16.6642	16.1562	17.3594	15	45	14.1667	0.833333	1	1	0	0	0	7.15556	31.9647	251.4	1	4	3	24	15	2612	40	83	-1	16.4056	0
8	207	DE001602948128	44	0001947E	19137	HINDRIGHT	HR1	12.9	15.5167	31.9	0	0	73	1053	2193	0	0	17	73.7399	64.5	88.925	27.1667	32.8333	16.4752	15.2969	17.7031	9	17.5	38.3333	4.33333	0	1	0	0	0	0.66	34.1149	543.923	1	15	15	63	115	1675	61	147	-1	61.5651	0
8	207	DE001602948128	45	0001947E	19137	HINDRIGHT	HR1	33.45	26.2333	0	0	0	23	1851	0	0	0	27	75.7064	65.963	18.9	32.8333	27.1667	15.9304	15.2969	16.5	1	52	8	0	1	1	0	0	0	3.95833	36.9375	0	1	1	0	10	0	0	0	0	-1	8.35556	0
8	207	DE001602948128	45	0001947E	19137	HINDRIGHT	HR1	21.7	38.3	0	0	0	35	2573	0	0	0	34	73.4695	73.6061	20.1528	50	10	15.2138	14.7812	15.9844	2	55.8333	4.16667	0	1	0	0	0	0	3.59412	21.2	0	0	1	0	8	0	0	0	0	-1	4.57222	0
8	207	DE001602948128	45	0001947E	19137	HINDRIGHT	HR1	6.23333	25.8667	28.1667	0	0	21	1668	2349	0	0	26	73.0905	65.5	88.375	19.3333	40.6667	17.4066	15.4688	18.7344	4	0	57.1667	2.83333	0	0	0	0	0	0	13.0583	484.118	0	10	10	76	76	1800	57	150	-1	35.3028	0
8	207	DE001602948128	45	0001947E	19137	HINDRIGHT	HR1	5.7	9.65	44.85	0	0	45	575	2732	0	0	9	69.9125	61.5	253.548	16.6667	43.5	16.0089	14.2656	17.5312	20	0	55.1667	4.83333	0	0	0	0	0	0	25.8248	581.69	0	13	13	93	130	1700	58	152	-1	70.6028	0
8	207	DE001602948128	45	0001947E	19137	HINDRIGHT	HR1	25.45	33	1.55	0	0	150	2209	61	0	0	30	73.4117	72	69.0583	24.1667	35.8333	15.475	14.7812	16.3281	6	0	56.6667	3.33333	0	0	0	0	0	0	28.3912	471.65	0	10	10	110	76	1737	58	143	-1	53.0167	0
8	207	DE001602948128	45	0001947E	19137	HINDRIGHT	HR1	11.5667	26.1833	22.25	0	0	68	1847	1797	0	0	27	76.4801	70.1154	78.9917	18.8333	41.1667	17.9316	15.9844	19.9375	3	2.5	51.8333	5.66667	0	1	0	0	0	0	38.9019	693.147	1	11	11	136	158	1662	59	137	-1	99.6111	0
8	207	DE001602948128	45	0001947E	19137	HINDRIGHT	HR1	19.2167	35.9667	4.81667	0	0	11	2473	237	0	0	35	75.6753	71.0588	24.6667	49.1667	10.8333	17.2496	15.4688	19.0781	4	60	0	0	0	0	0	0	0	5.90833	0	0	0	0	0	0	0	0	0	0	-1	5.90833	0
8	207	DE001602948128	45	0001947E	19137	HINDRIGHT	HR1	37.8	19.6	2.6	0	0	43	1249	87	0	0	16	72.0889	72.8	16.5056	17.6667	42.3333	19.1949	17.7031	20.625	4	57	3	0	1	1	0	0	0	9.78947	76.5	0	1	1	0	3	0	0	0	0	-1	13.125	0
8	207	DE001602948128	45	0001947E	19137	HINDRIGHT	HR1	15.9333	16	27.7667	0	0	52	1107	1883	0	0	16	74.2524	70.625	81.8639	22	38	16.6867	14.9531	18.7344	10	8.16667	49.8333	2	1	1	0	0	0	17.5455	14.6382	330.583	1	6	5	70	43	1875	54	131	-1	25.525	0
8	207	DE001602948128	45	0001947E	19137	HINDRIGHT	HR1	25.1	34.9	0	0	0	4	2339	0	0	0	31	73.5804	73.7	16.5778	32	28	17.6482	17.0156	18.3906	2	60	0	0	0	0	0	0	0	1.78333	0	0	0	0	0	0	0	0	0	0	-1	1.78333	0
8	207	DE001602948128	45	0001947E	19137	HINDRIGHT	HR1	21.3833	21.4833	17.4333	0	0	39	1363	1213	0	0	18	71.0137	70.7059	67.4222	33.5	26.5	17.8313	17.3594	18.7344	8	35.8333	24	0.333333	1	0	0	0	0	6.57273	16.5683	228	0	2	1	37	6	2900	40	87	-1	11.6482	0
8	207	DE001602948128	45	0001947E	19137	HINDRIGHT	HR1	16.5333	14.9833	28.4833	0	0	72	999	1909	0	0	16	80.6335	64.5833	95.9472	28	32	17.1679	14.4375	18.7344	12	9	46.5	4.5	0	1	0	0	0	2.7551	13.9401	657	1	12	12	54	128	1687	60	141	-1	60.6472	0
8	207	DE001602948128	45	0001947E	19137	HINDRIGHT	HR1	27.1	32.6	0	0	0	23	2230	0	0	0	32	73.8306	66.9062	20.8556	49.5	10.5	14.8813	14.0938	16.5	1	56.8333	3.16667	0	1	1	0	0	0	6.16716	40.2105	0	1	1	0	5	0	0	0	0	-1	7.96389	0
8	207	DE001602948128	45	0001947E	19137	HINDRIGHT	HR1	10.3833	49	0.916667	0	0	4	3358	26	0	0	46	73.1842	72.8889	25.4361	45.3333	14.6667	15.7614	15.125	16.6719	2	49.3333	10.6667	0	1	1	0	0	0	4.08446	27.6094	0	1	1	0	19	0	0	0	0	-1	8.26667	0
8	207	DE001602948128	45	0001947E	19137	HINDRIGHT	HR1	5.78333	10.8333	43.55	0	0	35	674	3168	0	0	11	70.7502	61.6	116.158	19.8333	40.3333	16.2755	14.7812	17.5312	10	0.666667	56.6667	2.66667	1	0	0	0	0	155.444	15.1373	576.875	0	8	7	90	70	1687	63	138	-1	43.6111	0
8	207	DE001602948128	45	0001947E	19137	HINDRIGHT	HR1	16.7167	18.6833	24.65	0	0	68	1169	1475	0	0	18	72.0805	63	78.9306	22.3333	37.6667	17.6597	16.8438	18.7344	11	13.1667	43.5	3.33333	1	1	0	0	0	13.0533	37.2943	549.7	1	8	8	100	88	1762	58	111	-1	60.7111	0
8	207	DE001602948128	45	0001947E	19137	HINDRIGHT	HR1	35.0167	12.1667	12.3	0	0	99	703	556	0	0	12	66.9984	59.0909	64.8417	13.3333	46.6667	17.6864	15.2969	19.4219	11	5.66667	49.6667	4.66667	0	1	0	0	0	17.1379	35.33	958.964	1	8	8	104	143	1512	65	146	-1	105.703	0
8	207	DE001602948128	45	0001947E	19137	HINDRIGHT	HR1	21.15	37.9	1.11667	0	0	62	2561	40	0	0	36	75.2914	72.6857	31.2111	45.8333	14.1667	15.5411	14.6094	17.5312	4	54.1667	5.83333	0	1	1	0	0	0	11.4123	17.8857	0	1	1	0	8	0	0	0	0	-1	12.0417	0
8	207	DE001602948128	45	0001947E	19137	HINDRIGHT	HR1	13.15	36.1	11.05	0	0	6	2371	754	0	0	34	72.787	70.3636	47.6667	20.5	39.5	17.9996	16.6719	18.9062	5	32.3333	27	0.666667	1	0	0	0	0	8.15578	13.8726	456.25	0	4	3	36	20	1787	57	137	-1	15.6278	0
8	207	DE001602948128	45	0001947E	19137	HINDRIGHT	HR1	12.1667	7.46667	40.2	0	0	144	496	2713	0	0	9	82.3546	53.1429	128.628	27.5	32.5	15.9395	15.125	16.6719	13	0	57.5	2.5	0	0	0	0	0	0	17.542	326.8	0	10	10	97	55	1937	56	133	-1	30.4278	0
8	207	DE001602948128	45	0001947E	19137	HINDRIGHT	HR1	28.85	31.0167	0	0	0	30	2062	0	0	0	28	74.0304	72	18.7833	38.6667	21.3333	15.3193	14.4375	17.0156	2	52.1667	7	0.833333	1	2	0	0	0	5.84984	38.4762	498.2	2	3	2	12	22	1775	62	153	-1	16.4944	0
8	207	DE001602948128	45	0001947E	19137	HINDRIGHT	HR1	30.9167	17.5	11.4167	0	0	80	1122	804	0	0	16	71.5155	66.2667	69.0806	6.83333	53.1667	17.9352	15.8125	20.7969	4	5.66667	43.8333	10.5	1	0	0	0	0	40.3056	46.9464	535.079	0	23	24	107	283	1762	57	130	-1	131.706	0
8	207	DE001602948128	45	0001947E	19137	HINDRIGHT	HR1	20.7	0	39.4667	0	0	35	0	3085	0	0	0	0	0	102.031	31.8333	28.1667	15.5086	12.375	16.8438	4	10.6667	45.8333	3.66667	0	1	0	0	0	3.27119	25.1643	406.091	1	13	12	95	82	1912	55	138	-1	44.8006	0
8	207	DE001602948128	45	0001947E	19137	HINDRIGHT	HR1	17.0333	42.9667	0	0	0	8	2911	0	0	0	40	75.0131	71.1282	15.7667	55.8333	4.16667	16.7105	16.1562	17.3594	2	60	0	0	0	0	0	0	0	3.61111	0	0	0	0	0	0	0	0	0	0	-1	3.61111	0
8	334	DE001602631079	185	19453	0001947D	HINDLEFT	HR1	40.1667	0	20.1	0	0	141	0	1572	0	0	0	0	0	55.575	32.5	27.5	21.8847	20.625	22.6875	3	38.1667	20.3333	1.5	1	0	0	0	0	9.73504	21.641	564.222	0	6	5	40	37	1812	50	79	-1	27.4667	0
8	334	DE001602631079	185	19453	0001947D	HINDLEFT	HR1	18.7667	25.2833	14.2333	0	2.61667	82	1408	1280	0	49	25	61.3032	56.4583	73.7333	43.3333	16.6667	20.9804	19.9375	21.6562	8	43.5	16.3333	0.166667	0	1	0	0	0	0.0117188	25.3204	433	1	1	1	38	3	0	0	0	-1	8.45556	0
8	334	DE001602631079	185	19453	0001947D	HINDLEFT	HR1	33.9167	25.5	0.366667	0	0	142	1483	25	0	0	26	63.0444	57.12	20.7036	49	11.1667	22.2861	21.4844	23.2031	3	58.6667	1.33333	0	1	1	0	0	0	5.24148	155.5	0	1	1	0	2	0	0	0	0	-1	8.58056	0
8	334	DE001602631079	185	19453	0001947D	HINDLEFT	HR1	36.0833	21.1833	2.81667	0	0	242	1091	93	0	0	21	56.4487	51.6842	28.6333	42.5	17.5	22.8603	22	24.0625	8	60	0	0	0	0	0	0	0	5.01667	0	0	0	0	0	0	0	0	0	0	-1	5.01667	0
8	334	DE001602631079	185	19453	0001947D	HINDLEFT	HR1	53.3667	0	1.8	0	3.6	196	0	88	0	72	0	0	0	29.5333	31	29	22.0924	20.625	22.6875	13	34.5	21.3333	4.33333	2	1	0	0	0	20.2995	33.3594	945.923	1	8	8	50	118	1812	57	91	-1	91.5956	0
8	334	DE001602631079	185	19453	0001947D	HINDLEFT	HR1	27.4	13.8667	19.0333	0	0	89	671	1322	0	0	14	54.1807	51.6667	57.4306	15.6667	44.3333	21.9336	19.7656	23.8906	14	0	55	5	0	0	0	0	0	0	25.9939	886.433	0	8	8	142	131	1837	53	101	-1	97.6972	0
8	334	DE001602631079	185	19453	0001947D	HINDLEFT	HR1	42.0167	0	14.6167	0	1.66667	168	0	1150	0	43	0	0	0	46.9111	46.8333	13.1667	21.5197	20.9688	22.3438	11	48.3333	11.1667	0.5	0	1	0	0	0	7.29474	25.875	380	1	2	2	42	11	1950	38	50	-1	14.1167	0
8	334	DE001602631079	185	19453	0001947D	HINDLEFT	HR1	28.4167	27.0333	2.45	0	1.01667	95	1424	90	0	22	26	59.2942	57.5	16.2389	47.6667	12.3333	22.0489	21.4844	23.2031	13	60	0	0	0	0	0	0	0	5.87778	0	0	0	0	0	0	0	0	0	0	-1	5.87778	0
8	334	DE001602631079	185	19453	0001947D	HINDLEFT	HR1	30.7333	26.25	1.66667	0	1.65	96	1447	65	0	36	28	60.0905	52.2963	37.7806	49.3333	10.6667	21.6849	21.1406	22.5156	9	51.1667	8	0.833333	1	1	0	0	0	8.29642	47.4583	643.6	1	3	2	19	20	1875	46	106	-1	22.3417	0
8	334	DE001602631079	185	19453	0001947D	HINDLEFT	HR1	24.7667	10.3333	23.9333	0	0	154	574	1870	0	0	12	61.6693	50.6364	67.8	31.5	28.5	21.8045	20.4531	22.6875	5	37.5	21.3333	1.16667	1	1	0	0	0	20.2711	19.3906	709.571	1	6	5	51	28	2050	45	84	-1	33.3611	0
8	334	DE001602631079	185	19453	0001947D	HINDLEFT	HR1	59.3	0	0	0	0.8	252	0	0	0	22	0	0	0	14.3083	58.6667	1.33333	22.5046	22.1719	22.8594	4	60	0	0	0	0	0	0	0	8.84444	0	0	0	0	0	0	0	0	0	0	-1	8.84444	0
8	334	DE001602631079	185	19453	0001947D	HINDLEFT	HR1	40.3	15.2667	4.73333	0	0	181	835	177	0	0	11	58.4968	69.9	15.825	47.6667	12.3333	22.8021	22.1719	23.0312	7	60	0	0	0	0	0	0	0	8.91389	0	0	0	0	0	0	0	0	0	0	-1	8.91389	0
8	334	DE001602631079	185	19453	0001947D	HINDLEFT	HR1	12.95	41.3333	5.71667	0	0	114	2161	300	0	0	42	56.8046	52.6829	36.2111	54.8333	5.16667	24.6624	23.0312	25.4375	7	55.3333	4.66667	0	1	1	0	0	0	5.38253	27.9286	0	1	1	0	6	0	0	0	0	-1	7.13611	0
8	334	DE001602631079	185	19453	0001947D	HINDLEFT	HR1	14.9	15.2	24.6	0	5.95	37	795	1995	0	132	16	56.9147	48.8125	77.5623	34.5	25.6667	22.5899	20.4531	25.0938	14	30.5	27.6667	1.83333	1	1	0	0	0	16.4317	22.9036	451.273	1	7	6	55	33	2087	48	86	-1	32.7028	0
8	334	DE001602631079	185	19453	0001947D	HINDLEFT	HR1	42.15	7.61667	4.65	0	4.31667	166	359	186	0	102	7	56.8836	53.6667	36.0028	51	9	22.8952	22.3438	23.8906	18	56	4	0	1	1	0	0	0	10.7976	75.0833	0	1	1	0	7	0	0	0	0	-1	15.0833	0
8	334	DE001602631079	185	19453	0001947D	HINDLEFT	HR1	45.9167	8.7	5.11667	0	0	167	493	293	0	0	10	62.0318	51.9	29.8194	33.6667	26.3333	23.9116	23.2031	24.5781	4	46.8333	11.8333	1.5	1	0	0	0	0	19.507	32.2879	826.444	0	5	4	31	41	1912	51	87	-1	41.9612	0
8	334	DE001602631079	185	19453	0001947D	HINDLEFT	HR1	44.0167	8.46667	5.18333	0	2.5	249	448	163	0	26	8	57.2296	60.3333	30.0194	14	46	24.8748	22.5156	25.9531	14	5.83333	49.5	4.66667	0	1	0	0	0	0	34.3179	963.714	1	8	8	132	129	1725	54	88	-1	103.744	0
8	334	DE001602631079	185	19453	0001947D	HINDLEFT	HR1	0	59.5333	0.466667	0	0	0	3671	31	0	0	58	66.1608	62.9649	35.8111	60	0	24.6154	22	26.4688	2	60	0	0	0	0	0	0	0	0.0972222	0	0	0	0	0	0	0	0	0	0	-1	0.0972222	0
8	334	DE001602631079	185	19453	0001947D	HINDLEFT	HR1	30.5833	28.9667	0	0	0	89	1761	0	0	0	28	65.7659	62.2857	13.5639	44.5	15.5	23.561	22.6875	24.75	1	60	0	0	0	0	0	0	0	0.158333	0	0	0	0	0	0	0	0	0	0	-1	0.158333	0
8	334	DE001602631079	185	19453	0001947D	HINDLEFT	HR1	26.35	32.05	0	0	2.26667	106	1695	0	0	38	31	58.0463	54.7333	23.6333	49.8333	10.1667	21.6806	20.2812	23.5469	6	58	1.83333	0.166667	1	1	0	0	0	5.42241	6.09091	1724	1	2	1	1	4	2300	82	124	-1	10.2167	0
8	334	DE001602631079	185	19453	0001947D	HINDLEFT	HR1	59.0167	0	0	0	0.466667	184	0	0	0	8	0	0	0	14.7389	53.5	6.5	20.5078	19.25	22.3438	2	60	0	0	0	0	0	0	0	5.31111	0	0	0	0	0	0	0	0	0	0	-1	5.31111	0
8	334	DE001602631079	185	19453	0001947D	HINDLEFT	HR1	51	0	9.41667	0	0	288	0	523	0	0	0	0	0	45.05	9.16667	50.8333	21.7861	19.9375	23.5469	9	7.16667	46.1667	6.66667	1	0	0	0	0	50.4	30.4509	873.5	0	15	15	115	184	1700	55	99	-1	126.617	0
8	334	DE001602631079	185	19453	0001947D	HINDLEFT	HR1	15.6167	0	41.2833	0	2.48333	89	0	3303	0	44	0	0	0	105.042	22.1667	37.8333	21.7245	21.1406	22.3438	9	19.3333	37.3333	3.33333	0	1	0	0	0	6.75676	37.6594	590.9	1	11	11	133	84	2000	47	95	-1	58.8667	0
8	334	DE001602631079	185	19453	0001947D	HINDLEFT	HR1	59.8667	0	0	0	0	188	0	0	0	0	0	0	0	12.9944	44.8333	15.1667	22.6632	21.3125	23.5469	0	60	0	0	0	0	0	0	0	9.76389	0	0	0	0	0	0	0	0	0	0	-1	9.76389	0
8	334	DE001602631079	189	19259	0001947D	HINDLEFT	HR1	32.9833	27.4667	0	0	0	191	1544	0	0	0	30	60.4577	52.2069	22.4681	14	46.1667	20.146	19.0781	22.6875	1	60	0	0	0	0	0	0	0	0.222222	0	0	0	0	0	0	0	0	0	0	-1	0.222222	0
8	334	DE001602631079	189	19259	0001947D	HINDLEFT	HR1	46.4333	11.4167	1.86667	0	0	216	637	64	0	0	12	61.4505	54.0833	19.3056	9	51	21.6429	19.25	25.7812	5	56.5	3.5	0	1	1	0	0	0	9.44248	99.7143	0	1	1	0	10	0	0	0	0	-1	14.7083	0
8	334	DE001602631079	189	19259	0001947D	HINDLEFT	HR1	56.1167	0	4.11667	0	0	308	0	156	0	0	0	0	0	10.6139	19.1667	40.8333	18.8883	18.3906	20.1094	10	60	0	0	0	0	0	0	0	9.05833	0	0	0	0	0	0	0	0	0	0	-1	9.05833	0
8	334	DE001602631079	189	19259	0001947D	HINDLEFT	HR1	21.0667	37.2333	1.75	0	0	206	2186	43	0	0	37	64.2471	61.0286	39.4083	44.5	15.5	18.8396	18.0469	20.1094	5	56.6667	3.33333	0	1	1	0	0	0	5.89118	50.05	0	1	1	0	3	0	0	0	0	-1	8.34444	0
8	334	DE001602631079	189	19259	0001947D	HINDLEFT	HR1	44.9667	12.3167	2.71667	0	0	310	578	147	0	0	12	56.397	47.4545	22.6528	17.5	42.5	18.3209	17.7031	19.4219	5	43	14.3333	2.66667	2	1	0	0	0	21.2107	53.0482	844.812	1	4	3	39	69	1787	50	89	-1	65.1556	0
8	334	DE001602631079	189	19259	0001947D	HINDLEFT	HR1	35.3333	10.1333	13.7333	0	0.75	141	500	1123	0	18	9	57.9125	59.75	36.2778	3.33333	56.6667	19.6112	15.8125	21.6562	9	0	56	4	0	0	0	0	0	0	23.497	865.083	0	9	9	129	106	1675	56	90	-1	79.6028	0
8	334	DE001602631079	189	19259	0001947D	HINDLEFT	HR1	27.9667	0	30.15	0	2.06667	132	0	2493	0	19	0	0	0	84.8444	22.5	37.5	15.6082	13.75	17.1875	11	33.1667	24.8333	2	0	1	0	0	0	4.75773	35.3442	721.167	1	4	4	72	54	1937	48	86	-1	41.7222	0
8	334	DE001602631079	189	19259	0001947D	HINDLEFT	HR1	56.85	0	0	0	2.33333	312	0	0	0	40	0	0	0	14.625	54.1667	5.83333	14.2427	13.75	14.9531	8	60	0	0	0	0	0	0	0	7.31111	0	0	0	0	0	0	0	0	0	0	-1	7.31111	0
8	334	DE001602631079	189	19259	0001947D	HINDLEFT	HR1	58.1833	0	0.8	0	0.5	277	0	32	0	16	0	0	0	24.1417	43.3333	16.6667	15.0706	14.7812	15.8125	4	54.1667	5.83333	0	1	1	0	0	0	13.3877	55.8857	0	1	1	0	12	0	0	0	0	-1	17.5194	0
8	334	DE001602631079	189	19259	0001947D	HINDLEFT	HR1	2.76667	57.3333	0	0	0	12	3277	0	0	0	63	61.4865	52.3548	35.5528	45.3333	14.6667	17.1493	15.8125	18.3906	1	60	0	0	0	0	0	0	0	0.233333	0	0	0	0	0	0	0	0	0	0	-1	0.233333	0
8	334	DE001602631079	189	19259	0001947D	HINDLEFT	HR1	45.8	8.65	5.33333	0	0	160	471	146	0	0	8	59.7565	56	20.0861	18.3333	41.6667	16.4513	14.9531	17.875	9	58.5	1.66667	0	1	1	0	0	0	6.48718	159.2	0	1	1	0	6	0	0	0	0	-1	10.7175	0
8	334	DE001602631079	189	19259	0001947D	HINDLEFT	HR1	26.6667	29.3333	3.85	0	0	127	1646	123	0	0	28	61.091	60	20.0637	41.6667	18.5	14.9867	14.4375	15.8125	6	60	0	0	0	0	0	0	0	10.1472	0	0	0	0	0	0	0	0	0	0	-1	10.1472	0
8	334	DE001602631079	189	19259	0001947D	HINDLEFT	HR1	59.9167	0	0	0	0	237	0	0	0	0	0	0	0	9.04444	24.5	35.5	17.3386	14.9531	22.3438	0	60	0	0	0	0	0	0	0	13.3389	0	0	0	0	0	0	0	0	0	0	-1	13.3389	0
8	334	DE001602631079	189	19259	0001947D	HINDLEFT	HR1	16.6	0	43.2167	0	0.65	159	0	3671	0	11	0	0	0	97.1306	2.5	57.5	17.0736	15.6406	18.9062	6	3.83333	52.1667	4	1	0	0	0	0	61.3929	139466	597.208	0	11	10	81	98	2000	46	93	-1	119366	0
8	334	DE001602631079	189	19259	0001947D	HINDLEFT	HR1	35.05	22.2833	2.33333	0	0.5	101	1219	79	0	7	25	61.9526	49.2083	26.3333	27.3333	32.6667	15.5229	14.9531	15.8125	5	58.8333	1.16667	0	0	1	0	0	0	0.066092	111	0	1	0	0	5	0	0	0	0	-1	3.76389	0
8	334	DE001602631079	189	19259	0001947D	HINDLEFT	HR1	13.15	43.4167	2.25	0	0.7	60	2527	87	0	15	46	63.5673	55.1304	37.7056	32.6667	27.3333	15.5225	14.4375	16.8438	5	51	6.83333	2.16667	1	0	0	0	0	5.54693	32	1052.46	0	4	4	23	71	1550	58	98	-1	46.1444	0
8	334	DE001602631079	189	19259	0001947D	HINDLEFT	HR1	60.0667	0	0	0	0	241	0	0	0	0	0	0	0	18.3139	0.5	59.5	19.4956	14.9531	21.6562	0	0	59.1667	0.833333	0	0	0	0	0	0	26.169	378.8	0	4	4	145	19	2175	44	74	-1	31.0667	0
8	334	DE001602631079	189	19259	0001947D	HINDLEFT	HR1	16.2167	37.5	5.76667	0	0.333333	89	2280	219	0	10	38	66.3484	60.8919	40.225	37.1667	22.8333	18.1285	16.8438	23.375	9	48.3333	8.33333	3.33333	0	1	0	0	0	1.95439	98.9455	1131.15	1	5	5	36	102	1650	56	99	-1	79.5056	0
8	334	DE001602631079	189	19259	0001947D	HINDLEFT	HR1	59.15	0	1	0	0	310	0	32	0	0	0	0	0	6.64167	47.6667	12.3333	19.0397	17.3594	23.7188	2	60	0	0	0	0	0	0	0	13.2194	0	0	0	0	0	0	0	0	0	0	-1	13.2194	0
8	334	DE001602631079	189	19259	0001947D	HINDLEFT	HR1	33.85	0	26.2667	0	0	206	0	2373	0	0	0	0	0	41.5194	26.3333	33.6667	17.5203	16.6719	18.7344	3	32.8333	27	0.166667	1	0	0	0	0	20.0446	12.2484	322	0	2	1	36	3	0	0	0	-1	17.4833	0
8	334	DE001602631079	189	19259	0001947D	HINDLEFT	HR1	40.6333	4.11667	12.95	0	1.41667	206	218	1119	0	26	5	62.7547	48.25	51.3694	32.8333	27.1667	16.5726	15.125	18.2188	9	35.8333	21.8333	2.33333	1	2	0	0	0	6.42381	22.6691	649.643	2	6	5	33	53	2000	45	78	-1	37.575	0
8	334	DE001602631079	189	19259	0001947D	HINDLEFT	HR1	29.1167	27.35	3.31667	0	0	124	1741	130	0	0	30	68.658	58.2667	37.3083	26.3333	33.6667	17.3904	15.125	19.7656	2	27.5	29	3.5	1	0	0	0	0	9.6506	38.9653	746.381	0	8	8	65	97	1900	50	86	-1	66.7139	0
8	334	DE001602631079	189	19259	0001947D	HINDLEFT	HR1	14.9833	38.1333	5.23333	0	2.15	81	2199	159	0	24	39	62.1819	56.2895	37.4903	35.5	24.6667	17.3698	16.1562	19.5938	11	46.1667	10	4	0	1	0	0	0	0.00735294	79.6308	780.5	1	9	9	36	108	1875	50	88	-1	66.2327	0
8	334	DE001602631079	189	19259	0001947D	HINDLEFT	HR1	55.9667	0	0.916667	0	2.13333	343	0	34	0	26	0	0	0	10.0472	41.1667	18.8333	17.013	16.3281	18.5625	11	60	0	0	0	0	0	0	0	10.3722	0	0	0	0	0	0	0	0	0	0	-1	10.3722	0
8	500	DE001602631153	338	19112	000192D0	HINDLEFT	HR1	45.8	12.9167	1.28333	0	0	159	909	50	0	0	14	78.6265	70.6154	11.3861	24	36	22.3137	21.6562	23.0312	4	57.6667	2.33333	0	1	1	0	0	0	3.88728	35.8571	0	1	1	0	8	0	0	0	0	1	5.13056
8	500	DE001602631153	338	19112	000192D0	HINDLEFT	HR1	27.3833	20.05	11.7833	0	0	61	1327	751	0	0	20	71.9666	63	36.9556	39	21	20.6515	17.5312	23.0312	5	45.8333	12.6667	1.5	1	1	0	0	0	9.98182	35.8421	203.333	1	5	4	32	32	2475	45	102	1	20.275
8	500	DE001602631153	338	19112	000192D0	HINDLEFT	HR1	21.2667	36.75	1.11667	0	0.65	64	2643	108	0	6	38	77.5355	69.4595	28.7611	40.8333	19.1667	19.4243	17.5312	22.3438	4	58	2	0	1	1	0	0	0	4.03736	137.417	0	1	1	0	6	0	0	0	0	1	8.48333
8	500	DE001602631153	338	19112	000192D0	HINDLEFT	HR1	58.5333	0	1.6	0	0	157	0	52	0	0	0	0	0	25.3444	30	30	21.9577	20.7969	22.8594	2	60	0	0	0	0	0	0	0	0.566667	0	0	0	0	0	0	0	0	0	0	1	0.566667
8	500	DE001602631153	338	19112	000192D0	HINDLEFT	HR1	44.7667	13.8667	0	0	0.866667	251	877	0	0	8	15	70.4692	57.8571	43.6778	35.1667	24.8333	20.9979	19.25	22	4	40.8333	17.1667	2.16667	2	1	0	0	0	14.8952	33.24	383.538	1	8	7	46	50	2050	56	95	1	33.2521
8	500	DE001602631153	338	19112	000192D0	HINDLEFT	HR1	25.5667	34.0167	0	0	0.716667	178	2333	0	0	12	40	76.5135	59.4872	51.0278	5.5	54.5	22.6567	19.4219	24.75	4	0	56.5	3.5	0	0	0	0	0	0	42.2124	289.476	0	10	11	253	79	2287	47	105	1	56.6361
8	500	DE001602631153	338	19112	000192D0	HINDLEFT	HR1	15.2167	0	43.5167	0	0.333333	130	0	3779	0	9	0	0	0	80.0417	12.8333	47.1667	20.4441	18.9062	23.7188	8	16.3333	39.5	4.16667	0	1	0	0	0	11.0968	20.595	450.44	1	7	6	70	114	1837	62	114	1	47.9917
8	500	DE001602631153	338	19112	000192D0	HINDLEFT	HR1	56.75	0	3.88333	0	0.6	169	0	173	0	11	0	0	0	13.1972	26	34	22.4065	19.7656	27.5	8	60	0	0	0	0	0	0	0	1.39444	0	0	0	0	0	0	0	0	0	0	1	1.39444
8	500	DE001602631153	338	19112	000192D0	HINDLEFT	HR1	11.0667	48.3167	0	0	0	21	3383	0	0	0	49	74.6395	68.6531	19.6444	58	2	23.7374	22.6875	27.5	1	60	0	0	0	0	0	0	0	2.48333	0	0	0	0	0	0	0	0	0	0	1	2.48333
8	500	DE001602631153	338	19112	000192D0	HINDLEFT	HR1	43.5667	10.0333	7.18333	0	0	204	630	303	0	0	10	69.5962	62.3333	28.9474	41.3333	18.8333	22.4809	20.7969	23.2031	9	56.6667	3	0.333333	1	1	0	0	0	6.83824	10.3333	371	1	2	1	6	4	0	0	0	1	9.03611
8	500	DE001602631153	338	19112	000192D0	HINDLEFT	HR1	10.0833	19.8333	29.2833	0	0.666667	55	1296	2478	0	12	20	72.4044	67.4	81.45	27.6667	32.3333	20.0225	19.25	20.7969	5	25.5	32	2.5	1	0	0	0	0	9.91772	36.508	239.867	0	7	6	96	62	2187	54	118	1	33.3111
8	500	DE001602631153	338	19112	000192D0	HINDLEFT	HR1	32.8167	21.3333	5.85	0	0	154	1496	246	0	0	24	75.6882	63.5652	46.4806	55.6667	4.33333	16.7719	15.125	19.25	8	60	0	0	0	1	0	0	0	1.07563	3	0	1	0	0	0	0	0	0	0	1	1.09167
8	500	DE001602631153	338	19112	000192D0	HINDLEFT	HR1	23.8833	35.8333	0	0	0	75	2616	0	0	0	36	78.3452	71.9722	28.0139	54.8333	5.16667	17.6771	17.1875	18.7344	1	60	0	0	0	0	0	0	0	0.961111	0	0	0	0	0	0	0	0	0	0	1	0.961111
8	500	DE001602631153	338	19112	000192D0	HINDLEFT	HR1	39.2333	19.7833	1.26667	0	0	150	1279	41	0	0	20	73.118	66.3158	17.8556	40.5	19.5	17.4522	16.3281	18.9062	5	58.6667	1.33333	0	1	1	0	0	0	3.59943	132.375	0	1	1	0	7	0	0	0	0	1	6.46111
8	500	DE001602631153	338	19112	000192D0	HINDLEFT	HR1	33.45	26.5	0	0	0	134	1869	0	0	0	25	75.5812	72.08	24.8667	45.5	14.5	17.2307	15.2969	20.4531	1	60	0	0	0	0	0	0	0	3.71667	0	0	0	0	0	0	0	0	0	0	1	3.71667
8	500	DE001602631153	338	19112	000192D0	HINDLEFT	HR1	12.8167	34.1333	12.3167	0	0	131	2413	1056	0	0	38	78.0006	63.5135	55.9472	41	19	17.774	17.0156	19.5938	4	32.1667	24	4	1	0	0	0	0	11.4394	22.6619	546.458	0	6	5	54	117	1800	62	128	1	51.3296
8	500	DE001602631153	338	19112	000192D0	HINDLEFT	HR1	48.3167	4.58333	6.2	0	1.85	211	259	204	0	12	5	67.783	56.75	43.6806	16	44	23.6822	19.5938	26.2969	11	0	55	5	0	0	0	0	0	0	28.5818	551.933	0	9	9	184	140	1975	56	117	1	72.1944
8	500	DE001602631153	338	19112	000192D0	HINDLEFT	HR1	13.0667	0	46.5	0	0	72	0	4270	0	0	0	0	0	77.7472	16	44	21.6157	21.1406	22.8594	2	17.1667	42.5	0.333333	0	1	0	0	0	0.602041	10.3692	399	1	1	1	48	9	1900	56	106	1	9.86944
8	500	DE001602631153	338	19112	000192D0	HINDLEFT	HR1	30.8833	25.9833	2.86667	0	0	58	1699	103	0	0	28	71.7074	62.5185	20.0444	49.3333	10.6667	20.192	19.5938	21.8281	4	60	0	0	0	0	0	0	0	1.48056	0	0	0	0	0	0	0	0	0	0	1	1.48056
8	500	DE001602631153	338	19112	000192D0	HINDLEFT	HR1	39.7333	20.9667	0	0	0	162	1467	0	0	0	22	75.9332	69.0476	11.9389	28.5	31.5	20.5083	19.7656	21.3125	1	60	0	0	0	0	0	0	0	4.03056	0	0	0	0	0	0	0	0	0	0	1	4.03056
8	500	DE001602631153	338	19112	000192D0	HINDLEFT	HR1	16.2667	8.63333	33.8667	0	1.06667	76	634	2612	0	27	8	78.9781	72.375	75.0443	24.3333	35.8333	18.8355	17.5312	20.625	8	27.3333	29.5	3.16667	1	1	0	0	0	14.9877	24.2472	306.158	1	7	7	62	77	1862	56	125	1	34.9333
8	500	DE001602631153	338	19112	000192D0	HINDLEFT	HR1	32.7167	22.2	5.2	0	0	189	1415	190	0	0	31	71.6844	46.1724	62.8694	17.3333	42.6667	21.1552	19.25	24.5781	9	0.5	52.5	7	1	0	0	0	0	173.5	30.0318	335.81	0	17	17	160	173	2137	58	101	1	67.3
8	500	DE001602631153	338	19112	000192D0	HINDLEFT	HR1	30.4167	22.5	6.71667	0	0.5	134	1574	261	0	9	22	76.8667	72.5238	26.5694	45	15	19.9521	16.5	24.4062	9	41.8333	14	4.16667	0	1	0	0	0	2.61789	75.1798	490.8	1	3	3	146	130	1937	59	126	1	54.4583
8	500	DE001602631153	338	19112	000192D0	HINDLEFT	HR1	17.3333	42.2333	0	0	0	63	3124	0	0	0	42	79.365	72.9048	22.3167	50.6667	9.33333	16.4155	15.6406	18.5625	1	60	0	0	0	0	0	0	0	2.325	0	0	0	0	0	0	0	0	0	0	1	2.325
8	500	DE001602631153	341	19112	000192D0	HINDLEFT	HR1	50.1833	7.58333	2.18333	0	0	97	454	151	0	0	9	69.4811	45.125	12.2333	28.1667	31.8333	21.6875	18.5625	26.4688	1	60.1667	0	0	0	0	0	0	0	0.595568	0	0	0	0	0	0	0	0	0	0	1	0.595568
8	500	DE001602631153	341	19112	000192D0	HINDLEFT	HR1	2.98333	56.5833	0	0	0	19	4080	0	0	0	61	77.7824	66.8197	25.95	58.6667	1.33333	19.0569	18.5625	19.5938	1	60	0	0	0	0	0	0	0	2.39167	0	0	0	0	0	0	0	0	0	0	1	2.39167
8	500	DE001602631153	341	19112	000192D0	HINDLEFT	HR1	33.1667	22.5	1.63333	0	1.96667	129	1533	38	0	28	23	73.6473	67.0909	22.9028	39.8333	20.1667	19.6162	16.5	22.6875	8	56.5	3.5	0	1	1	0	0	0	4.9351	73.1905	0	1	1	0	15	0	0	0	0	1	8.91667
8	500	DE001602631153	341	19112	000192D0	HINDLEFT	HR1	23.2167	26.1333	10.65	0	0	73	1791	596	0	0	27	76.6498	67.8846	22.15	50.8333	9.16667	17.7287	16.3281	18.3906	5	60	0	0	0	0	0	0	0	2.40278	0	0	0	0	0	0	0	0	0	0	1	2.40278
8	500	DE001602631153	341	19112	000192D0	HINDLEFT	HR1	30.1667	27.1	0.533333	0	0.983333	104	1790	18	0	21	28	72.9751	60.9615	34.1444	39.8333	20.1667	18.3013	17.3594	19.25	8	43.1667	14	2.83333	1	0	0	0	0	9.16475	17.5366	315.235	0	8	8	17	74	2237	51	94	1	25.525
8	500	DE001602631153	341	19112	000192D0	HINDLEFT	HR1	42.9333	15.3167	1.91667	0	0	303	996	68	0	0	15	75.3465	64.0667	49.6731	11.5	48.6667	22.3409	18.9062	24.75	5	0	56.5	3.5	0	0	0	0	0	0	36.0413	232.905	0	13	14	177	82	2250	55	109	1	47.525
8	500	DE001602631153	341	19112	000192D0	HINDLEFT	HR1	19.25	0	39.3667	0	0.566667	102	0	3442	0	6	0	0	0	68.925	21	39	20.0569	16.5	23.2031	5	21.6667	34.3333	4	0	1	0	0	0	1.352	23.3981	535.708	1	5	4	53	113	1875	61	118	1	49.8972
8	500	DE001602631153	341	19112	000192D0	HINDLEFT	HR1	47.5167	11.5333	1.75	0	0	91	759	94	0	0	12	73.485	65.4545	10.0333	56.1667	3.83333	16.2345	15.2969	17.1875	3	60	0	0	0	0	0	0	0	1.89444	0	0	0	0	0	0	0	0	0	0	1	1.89444
8	500	DE001602631153	341	19112	000192D0	HINDLEFT	HR1	19.35	36.7	1.68333	0	1.53333	55	2605	47	0	16	39	76.5242	67.4737	19.7917	54.1667	5.83333	16.8693	16.3281	18.3906	9	60	0	0	0	0	0	0	0	5.53056	0	0	0	0	0	0	0	0	0	0	1	5.53056
8	500	DE001602631153	341	19112	000192D0	HINDLEFT	HR1	30.35	0	28.85	0	1.55	162	0	2448	0	9	0	0	0	61.4056	26.6667	33.3333	19.8869	18.2188	21.1406	7	27	31.8333	1.16667	1	0	0	0	0	4.23952	6.24731	325.286	0	2	1	27	28	2075	52	123	1	11.5194
8	500	DE001602631153	341	19112	000192D0	HINDLEFT	HR1	2.3	14.0333	43.6667	0	0	17	850	3062	0	0	15	71.9253	55	72.0528	10.5	49.5	20.5646	20.1094	20.9688	15	0	59.8333	0.166667	0	0	0	0	0	0	8.99443	61	0	1	1	57	3	0	0	0	1	9.13889
8	500	DE001602631153	341	19112	000192D0	HINDLEFT	HR1	27.7333	7.68333	24.15	0	0	149	394	1141	0	0	8	73.0451	64.6667	43.7361	29.8333	30.1667	20.0681	18.9062	20.7969	20	27.5	32.1667	0.5	0	1	0	0	0	0.1625	19.7828	271	1	1	1	42	9	1900	54	107	1	13.1745
8	500	DE001602631153	341	19112	000192D0	HINDLEFT	HR1	5.96667	54.1333	0.333333	0	0	31	3918	23	0	0	58	77.9834	67.4912	26.0417	54.5	5.5	19.598	19.0781	19.9375	3	60	0	0	0	0	0	0	0	0.0944444	0	0	0	0	0	0	0	0	0	0	1	0.0944444
8	500	DE001602631153	341	19112	000192D0	HINDLEFT	HR1	45.3333	0	12.5333	0	0.983333	263	0	712	0	30	0	0	0	42.2972	35.8333	24.1667	21.4691	16.6719	23.8906	7	50.1667	8.66667	1.16667	1	1	0	0	0	6.33223	35.5	212	1	3	2	36	26	2237	55	104	1	14.5444
8	500	DE001602631153	341	19112	000192D0	HINDLEFT	HR1	8.58333	52.3833	0	0	0	33	3596	0	0	0	58	74.8222	62.5965	21.4556	59.8333	0.166667	14.9309	13.5781	16.6719	1	60	0	0	0	0	0	0	0	1.54444	0	0	0	0	0	0	0	0	0	0	1	1.54444
8	500	DE001602631153	341	19112	000192D0	HINDLEFT	HR1	27.6	23.35	9.31667	0	0	85	1642	515	0	0	24	76.8338	71.0435	31.2611	45.3333	14.6667	16.9746	15.6406	17.875	8	50	7.16667	2.83333	1	0	0	0	0	7.00658	41.4359	571.235	0	4	4	19	83	1850	61	129	1	37.3806
8	500	DE001602631153	341	19112	000192D0	HINDLEFT	HR1	35.0333	21.65	3.31667	0	0	161	1446	97	0	0	28	74.733	51.5926	39.4944	11.8333	48.1667	21.2173	17.875	24.0625	7	0	57.6667	2.33333	0	0	0	0	0	0	32.7457	265.929	0	9	9	155	52	2362	50	61	1	41.8139
8	500	DE001602631153	341	19112	000192D0	HINDLEFT	HR1	13.2167	35.5167	11.15	0	0	121	2693	614	0	0	38	82.29	72.7297	50.4626	39.3333	20.8333	20.6379	18.7344	24.0625	9	38.3333	17.6667	4	1	1	0	0	0	6.6886	57.2222	431.875	1	3	3	122	118	1825	60	120	1	50.1944
8	500	DE001602631153	341	19112	000192D0	HINDLEFT	HR1	21.5	0	38.1333	0	0	48	0	3509	0	0	0	0	0	75.0056	22.6667	37.3333	20.5842	19.4219	21.1406	3	25.1667	32.6667	2.16667	0	1	0	0	0	8.71233	21.7761	283.385	1	8	8	67	47	2337	57	110	1	25.925
8	500	DE001602631153	341	19112	000192D0	HINDLEFT	HR1	34.9167	22.6667	2.78333	0	0	75	1553	77	0	0	23	73.5938	68.4091	13.3194	34.1667	25.8333	21.0299	20.4531	21.8281	3	60	0	0	0	0	0	0	0	3.30278	0	0	0	0	0	0	0	0	0	0	1	3.30278
8	500	DE001602631153	341	19112	000192D0	HINDLEFT	HR1	29.9	27.5833	2.2	0	0	125	1853	115	0	0	26	74.1219	70.5385	15.6833	43.1667	16.8333	21.4951	21.1406	22.5156	3	60	0	0	0	0	0	0	0	10.9139	0	0	0	0	0	0	0	0	0	0	1	10.9139
8	500	DE001602631153	341	19112	000192D0	HINDLEFT	HR1	30.7833	19.2	9.1	0	0.966667	291	1304	376	0	21	20	75.9118	65.7368	60.3056	40.1667	19.8333	20.9688	19.25	23.2031	11	23.8333	32.8333	3.33333	1	0	0	0	0	16.5338	35.8229	303.85	0	9	8	89	78	2112	54	117	1	42.7833
8	500	DE001602631153	341	19112	000192D0	HINDLEFT	HR1	15.0333	17.2167	27.6833	0	0	45	1167	2235	0	0	18	77.0648	63.0588	58.3389	25	35	21.3061	19.4219	23.2031	7	18.5	36	5.5	0	1	0	0	0	1.10377	42.6063	350.758	1	6	6	153	146	2087	53	110	1	58.6333
8	500	DE001602631153	341	19112	000192D0	HINDLEFT	HR1	17.9833	40.3167	0.333333	0	1.46667	62	2893	18	0	19	42	78.3465	69.0488	32.1222	47.6667	12.3333	19.1411	18.7344	19.5938	6	58	2.16667	0	1	1	0	0	0	4.50287	97.8462	0	1	1	0	6	0	0	0	0	1	7.86427
8	788	DE001602631644	145	0001910D	000192CD	HINDRIGHT	HR1	32.2667	27.7333	0	0	0	15	1903	0	0	0	25	75.7252	73.7083	38.3333	60	0	11.0284	10.3125	12.5469	2	51.5	8.33333	0.166667	1	1	0	0	0	4.95469	15.68	517	1	2	1	17	3	0	0	0	-1	7.86667	0
8	788	DE001602631644	145	0001910D	000192CD	HINDRIGHT	HR1	0	59.3167	0.683333	0	0	0	4385	42	0	0	63	80.7233	68.7097	54.6306	60	0	11.7104	10.4844	12.8906	3	38.6667	21	0.333333	1	1	0	0	0	4.86207	11.7222	358	1	3	2	34	7	1700	11	32	-1	9.225	0
8	788	DE001602631644	145	0001910D	000192CD	HINDRIGHT	HR1	39.1	20.9	0	0	0	49	1445	0	0	0	19	74.7131	72.8889	32.6722	59.8333	0.166667	14.0145	11.8594	18.3906	2	57.6667	2.33333	0	1	1	0	0	0	7.58382	79.1429	0	1	1	0	4	0	0	0	0	-1	10.3667	0
8	788	DE001602631644	145	0001910D	000192CD	HINDRIGHT	HR1	32.3	27.5833	0	0	0	37	1993	0	0	0	30	76.7975	66.2667	26.3629	60	0.166667	10.4213	9.10938	12.2031	1	53.5	6.5	0	1	1	0	0	0	4.42056	36.0256	0	1	1	0	8	0	0	0	0	-1	7.84444	0
8	788	DE001602631644	145	0001910D	000192CD	HINDRIGHT	HR1	16.3333	43.95	0	0	0	19	3104	0	0	0	42	77.2411	72.1463	41.0222	60	0	12.4423	11.1719	13.5781	1	56.8333	2.83333	0.333333	1	0	0	0	0	4.30058	51.9167	889	0	2	1	9	10	1625	57	90	-1	10.8028	0
8	788	DE001602631644	145	0001910D	000192CD	HINDRIGHT	HR1	27.5167	32.2167	0	0	0	31	2027	0	0	0	28	73.4222	70.4615	51.825	52.5	7.5	16.9333	11.3438	19.4219	5	0	58.1667	1.83333	0	0	0	0	0	0	19.1232	632.364	0	4	4	91	47	2075	52	81	-1	37.8611	0
8	788	DE001602631644	145	0001910D	000192CD	HINDRIGHT	HR1	19.4667	16.9667	23.8333	0	0	34	1106	1605	0	0	18	76.6859	64.7647	80.0056	51.3333	8.66667	17.6079	14.7812	20.1094	9	0	55.1667	4.83333	0	0	0	0	0	0	19.9637	515.241	0	9	9	97	118	1975	50	95	-1	59.8611	0
8	788	DE001602631644	145	0001910D	000192CD	HINDRIGHT	HR1	27.9167	0	32.0333	0	0	51	0	2114	0	0	0	0	0	68.8444	58.8333	1.16667	15.0816	14.2656	15.4688	7	28.6667	30.5	0.833333	0	1	0	0	0	0	20.0691	265	1	3	3	68	14	2600	40	100	-1	14.1611	0
8	788	DE001602631644	145	0001910D	000192CD	HINDRIGHT	HR1	16.2	42.1833	1.66667	0	0	23	3020	30	0	0	42	77.3725	71.439	44.9833	59.6667	0.333333	15.6717	15.125	16.3281	3	53.1667	6.83333	0	1	1	0	0	0	3.97806	36.1463	0	1	1	0	12	0	0	0	0	-1	7.64167	0
8	788	DE001602631644	145	0001910D	000192CD	HINDRIGHT	HR1	7.21667	29.85	22.65	0	0	33	2079	1412	0	0	28	77.6633	76.6667	73.8139	56	4	15.0653	13.9219	15.8125	8	26.1667	31.6667	2.16667	1	0	0	0	0	9.90741	19.7514	304.769	0	8	7	50	47	2500	41	84	-1	25.6139	0
8	788	DE001602631644	145	0001910D	000192CD	HINDRIGHT	HR1	33	0	27	0	0	15	0	1786	0	0	0	0	0	52.8694	57.8333	2.16667	14.5292	13.4062	15.8125	6	27.1667	32	1	0	1	0	0	0	1.52532	18.2893	285.5	1	3	3	60	19	2700	40	89	-1	15.3934	0
8	788	DE001602631644	145	0001910D	000192CD	HINDRIGHT	HR1	23.6333	36.65	0	0	0	17	2631	0	0	0	37	77.6815	69.75	40.9778	60	0	18.3806	15.6406	21.3125	1	58.3333	1.66667	0	1	0	0	0	0	4.87606	2.4	0	0	1	0	1	0	0	0	0	-1	4.84167	0
8	788	DE001602631644	145	0001910D	000192CD	HINDRIGHT	HR1	14.65	45.0667	0	0	0	2	3054	0	0	0	43	75.8297	70.4146	31.6278	60	0	16.4568	15.2969	18.3906	5	29.6667	30.3333	0	0	1	0	0	0	0.104046	9.79144	0	1	0	0	40	0	0	0	0	-1	5.13611	0
8	788	DE001602631644	145	0001910D	000192CD	HINDRIGHT	HR1	39.8	20.4833	0	0	0	5	1371	0	0	0	18	73.1516	76.4706	20.6972	60	0	18.2782	16.6719	19.5938	1	50.3333	9.66667	0	1	1	0	0	0	4.2947	10.5345	0	1	1	0	10	0	0	0	0	-1	5.3	0
8	788	DE001602631644	145	0001910D	000192CD	HINDRIGHT	HR1	35.6167	24.6	0	0	0	108	1666	0	0	0	23	73.7531	70.1818	38.3795	58.8333	1.33333	17.1142	16.3281	19.5938	2	46.6667	13.3333	0	1	1	0	0	0	7.69643	17.025	0	1	1	0	17	0	0	0	0	-1	9.76944	0
8	788	DE001602631644	145	0001910D	000192CD	HINDRIGHT	HR1	24.1833	31.05	4.76667	0	0	21	2106	214	0	0	31	75.9979	67.3871	44.175	58.1667	1.83333	17.2823	15.8125	19.0781	4	19.5	38	2.5	1	0	0	0	0	14.041	7.7713	601.533	0	6	5	27	56	2025	50	89	-1	34.6361	0
8	788	DE001602631644	145	0001910D	000192CD	HINDRIGHT	HR1	31.6333	27.35	1.01667	0	0	4	1810	38	0	0	26	72.4496	69.28	49.6611	58	2	19.6792	18.2188	20.7969	2	0	57.8333	2.16667	0	0	0	0	0	0	15.5072	880.923	0	3	3	101	62	1675	61	99	-1	46.7583	0
8	788	DE001602631644	145	0001910D	000192CD	HINDRIGHT	HR1	23.5333	4.16667	32.3	0	0	80	222	2065	0	0	4	62.7563	65	105.975	58.1667	1.83333	13.8596	12.375	18.7344	11	31.1667	25.3333	3.5	1	1	0	0	0	5.40107	27.5855	396.19	1	11	10	53	71	2300	45	77	-1	37.5639	0
8	788	DE001602631644	145	0001910D	000192CD	HINDRIGHT	HR1	2.51667	0	57.4833	0	0	9	0	4554	0	0	0	0	0	185.533	54.1667	5.83333	14.6514	13.2344	15.9844	2	0	57.5	2.5	0	0	0	0	0	0	24.0493	413.867	0	10	10	135	56	2250	45	82	-1	40.2917	0
8	788	DE001602631644	145	0001910D	000192CD	HINDRIGHT	HR1	37.4667	0	22.2	0	0	49	0	1483	0	0	0	0	0	85.3583	57	3	14.1023	12.8906	16.5	5	32.1667	24.8333	3	0	1	0	0	0	1.10638	27.539	329.111	1	12	12	47	65	2737	37	84	-1	28.8139	0
8	788	DE001602631644	145	0001910D	000192CD	HINDRIGHT	HR1	30.1667	30.1667	0	0	0	8	2044	0	0	0	31	76.122	65.3667	29.4028	60	0	16.9781	14.0938	21.6562	1	57.5	2.5	0	1	0	0	0	0	5.36286	24.5	0	0	1	0	2	0	0	0	0	-1	5.89444	0
8	788	DE001602631644	145	0001910D	000192CD	HINDRIGHT	HR1	35.2167	22.3333	2.23333	0	0	31	1578	93	0	0	25	77.7372	64.8	57.5806	52.8333	7.16667	15.353	12.2031	19.9375	3	0	56.5	3.66667	0	0	0	0	0	0	27.4631	479.773	0	12	12	127	72	2175	46	73	-1	55.0277	0
8	788	DE001602631644	145	0001910D	000192CD	HINDRIGHT	HR1	10.3	19.7667	30.15	0	0	29	1234	2319	0	0	21	73.2866	57.0588	146.244	54.5	5.5	17.4849	15.125	19.9375	9	0	53.5	6.5	0	0	0	0	0	0	25.919	488.077	0	15	15	127	143	2100	48	91	-1	75.9861	0
8	788	DE001602631644	145	0001910D	000192CD	HINDRIGHT	HR1	22.1167	31	6.88333	0	0	6	2106	450	0	0	27	74.4774	75.8462	47.8306	59.5	0.5	14.1873	12.2031	17.7031	4	50.1667	8.16667	1.66667	0	1	0	0	0	4.61149	70.9259	304.2	1	8	8	20	40	2512	45	93	-1	22.8806	0
8	788	DE001602631644	146	0001910D	000192CD	HINDRIGHT	HR1	24.6333	35.3	0	0	0	30	2493	0	0	0	35	76.5933	70.9714	35.3028	60	0	15.1417	12.2031	20.9688	1	59.1667	0.833333	0	1	1	0	0	0	4.66382	48.3333	0	1	1	0	2	0	0	0	0	-1	5.75556	0
8	788	DE001602631644	146	0001910D	000192CD	HINDRIGHT	HR1	26.0333	33.3333	0.7	0	0	11	2383	52	0	0	32	77.5918	72.6	35.2083	59.8333	0.166667	15.8101	11.8594	22.6875	3	47.3333	12.6667	0	1	1	0	0	0	7.53521	24.4474	0	1	1	0	22	0	0	0	0	-1	11.1056	0
8	788	DE001602631644	146	0001910D	000192CD	HINDRIGHT	HR1	28.85	31.3	0	0	0	39	2139	0	0	0	29	75.4436	72.3214	30.8809	60	0.166667	13.1158	11.5156	14.6094	2	51.8333	8.16667	0	1	1	0	0	0	7.30225	24.1837	0	1	1	0	11	0	0	0	0	-1	9.6	0
8	788	DE001602631644	146	0001910D	000192CD	HINDRIGHT	HR1	0	60	0	0	0	0	4222	0	0	0	56	75.9982	75.1429	44.1528	59.8333	0.166667	13.4803	12.2031	14.7812	0	48	11.8333	0.166667	1	1	0	0	0	7.35764	28.0423	668	1	2	1	23	3	0	0	0	-1	13.2722	0
8	788	DE001602631644	146	0001910D	000192CD	HINDRIGHT	HR1	44.9	12	3.1	0	0	38	692	183	0	0	10	70.3973	69.5556	30.6583	58	2	13.2184	12.2031	15.4688	6	22	36.3333	1.66667	1	0	0	0	0	3.9781	16.0657	674.7	0	5	4	36	42	2050	52	79	-1	29.7611	0
8	788	DE001602631644	146	0001910D	000192CD	HINDRIGHT	HR1	25.9	33.1167	0	0	0	38	2219	0	0	0	33	73.8207	67.2188	47.2722	57.3333	2.66667	18.3493	15.4688	19.25	1	0	55.6667	4.33333	0	0	0	0	0	0	19.9611	418.192	0	6	7	105	87	2100	49	93	-1	48.7222	0
8	788	DE001602631644	146	0001910D	000192CD	HINDRIGHT	HR1	11.7333	0	48.9333	0	0	60	0	3514	0	0	0	0	0	109.553	56	4	15.1589	12.375	17.1875	10	7	49.8333	3.16667	0	1	0	0	0	1.02703	20.6053	406	1	12	11	112	75	2125	48	98	-1	38.9333	0
8	788	DE001602631644	146	0001910D	000192CD	HINDRIGHT	HR1	60	0	0	0	0	17	0	0	0	0	0	0	0	13.5278	60	0	18.0104	14.7812	23.0312	0	60	0	0	0	0	0	0	0	3.10556	0	0	0	0	0	0	0	0	0	0	-1	3.10556	0
8	788	DE001602631644	146	0001910D	000192CD	HINDRIGHT	HR1	20.1167	39.8833	0	0	0	10	2701	0	0	0	34	72.788	77.7273	36.8667	60	0	15.8135	15.2969	18.0469	2	53.8333	6.33333	0	1	1	0	0	0	4.60991	14.7105	0	1	1	0	10	0	0	0	0	-1	5.67313	0
8	788	DE001602631644	146	0001910D	000192CD	HINDRIGHT	HR1	60	0	0	0	0	15	0	0	0	0	0	0	0	12.5417	60	0	15.2931	14.9531	15.6406	0	60	0	0	0	0	0	0	0	0.136111	0	0	0	0	0	0	0	0	0	0	-1	0.136111	0
8	788	DE001602631644	146	0001910D	000192CD	HINDRIGHT	HR1	14.4	9.01667	36.9	0	0	67	510	2501	0	0	12	68.8849	44.2	109.144	51.8333	8.16667	14.6934	13.5781	15.8125	12	0.166667	58.6667	1.16667	1	0	0	0	0	211.833	15.2421	344.429	0	6	5	92	22	2700	40	48	-1	24.9194	0
8	788	DE001602631644	146	0001910D	000192CD	HINDRIGHT	HR1	19.4167	0	40.5333	0	0	30	0	3011	0	0	0	0	0	115.528	54.5	5.5	15.6939	14.0938	17.3594	1	15.3333	44.1667	0.5	0	1	0	0	0	0.701149	27.4889	182.667	1	3	3	94	9	0	0	0	-1	22.3083	0
8	788	DE001602631644	146	0001910D	000192CD	HINDRIGHT	HR1	22.1833	37.8667	0	0	0	6	2625	0	0	0	38	76.0793	69.7027	38.6306	60	0	17.1636	15.2969	18.2188	1	42.6667	17.3333	0	1	1	0	0	0	6.07422	22.1346	0	1	1	0	33	0	0	0	0	-1	10.7139	0
8	788	DE001602631644	146	0001910D	000192CD	HINDRIGHT	HR1	29.5	30.35	0	0	0	62	2195	0	0	0	26	77.739	81.8077	35.3767	60.1667	0	16.3474	15.4688	16.8438	1	60	0	0	0	0	0	0	0	0.161111	0	0	0	0	0	0	0	0	0	0	-1	0.161111	0
8	788	DE001602631644	146	0001910D	000192CD	HINDRIGHT	HR1	23.45	25.1667	11.7	0	0	30	1638	700	0	0	29	73.5911	58.0714	47.9028	59.1667	0.833333	13.8388	10.3125	16.8438	6	2.33333	53.3333	4.33333	1	0	0	0	0	58.7368	17.7841	307.692	0	17	16	74	82	2375	44	77	-1	40.8833	0
8	788	DE001602631644	146	0001910D	000192CD	HINDRIGHT	HR1	32.9167	0	26.7667	0	0	44	0	2094	0	0	0	0	0	83.0833	55.1667	4.83333	13.919	11.6875	15.125	1	15.8333	40.5	3.66667	1	1	0	0	0	20.9789	22.6255	597.545	1	6	6	86	100	1887	51	85	-1	57.325	0
8	788	DE001602631644	146	0001910D	000192CD	HINDRIGHT	HR1	18.3	41.7	0	0	0	37	2876	0	0	0	40	76.817	72.7692	46.3056	58.1667	1.83333	18.6699	15.125	19.9375	2	0	59.5	0.5	0	0	0	0	0	0	18.2409	279.333	0	2	2	135	8	3100	32	58	-1	20.4167	0
8	788	DE001602631644	146	0001910D	000192CD	HINDRIGHT	HR1	16.1	44.2167	0	0	0	14	3163	0	0	0	45	77.9636	71.5682	38.2278	60	0	16.7592	15.4688	19.25	1	46.3333	10	3.66667	0	1	0	0	0	1.82051	53.0154	657.364	1	4	4	37	94	2025	51	93	-1	51.125	0
8	788	DE001602631644	146	0001910D	000192CD	HINDRIGHT	HR1	44.0667	15.6167	0	0	0	16	1112	0	0	0	15	76.4016	70.0667	24.9944	60	0	19.9826	16.3281	25.0938	1	56.8333	3.16667	0	1	0	0	0	0	9.99133	7.14286	0	0	1	0	1	0	0	0	0	-1	9.88056	0
8	788	DE001602631644	146	0001910D	000192CD	HINDRIGHT	HR1	3.31667	0	57	0	0	14	0	4094	0	0	0	0	0	132.842	50.8333	9.16667	15.2799	14.2656	18.3906	9	0	57.6667	2.33333	0	0	0	0	0	0	22.0694	279	0	9	9	91	46	2437	40	81	-1	32.0611	0
8	788	DE001602631644	146	0001910D	000192CD	HINDRIGHT	HR1	20.4833	0	39.2	0	0	33	0	3045	0	0	0	0	0	102.294	53.1667	6.83333	15.4458	14.0938	16.1562	3	15.6667	42.6667	1.83333	0	1	0	0	0	0.123596	19.6092	340.636	1	4	4	89	37	2387	45	91	-1	24.5873	0
8	788	DE001602631644	146	0001910D	000192CD	HINDRIGHT	HR1	30.6	26.5333	3.18333	0	0	27	1563	103	0	0	23	70.1555	68.0526	46.7889	54.3333	5.66667	15.7273	13.5781	19.25	10	27.3333	29.5	3.16667	1	0	0	0	0	6.05455	40.4545	554.789	0	12	12	71	81	1775	55	83	-1	51.8333	0
8	788	DE001602631644	146	0001910D	000192CD	HINDRIGHT	HR1	11.8833	42.1333	5.98333	0	0	22	2810	426	0	0	38	73.5856	74.4324	48.3167	59.3333	0.666667	16.2052	14.0938	19.25	3	37.8333	18	4.16667	1	2	0	0	0	0.171171	30.3009	503.96	1	8	8	36	97	2162	46	92	-1	44.6139	0
8	788	DE001602631644	146	0001910D	000192CD	HINDRIGHT	HR1	5.73333	28.8167	25.1333	0	0	5	1870	1636	0	0	27	74.2795	69.75	93.5417	53.6667	6.33333	15.0699	14.0938	16.5	14	10.8333	46.3333	2.83333	1	0	0	0	0	9.38571	25.0842	361.647	0	12	11	94	56	2650	38	76	-1	37.925	0
9	552	DE001602631594	58	19259	18013	HINDRIGHT	HR1	29.3833	22.8833	8.43333	0	0	108	1464	491	0	0	19	70.9848	77.0556	37.8667	43.5	16.5	11.7897	8.9375	15.6406	5	39.5	16.5	4	0	1	0	0	0	0.168103	45.5096	477	1	12	12	34	90	2037	49	107	-1	45.0556	0
9	552	DE001602631594	58	19259	18013	HINDRIGHT	HR1	52.3833	7.61667	0	0	0	208	441	0	0	0	9	68.3835	61.125	28.6194	35.5	24.5	11.5421	8.76562	12.8906	2	43.8333	16	0.166667	2	2	0	0	0	14.2167	24.4688	877	2	3	1	27	3	0	0	0	-1	19.3472	0
9	552	DE001602631594	58	19259	18013	HINDRIGHT	HR1	0	60	0	0	0	0	4375	0	0	0	63	76.6188	68.746	28.0361	59.8333	0.166667	11.8343	11.5156	12.2031	0	60	0	0	0	0	0	0	0	7.56667	0	0	0	0	0	0	0	0	0	0	-1	7.56667	0
9	552	DE001602631594	58	19259	18013	HINDRIGHT	HR1	32.9167	12.7	14.0167	0	0	204	912	751	0	0	14	77.1036	69.2143	51.2306	30.1667	29.8333	11.6975	11	12.8906	13	20.8333	37.5	1.66667	1	0	0	0	0	13.8231	22.95	351.5	0	6	5	48	36	2075	48	115	-1	28.7806	0
9	552	DE001602631594	58	19259	18013	HINDRIGHT	HR1	15.7833	41.8667	1.33333	0	0.816667	144	2928	86	0	5	41	76.2006	70.7436	49.3056	12.5	47.5	16.4869	11.1719	20.4531	6	0	57.5	2.5	0	0	0	0	0	0	23.5971	764.333	0	4	4	56	72	1812	54	107	-1	54.4611	0
9	552	DE001602631594	58	19259	18013	HINDRIGHT	HR1	13.9167	13.55	31.15	0	0.65	51	899	2653	0	9	15	70.7103	61.5714	86.2111	10.3333	49.6667	17.4472	14.7812	20.7969	3	0	55.3333	4.66667	0	0	0	0	0	0	26.5542	557.107	0	8	8	82	117	1962	50	108	-1	67.8194	0
9	552	DE001602631594	58	19259	18013	HINDRIGHT	HR1	25.1667	28.3333	5.96667	0	0.5	221	1955	276	0	8	31	74.4294	63.6667	49.6565	19.1667	41	15.464	13.2344	18.2188	10	17.3333	37.6667	5	0	1	0	0	0	1.34343	44.7619	368.533	1	19	19	74	115	2137	48	103	-1	59.8028	0
9	552	DE001602631594	58	19259	18013	HINDRIGHT	HR1	27.3167	31.8833	0	0	0	92	2297	0	0	0	34	77.1724	68.0294	20.175	42.6667	17.3333	18.1223	17.7031	18.9062	1	55.3333	4.66667	0	1	0	0	0	0	6.62018	15.6957	0	0	1	0	7	0	0	0	0	-1	7.2	0
9	552	DE001602631594	58	19259	18013	HINDRIGHT	HR1	59.1667	0	1.33333	0	0	98	0	33	0	0	0	0	0	6.55833	26.5	33.5	18.8163	18.2188	19.25	2	58.1667	1.83333	0	0	1	0	0	0	0.148256	19.9375	0	1	0	0	4	0	0	0	0	-1	1.02778	0
9	552	DE001602631594	58	19259	18013	HINDRIGHT	HR1	45.15	3.73333	11.4167	0	0	131	218	724	0	0	4	67.0846	56.6667	41.1333	17.5	42.5	17.8845	15.8125	19.0781	3	34	22.5	3.5	1	0	0	0	0	5.68293	18.4254	867.714	0	5	5	20	105	1750	55	99	-1	60.7111	0
9	552	DE001602631594	58	19259	18013	HINDRIGHT	HR1	19.7333	35.9333	4.33333	0	0	109	2342	221	0	0	39	71.0551	61.8889	52.9889	10	50	17.9877	12.8906	20.1094	8	3.66667	52.6667	3.83333	0	1	0	0	0	3.11765	31.0467	1031.57	1	5	5	81	114	1687	60	107	-1	93.4765	0
9	552	DE001602631594	58	19259	18013	HINDRIGHT	HR1	0	60	0	0	0	0	4282	0	0	0	63	75.9547	67.381	24.6611	60	0	10.197	8.76562	12.8906	0	60	0	0	0	0	0	0	0	3.225	0	0	0	0	0	0	0	0	0	0	-1	3.225	0
9	552	DE001602631594	58	19259	18013	HINDRIGHT	HR1	1.5	30.3333	27.5833	0	0.583333	24	2099	2155	0	10	31	73.8214	69.1935	65.7611	35.3333	24.6667	13.3981	11.5156	14.4375	5	29.8333	29.3333	0.833333	1	0	0	0	0	15.5815	17.4795	465.2	0	3	2	30	17	1900	53	125	-1	22.7278	0
9	552	DE001602631594	58	19259	18013	HINDRIGHT	HR1	15.15	3.15	40.6833	0	0.5	105	143	3011	0	7	4	81.6846	45.3333	92.8	6.33333	53.6667	14.7185	13.5781	16.5	10	0	56.8333	3.16667	0	0	0	0	0	0	24.1056	409.737	0	10	10	58	60	2400	41	100	-1	44.4583	0
9	552	DE001602631594	58	19259	18013	HINDRIGHT	HR1	52.7333	0	6.93333	0	0	244	0	387	0	0	0	0	0	32.1833	33	27	12.6715	11.5156	16.5	3	43.1667	16.1667	0.666667	1	2	0	0	0	4.98425	52.0392	975.5	2	4	3	33	20	1975	51	101	-1	29.1	0
9	552	DE001602631594	58	19259	18013	HINDRIGHT	HR1	59.8	0	0	0	0	129	0	0	0	0	0	0	0	8.17778	40.3333	19.6667	12.6853	11.5156	13.2344	0	60	0	0	0	0	0	0	0	0.572222	0	0	0	0	0	0	0	0	0	0	-1	0.572222	0
9	552	DE001602631594	58	19259	18013	HINDRIGHT	HR1	20.6833	22.35	16.05	0	1.21667	103	1518	1201	0	27	22	71.9076	64.381	49.8	33.1667	26.8333	12.5559	11.6875	15.8125	9	12.8333	46.1667	1	1	0	0	0	0	26.0732	17.8235	330	0	6	5	40	21	2050	51	84	-1	24.9056	0
9	552	DE001602631594	58	19259	18013	HINDRIGHT	HR1	20.95	27.2667	10.9333	0	0.733333	140	1698	799	0	13	30	70.9449	54.6296	76.1778	6.83333	53.1667	17.991	15.4688	22.3438	10	0	56.5	3.5	0	0	0	0	0	0	33.1062	834.238	0	8	8	82	97	1937	55	96	-1	79.8389	0
9	552	DE001602631594	58	19259	18013	HINDRIGHT	HR1	17.8167	0	41.5333	0	0.733333	53	0	3000	0	18	0	0	0	87.241	8.83333	51.3333	18.4539	16.1562	22.3438	9	0	55.1667	4.83333	0	0	0	0	0	0	46.2387	623.828	0	8	8	113	118	2062	49	105	-1	92.7667	0
9	552	DE001602631594	58	19259	18013	HINDRIGHT	HR1	25.5167	23.6833	9.36667	0	1.3	131	1495	561	0	6	23	69.6251	62.1905	46.5611	38.5	21.5	14.226	12.375	16.5	11	33.1667	21.6667	5.16667	0	1	0	0	0	0.35567	49.8148	401.903	1	15	15	56	105	2287	41	92	-1	53.4806	0
9	552	DE001602631594	58	19259	18013	HINDRIGHT	HR1	37.8333	0	20.8833	0	1.61667	187	0	1349	0	6	0	0	0	50.0972	34	26	14.6215	13.2344	16.5	7	33.1667	24.6667	2.16667	1	1	0	0	0	8.76382	43.4797	595.077	1	7	6	55	56	2025	47	102	-1	44.2083	0
9	552	DE001602631594	58	19259	18013	HINDRIGHT	HR1	23.6167	36.3833	0	0	0	48	2651	0	0	0	43	77.5943	61.814	15.9194	47.3333	12.6667	12.9835	12.0312	14.4375	1	60	0	0	0	0	0	0	0	0.358333	0	0	0	0	0	0	0	0	0	0	-1	0.358333	0
9	552	DE001602631594	58	19259	18013	HINDRIGHT	HR1	18.6167	40.3167	1.06667	0	0	186	2687	43	0	0	45	72.6969	60.8864	77.775	28	32	12.2258	11	13.5781	3	2.16667	55.1667	2.83333	1	0	0	0	0	90.2778	23.9693	575.471	0	10	9	80	62	2062	47	112	-1	53.2465	0
9	552	DE001602631594	58	19259	18013	HINDRIGHT	HR1	38.9333	20.5833	0.216667	0	0	185	1392	11	0	0	21	74.1731	65.45	25.1083	30.3333	29.6667	15.0785	12.7188	16.1562	3	45	15	0	2	2	0	0	0	9.58889	41.9778	0	2	2	0	28	0	0	0	0	-1	17.6861	0
9	552	DE001602631594	59	19259	18013	HINDRIGHT	HR1	4.11667	53.9667	2.18333	0	0	28	3832	67	0	0	58	76.1556	67.0702	31.8056	40.8333	19.1667	15.6065	14.2656	17.0156	4	43	17	0	0	1	0	0	0	4.81028	19.5234	0	1	0	0	22	0	0	0	0	-1	9.18333	0
9	552	DE001602631594	59	19259	18013	HINDRIGHT	HR1	22.35	26.4	11.25	0	0	117	1882	846	0	0	28	76.098	66.0714	37.1389	36.1667	23.8333	14.6848	13.75	15.9844	2	40.1667	18.5	1.33333	1	0	0	0	0	18.1951	24.7453	386.375	0	5	4	28	25	2137	40	100	-1	28.3056	0
9	552	DE001602631594	59	19259	18013	HINDRIGHT	HR1	32.6167	0	26.4167	0	0.566667	144	0	1942	0	11	0	0	0	61.425	19.8333	40.1667	14.0959	12.5469	16.1562	9	15.1667	42.5	2.33333	0	1	0	0	0	0.0348837	20.8731	456.429	1	7	7	60	39	2487	37	95	-1	32.8333	0
9	552	DE001602631594	59	19259	18013	HINDRIGHT	HR1	27.2167	30.9333	2.13333	0	0	49	2116	69	0	0	34	73.7834	63.2424	18.1056	50.8333	9.16667	13.5939	12.7188	14.6094	5	58.8333	1.16667	0	1	1	0	0	0	4.77054	144.571	0	1	1	0	3	0	0	0	0	-1	7.48889	0
9	552	DE001602631594	59	19259	18013	HINDRIGHT	HR1	16.4333	41.0667	2.4	0	0	60	2813	113	0	0	42	74.4503	66.775	46.8139	15.1667	44.8333	16.416	12.375	21.1406	8	10.8333	45.8333	3.33333	1	0	0	0	0	31.6269	26.8828	833.7	0	6	6	55	93	1825	53	106	-1	72.5889	0
9	552	DE001602631594	59	19259	18013	HINDRIGHT	HR1	20.1	0	38.9833	0	0.983333	86	0	2769	0	13	0	0	0	75.518	7.66667	52.5	17.8369	15.125	20.9688	9	0	54.3333	5.66667	0	0	0	0	0	0	34.5491	545.912	0	12	12	84	155	2037	47	108	-1	82.8444	0
9	552	DE001602631594	59	19259	18013	HINDRIGHT	HR1	26.9833	28.6	4.36667	0	0	95	1898	304	0	0	25	71.7086	76.0833	26.8278	41.1667	18.8333	16.6158	14.6094	18.2188	2	54	5.16667	0.833333	0	1	0	0	0	0.0689655	80.2222	496.2	1	4	4	18	19	1700	54	129	-1	14.975	0
9	552	DE001602631594	59	19259	18013	HINDRIGHT	HR1	32.2833	10.6	16.5333	0	0.483333	199	713	1208	0	10	10	71.4818	72	47.0833	30.5	29.5	16.0159	13.5781	18.0469	8	30.3333	27.3333	2.33333	1	0	0	0	0	7.72193	25.0252	493.786	0	8	7	42	50	2175	43	85	-1	34.2667	0
9	552	DE001602631594	59	19259	18013	HINDRIGHT	HR1	21.4333	27.3667	10.3333	0	0.8	180	1753	692	0	12	29	69.5436	61.9643	47.1056	27	33	13.5559	9.96875	14.7812	6	20.5	37.3333	2.16667	0	1	0	0	0	0.0932203	38.2795	494.692	1	7	7	77	49	2050	49	112	-1	42.2444	0
9	552	DE001602631594	59	19259	18013	HINDRIGHT	HR1	23.05	31.7333	5.21667	0	0	113	2154	206	0	0	33	73.6876	64.8438	52.3444	25	35	13.7342	9.28125	20.1094	8	22.1667	35.6667	2.33333	1	0	0	0	0	25.5912	32.2714	821.786	0	3	3	64	68	1700	57	108	-1	60.3546	0
9	552	DE001602631594	59	19259	18013	HINDRIGHT	HR1	20.7	38.9667	0.333333	0	0	106	2597	22	0	0	39	72.3997	67.8378	38	27.5	32.5	17.1367	11	20.7969	4	25.3333	31.3333	3.33333	0	1	0	0	0	0.176871	49.7668	714.9	1	5	5	72	95	1875	52	108	-1	66.4694	0
9	552	DE001602631594	59	19259	18013	HINDRIGHT	HR1	42.0667	17.65	0	0	0	81	1193	0	0	0	16	72.9125	71.5	7.59722	36.5	23.5	11.4693	10.8281	13.2344	1	60	0	0	0	0	0	0	0	1.6	0	0	0	0	0	0	0	0	0	0	-1	1.6	0
9	552	DE001602631594	59	19259	18013	HINDRIGHT	HR1	29.2333	31.05	0	0	0	47	2034	0	0	0	29	70.1535	70.2143	16.8917	46.8333	13.1667	13.8142	12.2031	16.5	1	60	0	0	0	0	0	0	0	0.780556	0	0	0	0	0	0	0	0	0	0	-1	0.780556	0
9	552	DE001602631594	59	19259	18013	HINDRIGHT	HR1	21.7167	14.5	23.7833	0	0	115	948	1933	0	0	15	71.3991	65.4286	61.1194	26	34	13.1281	12.2031	15.8125	5	14	44.6667	1.33333	1	0	0	0	0	13.5393	20.749	448.375	0	8	7	36	28	2000	45	87	-1	28.4694	0
9	552	DE001602631594	59	19259	18013	HINDRIGHT	HR1	20.9167	34.6667	3.4	0	0.816667	96	2380	174	0	13	41	73.961	58.575	25.8611	41.8333	18.1667	15.2312	14.6094	16.1562	4	50.1667	7.66667	2.16667	0	1	0	0	0	5.42905	101.745	506.385	1	6	6	23	45	2150	43	107	-1	37.1639	0
9	552	DE001602631594	59	19259	18013	HINDRIGHT	HR1	30.4	29.3833	0.216667	0	0	50	1981	8	0	0	33	73.2422	61.125	20.1861	41.6667	18.3333	15.336	14.7812	16.1562	3	60	0	0	0	0	0	0	0	9.46111	0	0	0	0	0	0	0	0	0	0	-1	9.46111	0
9	552	DE001602631594	59	19259	18013	HINDRIGHT	HR1	1.33333	32.15	26.5167	0	0	20	2186	2085	0	0	36	73.0014	61.6111	75.7861	30.3333	29.6667	14.3604	12.8906	16.3281	2	19.8333	38.6667	1.5	1	0	0	0	0	22.871	19.2423	639.444	0	4	3	37	27	2125	50	107	-1	35.9972	0
9	552	DE001602631594	59	19259	18013	HINDRIGHT	HR1	46.8167	0	12.8167	0	0.5	263	0	623	0	7	0	0	0	62.8089	7	53.1667	17.5067	14.9531	20.9688	11	0	55	5	0	0	0	0	0	0	53.2545	817.233	0	15	15	105	127	1912	51	100	-1	116.919	0
9	552	DE001602631594	59	19259	18013	HINDRIGHT	HR1	12.95	8.95	37.1833	0	0.866667	84	565	3032	0	10	9	69.4403	61.375	86.75	4.66667	55.3333	19.0201	17.0156	21.4844	4	0	56.5	3.5	0	0	0	0	0	0	34.3805	1035.33	0	4	4	101	106	1725	58	112	-1	92.7694	0
9	552	DE001602631594	59	19259	18013	HINDRIGHT	HR1	38.0833	12.75	9.16667	0	0	117	847	615	0	0	16	72.5403	52.6667	26.1556	16.6667	43.3333	15.4707	13.75	17.3594	5	46.6667	12	1.33333	0	1	0	0	0	1.57818	97.7403	368.75	1	4	4	37	29	2337	41	112	-1	30.3056	0
9	552	DE001602631594	59	19259	18013	HINDRIGHT	HR1	0	60	0	0	0	0	4210	0	0	0	71	75.4849	59.6479	21.7167	59.1667	0.833333	13.9283	13.5781	15.2969	0	60.1667	0	0	0	0	0	0	0	5.60942	0	0	0	0	0	0	0	0	0	0	-1	5.60942	0
9	552	DE001602631594	59	19259	18013	HINDRIGHT	HR1	21.7	4.21667	34.0833	0	0	111	234	2359	0	0	4	74.5842	62.6667	77.9361	14.1667	45.8333	13.5936	12.7188	14.0938	8	4.83333	52.1667	3	1	0	0	0	0	53.0882	45.7078	466.556	0	13	12	96	63	2325	41	91	-1	67.4472	0
9	552	DE001602631594	59	19259	18013	HINDRIGHT	HR1	19.6333	40	0.366667	0	0	107	2855	20	0	0	47	76.9103	61.2174	28.2083	45.3333	14.6667	12.2155	11.3438	13.2344	2	51.8333	7.83333	0.333333	0	1	0	0	0	4.59477	35	948	1	2	2	16	7	0	0	0	-1	14.2278	0
9	552	DE001602631594	59	19259	18013	HINDRIGHT	HR1	35.4333	21.65	1.28333	0	0.666667	87	1504	51	0	12	24	74.0137	59.7391	15.1222	41.1667	18.8333	13.7436	11	17.875	5	60	0	0	0	0	0	0	0	11.8806	0	0	0	0	0	0	0	0	0	0	-1	11.8806	0
9	961	DE001602948532	43	0001910D	000192CD	HINDRIGHT	HR1	23.4167	23.6833	12.9	0	0	40	1366	751	0	0	25	63.6167	53.1739	71.5944	60	0	12.6794	10.8281	16.5	5	35.8333	21.6667	2.5	1	1	0	0	0	6.32558	22.7846	382.467	1	9	8	23	47	2425	40	97	-1	27.9417	0
9	961	DE001602948532	43	0001910D	000192CD	HINDRIGHT	HR1	21.4667	35.8	2.08333	0	0	35	2029	84	0	0	38	63.9631	53.6216	37.175	60	0	13.0456	11.5156	15.125	3	50.6667	9.33333	0	1	1	0	0	0	4.65461	11.2679	0	1	1	0	8	0	0	0	0	-1	5.68333	0
9	961	DE001602948532	43	0001910D	000192CD	HINDRIGHT	HR1	10.6167	49.0333	0	0	0.966667	22	3042	0	0	7	59	72.4042	50.8421	32.2167	60	0	14.4836	12.375	15.6406	6	56.5	3.5	0	0	1	0	0	0	1.45808	65.9615	0	1	0	0	13	0	0	0	0	-1	6.11667	0
9	961	DE001602948532	43	0001910D	000192CD	HINDRIGHT	HR1	37.4833	22.9667	0	0	0	42	1300	0	0	0	26	65.9601	49.9167	36.5125	60.1667	0	15.1262	13.75	17.0156	3	45	14.1667	0.833333	1	0	0	0	0	10.84	13.9	430	0	4	3	12	16	2100	48	109	-1	17.3417	0
9	961	DE001602948532	43	0001910D	000192CD	HINDRIGHT	HR1	23.9	16	20.05	0	0	56	823	1677	0	0	19	60.8969	45	96.4444	59.6667	0.333333	16.0698	13.2344	20.625	5	0	55.1667	4.83333	0	0	0	0	0	0	34.3535	748.828	0	11	11	96	122	1912	52	90	-1	91.9083	0
9	961	DE001602948532	43	0001910D	000192CD	HINDRIGHT	HR1	29.8833	0	29.8833	0	0	67	0	2011	0	0	0	0	0	112.792	59	1	18.2939	15.8125	21.4844	6	1.83333	52	6.16667	0	1	0	0	0	0	27.1798	622.216	1	13	13	65	144	2012	47	102	-1	87.8833	0
9	961	DE001602948532	43	0001910D	000192CD	HINDRIGHT	HR1	60	0	0	0	0	55	0	0	0	0	0	0	0	12.3861	60	0	14.644	13.4062	15.8125	0	59	1	0	1	0	0	0	0	4.21448	7	0	0	1	0	0	0	0	0	0	-1	4.22222	0
9	961	DE001602948532	43	0001910D	000192CD	HINDRIGHT	HR1	26.8833	21.4833	11.9167	0	0	61	1287	480	0	0	23	67.0401	56.0455	74.0833	60	0	14.449	13.2344	16.3281	9	26.5	29.6667	4	0	1	0	0	0	0.376623	29.0601	474.625	1	11	11	34	88	2200	43	101	-1	46.446	0
9	961	DE001602948532	43	0001910D	000192CD	HINDRIGHT	HR1	18.3333	41.3833	0	0	0	4	2650	0	0	0	47	71.5791	56.0638	14.45	60	0	13.2184	12.5469	14.0938	1	60	0	0	0	0	0	0	0	2.11111	0	0	0	0	0	0	0	0	0	0	-1	2.11111	0
9	961	DE001602948532	43	0001910D	000192CD	HINDRIGHT	HR1	27.3333	32.6667	0	0	0	49	1810	0	0	0	35	64.8429	52.2647	37.1139	60	0	13.8679	12.0312	17.875	2	33.5	24.5	2	1	0	0	0	0	11.1823	23.4207	1421.33	0	2	2	38	74	1700	54	90	-1	63.1167	0
9	961	DE001602948532	43	0001910D	000192CD	HINDRIGHT	HR1	22	11.1833	27.1	0	0	27	577	1905	0	0	13	61.4691	41.25	75.6861	60	0	16.2677	13.0625	18.7344	6	0	54.6667	5.33333	0	0	0	0	0	0	11.497	807.688	0	5	5	39	152	1912	48	96	-1	82.2694	0
9	961	DE001602948532	43	0001910D	000192CD	HINDRIGHT	HR1	48.65	0	11.4	0	0	128	0	746	0	0	0	0	0	60.6417	59.8333	0.166667	7.72435	3.95312	14.0938	3	36.3333	20.6667	3	1	1	0	0	0	2.38073	40.9355	613.833	1	8	7	44	65	2137	47	94	-1	46.2333	0
9	961	DE001602948532	43	0001910D	000192CD	HINDRIGHT	HR1	9.56667	0	49.25	0	1.18333	46	0	3480	0	8	0	0	0	148.792	59.8333	0.166667	12.3578	8.42188	13.75	14	39.6667	17.6667	2.66667	1	2	0	0	0	66.8712	37.8468	591.562	2	7	6	40	63	2025	46	113	-1	81.2417	0
9	961	DE001602948532	43	0001910D	000192CD	HINDRIGHT	HR1	14.15	46.1333	0	0	0	5	2655	0	0	0	47	63.1404	56.6739	25.625	60	0	12.1802	11.3438	12.8906	1	52.8333	7.16667	0	1	1	0	0	0	3.87382	25.8372	0	1	1	0	5	0	0	0	0	-1	6.49722	0
9	961	DE001602948532	43	0001910D	000192CD	HINDRIGHT	HR1	29.8333	30.3333	0	0	0	34	1860	0	0	0	34	69.2907	55.3636	25.1884	60.1667	0	11.8975	10.8281	12.8906	2	53	6.83333	0.166667	1	1	0	0	0	3.89308	8.82927	433	1	2	1	6	3	0	0	0	-1	5.64722	0
9	961	DE001602948532	43	0001910D	000192CD	HINDRIGHT	HR1	15.55	13.75	29.9167	0	0	76	897	2013	0	0	15	73.4638	59.2143	118.25	59.8333	0.166667	13.0969	12.0312	14.2656	9	12.8333	45.1667	2	1	1	0	0	0	26.4805	13.5683	417.667	1	6	5	37	43	2250	40	86	-1	29.8	0
9	961	DE001602948532	43	0001910D	000192CD	HINDRIGHT	HR1	28.3333	30.0833	2.08333	0	0	34	1772	54	0	0	31	65.9559	58.2667	27.3333	60	0	10.4777	9.28125	12.0312	5	54.3333	5.66667	0	1	1	0	0	0	3.79755	32.0588	0	1	1	0	8	0	0	0	0	-1	6.46667	0
9	961	DE001602948532	43	0001910D	000192CD	HINDRIGHT	HR1	34.0167	25.2833	0.533333	0	0	82	1462	9	0	0	27	65.5895	55.36	49.3222	60	0	15.4325	11	19.5938	5	15.6667	41.3333	3	1	0	0	0	0	16.2737	15.8664	1217.5	0	4	4	39	97	1537	62	111	-1	76.0556	0
9	961	DE001602948532	43	0001910D	000192CD	HINDRIGHT	HR1	19.2	0	39.85	0	1.11667	49	0	2833	0	10	0	0	0	168.997	59.1667	0.833333	14.2284	11.8594	19.25	5	21	34.1667	4.83333	0	1	0	0	0	21.9504	17.7952	820.207	1	8	8	34	132	1950	52	106	-1	83.8306	0
9	961	DE001602948532	43	0001910D	000192CD	HINDRIGHT	HR1	3	57.2833	0	0	0	0	3680	0	0	0	58	70.9541	63.4211	29.8056	60	0	11.7668	11.3438	12.375	1	60.1667	0	0	0	0	0	0	0	0.423823	0	0	0	0	0	0	0	0	0	0	-1	0.423823	0
9	961	DE001602948532	43	0001910D	000192CD	HINDRIGHT	HR1	24.4	0	35.6	0	0	46	0	2435	0	0	0	0	0	140.036	59.6667	0.333333	14.0061	12.2031	16.6719	4	15.3333	43.8333	0.833333	1	0	0	0	0	7.93814	16.1977	342	0	5	4	48	18	3000	40	62	-1	18.4972	0
9	961	DE001602948532	43	0001910D	000192CD	HINDRIGHT	HR1	15.8333	22.45	21.55	0	0	140	1312	1137	0	0	25	64.8048	51.7917	174.861	59	1	12.1084	11	13.2344	13	0	56.1667	3.83333	0	0	0	0	0	0	23.9377	487.913	0	12	12	73	79	2225	45	96	-1	53.5806	0
9	961	DE001602948532	43	0001910D	000192CD	HINDRIGHT	HR1	24.3167	4.61667	30.6167	0	0.5	14	216	2201	0	8	3	63.064	65	96.05	58.6667	1.33333	12.2755	10.6562	14.0938	5	25.5	32.6667	1.83333	0	1	0	0	0	0	20.6866	472.727	1	6	6	36	44	2362	41	91	-1	25.9944	0
9	961	DE001602948532	43	0001910D	000192CD	HINDRIGHT	HR1	24.9	32.9	1.5	0	0.333333	24	1981	77	0	5	33	67.1326	61.4848	30.0417	60	0	12.714	11.6875	15.4688	5	53.6667	6.33333	0	1	1	0	0	0	2.51863	23.1579	0	1	1	0	10	0	0	0	0	-1	4.69722	0
9	961	DE001602948532	47	0001910D	000192CD	HINDRIGHT	HR1	24.15	35.85	0	0	0	7	2216	0	0	0	36	68.5331	61.1429	21.8639	60	0	9.75582	8.07812	12.0312	2	52.5	7.5	0	1	0	0	0	0	7.88438	2.825	0	0	1	0	2	0	0	0	0	-1	7.32222	0
9	961	DE001602948532	47	0001910D	000192CD	HINDRIGHT	HR1	36.05	20.2833	2.13333	0	1.86667	14	1255	98	0	10	17	69.1556	74.1875	11.6556	60	0	12.7672	8.76562	14.2656	4	59.1667	0.833333	0	0	1	0	0	0	0.302857	131.6	0	1	0	0	3	0	0	0	0	-1	3.95	0
9	961	DE001602948532	47	0001910D	000192CD	HINDRIGHT	HR1	34.9167	21.7167	1.53333	0	1.8	50	1379	40	0	19	18	68.2626	73.9444	23.8556	60	0	13.6273	13.4062	13.9219	6	58.5	1.66667	0	1	0	0	0	0	5.40169	0.6	0	0	1	0	0	0	0	0	0	-1	5.33518	0
9	961	DE001602948532	47	0001910D	000192CD	HINDRIGHT	HR1	19.4833	37.8667	2.93333	0	0	10	2367	126	0	0	38	69.5408	64.5833	26.7389	60	0	12.8257	10.4844	15.6406	5	43.1667	16.8333	0	0	1	0	0	0	0.110236	11.566	0	1	0	0	9	0	0	0	0	-1	3.48333	0
9	961	DE001602948532	47	0001910D	000192CD	HINDRIGHT	HR1	38.0167	21.1833	0	0	0.833333	91	1251	0	0	13	18	68.3606	66.4118	42.1444	59	1	16.727	12.5469	20.7969	7	6.16667	51.3333	2.5	1	0	0	0	0	33.359	29.8693	1010.67	0	3	3	79	69	1775	54	97	-1	71.1139	0
9	961	DE001602948532	47	0001910D	000192CD	HINDRIGHT	HR1	22.0833	0	37.9667	0	0	56	0	2723	0	0	0	0	0	144.803	58.6667	1.33333	16.04	12.375	21.3125	3	0	55	5	0	0	0	0	0	0	24.5818	653.133	0	8	8	69	128	2100	46	107	-1	76.9611	0
9	961	DE001602948532	47	0001910D	000192CD	HINDRIGHT	HR1	15.1	34.45	9.33333	0	0.55	32	2233	675	0	10	31	71.1868	72.5	36.1556	59.3333	0.666667	11.9914	11.5156	12.8906	6	50.5	8.33333	1.16667	0	1	0	0	0	0.00671141	32.2909	652.571	1	2	2	8	28	2337	43	90	-1	17.6278	0
9	961	DE001602948532	47	0001910D	000192CD	HINDRIGHT	HR1	23.5	34.2	2.3	0	0	22	1929	80	0	0	28	66.2332	65.4231	23.5778	59.8333	0.166667	14.5865	11.6875	18.0469	7	44.1667	15.8333	0	2	2	0	0	0	9.06038	23.3895	0	2	2	0	12	0	0	0	0	-1	12.8417	0
9	961	DE001602948532	47	0001910D	000192CD	HINDRIGHT	HR1	16.7667	35.35	7.88333	0	0	16	2225	514	0	0	31	69.5092	71.0667	35.5111	59.8333	0.166667	12.3709	11.1719	14.4375	6	45.5	12.8333	1.66667	1	0	0	0	0	3.66906	29.9444	730.6	0	5	5	20	45	2100	44	108	-1	29.1167	0
9	961	DE001602948532	47	0001910D	000192CD	HINDRIGHT	HR1	23.05	13.8167	23.3	0	0	85	842	1225	0	0	13	67.8963	64.3333	98.1745	58.6667	1.5	13.476	11.3438	17.7031	15	0	55.6667	4.33333	0	0	0	0	0	0	21.2425	839.308	0	8	8	68	118	1962	50	93	-1	80.325	0
9	961	DE001602948532	47	0001910D	000192CD	HINDRIGHT	HR1	33.1167	7.68333	17.7667	0	1.76667	97	471	1182	0	6	8	67.1907	62.125	91.9194	58.1667	1.83333	16.5561	13.4062	19.4219	8	7	46	7	0	1	0	0	0	0.297297	39.2206	772.5	1	11	10	66	182	1987	50	101	-1	120.769	0
9	961	DE001602948532	47	0001910D	000192CD	HINDRIGHT	HR1	12.4667	46.6	0.316667	0	0	31	2902	17	0	0	45	68.3688	64.4773	25.75	60	0	15.5005	13.5781	19.7656	3	60	0	0	0	0	0	0	0	0.269444	0	0	0	0	0	0	0	0	0	0	-1	0.269444	0
9	961	DE001602948532	47	0001910D	000192CD	HINDRIGHT	HR1	41.1833	0	18.05	0	1.13333	42	0	1039	0	10	0	0	0	74.1167	59.5	0.5	16.4289	12.7188	19.5938	9	37.1667	20.5	2.33333	1	0	0	0	0	13.7851	38.7797	575.786	0	7	6	37	60	2212	41	111	-1	43.8333	0
9	961	DE001602948532	47	0001910D	000192CD	HINDRIGHT	HR1	11.2167	0	48.7833	0	0	26	0	3539	0	0	0	0	0	165.719	58.3333	1.66667	13.486	10.6562	14.6094	5	9	48.8333	2.16667	0	1	0	0	0	2.06122	14.4832	637.077	1	2	2	33	51	2412	40	93	-1	35.275	0
9	961	DE001602948532	47	0001910D	000192CD	HINDRIGHT	HR1	19.95	40.05	0	0	0	40	2553	0	0	0	43	69.902	58.9286	34.975	60	0	10.5183	8.9375	11.6875	1	45.1667	15	0	1	1	0	0	0	5.35055	15.5222	0	1	1	0	14	0	0	0	0	-1	7.88643	0
9	961	DE001602948532	47	0001910D	000192CD	HINDRIGHT	HR1	29.4167	25.55	2.81667	0	1.55	44	1551	105	0	29	25	67.6478	59.68	32.3333	59.8333	0.166667	12.5213	11.5156	13.2344	7	44.6667	15.3333	0	1	0	0	0	0	18.1832	25.5977	0	0	1	0	8	0	0	0	0	-1	19.975	0
9	961	DE001602948532	47	0001910D	000192CD	HINDRIGHT	HR1	18.1833	41.5333	0	0	0	20	2531	0	0	0	40	68.3275	64.2105	27.4889	59.3333	0.666667	12.776	12.375	13.4062	3	40	20	0	1	1	0	0	0	7.71667	17.0583	0	1	1	0	17	0	0	0	0	-1	10.8306	0
9	961	DE001602948532	47	0001910D	000192CD	HINDRIGHT	HR1	32.3833	3.51667	24.1	0	0	57	207	1659	0	0	3	70.8306	62.5	126.958	57.3333	2.66667	14.3814	12.375	19.0781	6	0	55.6667	4.33333	0	0	0	0	0	0	18.9461	784.038	0	10	10	64	111	2037	50	104	-1	74.2028	0
9	961	DE001602948532	47	0001910D	000192CD	HINDRIGHT	HR1	27.4833	19.4667	13.3333	0	0	34	1125	919	0	0	21	64.2364	51.55	72.3139	59.1667	0.833333	19.7501	15.8125	22	5	0	55.6667	4.33333	0	0	0	0	0	0	25.4072	822.308	0	7	7	57	116	2075	48	105	-1	82.9611	0
9	961	DE001602948532	47	0001910D	000192CD	HINDRIGHT	HR1	10.25	34.5667	14.7333	0	0	25	2241	834	0	0	39	70.0523	57.5526	54.7	59.1667	0.833333	14.7655	14.2656	15.8125	8	47.6667	11.6667	0.666667	1	1	0	0	0	4.27273	25.4571	317.25	1	3	2	13	14	2500	38	77	-1	11.8694	0
9	961	DE001602948532	47	0001910D	000192CD	HINDRIGHT	HR1	6.58333	7.78333	46.0833	0	0	76	525	3024	0	0	9	75.4302	55.5	194.572	55.3333	4.66667	12.4516	11.6875	14.2656	12	0	56.8333	3.16667	0	0	0	0	0	0	22.0147	403.526	0	14	14	62	66	2350	40	90	-1	42.15	0
9	961	DE001602948532	47	0001910D	000192CD	HINDRIGHT	HR1	30.7833	6.13333	23.3	0	0	9	345	1515	0	0	6	71.9595	54.5	90.7036	60	0.166667	11.772	10.4844	12.7188	6	31.3333	26.6667	2	0	1	0	0	0	0.00546448	23.1333	469.5	1	5	5	31	40	2575	41	79	-1	26.2556	0
9	961	DE001602948532	47	0001910D	000192CD	HINDRIGHT	HR1	33.3167	26.6833	0	0	0	33	1507	0	0	0	28	64.7008	53.4074	19.8389	60	0	13.2886	11	14.6094	2	32.6667	27.1667	0.166667	2	1	0	0	0	12.0448	15.6519	278	1	3	1	29	3	0	0	0	-1	14.3667	0
9	961	DE001602948532	47	0001910D	000192CD	HINDRIGHT	HR1	16.5333	43.4667	0	0	0	72	2737	0	0	0	41	70.3134	65.7	34.1	59.8333	0.166667	11.0205	8.9375	13.2344	2	37.5	21.6667	0.833333	0	1	0	0	0	0.868182	22.1926	435.6	1	4	4	22	23	2562	37	103	-1	14.9028	0
10	137	DE001602631775	152	19112	000191B3	HINDRIGHT	HR1	3.95	10.55	43.0333	0	2.23333	3	776	3842	0	35	11	79.4154	61.6364	142.305	17.6667	42.5	19.1403	18.0469	20.625	4	0	59.3333	0.666667	0	0	0	0	0	0	15.3933	258	0	3	3	125	14	2400	40	84	-1	18.0889	0
10	137	DE001602631775	152	19112	000191B3	HINDRIGHT	HR1	12.7	34.1333	13.1667	0	0	29	2586	919	0	0	40	80.7065	66.1282	45.6889	33.6667	26.3333	20.8253	17.1875	23.375	5	0	57.8333	2.16667	0	0	0	0	0	0	22.5187	221.846	0	10	10	140	48	2787	34	76	-1	29.7167	0
10	137	DE001602631775	152	19112	000191B3	HINDRIGHT	HR1	27.9333	31.7833	0	0	0	67	2387	0	0	0	36	81.2467	63.5	28.6111	39.3333	20.6667	23.7663	23.2031	24.0625	1	18.3333	41.5	0.166667	0	1	0	0	0	0.8	28.4331	271	1	1	1	121	3	0	0	0	-1	21.0472	0
10	137	DE001602631775	152	19112	000191B3	HINDRIGHT	HR1	27.2167	33.0667	0	0	0	32	2362	0	0	0	34	77.746	70.3333	16.9139	42.8333	17.1667	24.5581	22.8594	26.125	1	60	0	0	0	0	0	0	0	1.70833	0	0	0	0	0	0	0	0	0	0	-1	1.70833	0
10	137	DE001602631775	152	19112	000191B3	HINDRIGHT	HR1	39.85	18.2833	1.86667	0	0	95	1236	101	0	0	19	77.3251	66.8333	28.3194	12.6667	47.3333	23.8056	21.1406	26.9844	3	7	49.3333	3.66667	1	0	0	0	0	41.3023	18.8102	512.318	0	8	8	100	87	2012	48	80	-1	51.6556	0
10	137	DE001602631775	152	19112	000191B3	HINDRIGHT	HR1	6.98333	27.15	23.2	0	2.46667	50	1992	1792	0	35	27	79.4665	71.3704	90.2333	17.3333	42.6667	25.0744	20.9688	27.6719	5	0	55.3333	4.66667	0	0	0	0	0	0	24.762	470.107	0	11	11	156	116	1962	52	95	-1	59.4	0
10	137	DE001602631775	152	19112	000191B3	HINDRIGHT	HR1	23.5167	5.96667	30.5167	0	0	75	411	2342	0	0	6	75.9131	69.4	82.3972	18.1667	41.8333	19.5603	18.7344	20.9688	6	0	55.6667	4.33333	1	1	0	0	0	0	40.2964	208.654	0	17	17	197	82	2625	37	73	-1	52.4556	0
10	137	DE001602631775	152	19112	000191B3	HINDRIGHT	HR1	29.2833	29.5	0	0	0.6	22	2211	0	0	12	32	81.1252	70.2188	31.1	40.3333	19.6667	20.3183	17.875	25.6094	4	34.6667	23.8333	1.5	0	1	0	0	0	0.251232	29.723	302.111	1	7	7	76	32	2487	41	77	-1	19.9139	0
10	137	DE001602631775	152	19112	000191B3	HINDRIGHT	HR1	14.1667	45.3833	0	0	0.7	30	3401	0	0	6	46	80.8328	75.2222	18.8167	51.1667	8.83333	20.9255	19.25	24.75	3	60.1667	0	0	0	0	0	0	0	0.939058	0	0	0	0	0	0	0	0	0	0	-1	0.939058	0
10	137	DE001602631775	152	19112	000191B3	HINDRIGHT	HR1	49.3667	9.11667	1.23333	0	0	178	678	40	0	0	9	80.2615	68.1111	15.1333	20.5	39.5	22.2268	19.4219	25.0938	3	42	15.1667	2.83333	1	0	0	0	0	8.10506	28.0465	477.647	0	6	6	28	72	1950	48	85	-1	35.0417	0
10	137	DE001602631775	152	19112	000191B3	HINDRIGHT	HR1	48.85	10.65	0	0	0	115	658	0	0	0	10	73.0879	67.6667	14.7167	7.5	52.5	25.3146	22.6875	26.8125	2	0	56.8333	3.16667	0	0	0	0	0	0	20.9413	714.368	0	4	5	118	96	1675	62	102	-1	57.5389	0
10	137	DE001602631775	152	19112	000191B3	HINDRIGHT	HR1	6.96667	0	53.9833	0	0	20	0	3965	0	0	0	0	0	129.175	13.1667	47	23.027	22.1719	26.2969	8	0	57.8333	2.16667	0	0	0	0	0	0	16.7003	342.615	0	10	9	128	50	2175	44	73	-1	28.4694	0
10	137	DE001602631775	152	19112	000191B3	HINDRIGHT	HR1	20.4333	0	38	0	0.983333	101	0	2819	0	8	0	0	0	103.85	22.8333	37.1667	22.8821	22	24.0625	13	9.66667	46.1667	4.16667	0	1	0	0	0	9.24528	29.5319	241.24	1	11	11	161	82	2425	39	70	-1	41.2472	0
10	137	DE001602631775	152	19112	000191B3	HINDRIGHT	HR1	24.5167	35.3	0	0	0	21	2462	0	0	0	39	77.9724	64.5526	13.9306	57.1667	2.83333	24.3657	23.5469	25.4375	2	60	0	0	0	0	0	0	0	1.34167	0	0	0	0	0	0	0	0	0	0	-1	1.34167	0
10	137	DE001602631775	152	19112	000191B3	HINDRIGHT	HR1	37.15	22.9833	0.483333	0	0	50	1714	12	0	0	24	79.182	69.8261	12.9056	52.3333	7.66667	25.2133	23.8906	26.125	2	60	0	0	0	0	0	0	0	2.73056	0	0	0	0	0	0	0	0	0	0	-1	2.73056	0
10	137	DE001602631775	152	19112	000191B3	HINDRIGHT	HR1	28.3167	9.55	19.8833	0	2.01667	53	705	1560	0	37	11	79.7651	72.2727	63.9139	23.3333	36.6667	24.2528	23.375	25.4375	7	10.1667	48.1667	1.66667	1	0	0	0	0	23.1818	10.1408	213	0	7	6	73	35	2762	40	66	-1	18.1667	0
10	137	DE001602631775	152	19112	000191B3	HINDRIGHT	HR1	7.8	9.38333	42.8167	0	0	25	665	2742	0	0	13	80.0407	50.5833	66.4389	13.6667	46.3333	24.0668	23.5469	24.5781	14	0	59.6667	0.333333	0	0	0	0	0	0	16.5698	195	0	2	2	172	6	0	0	0	-1	17.5611	0
10	137	DE001602631775	152	19112	000191B3	HINDRIGHT	HR1	17.4	40.1833	2.41667	0	0	70	3016	144	0	0	48	82.986	61.6	41.6361	19.6667	40.3333	24.2191	22.5156	25.9531	8	0	54.1667	5.83333	0	0	0	0	0	0	26.0554	455.257	0	13	13	179	133	2200	48	77	-1	67.7833	0
10	137	DE001602631775	152	19112	000191B3	HINDRIGHT	HR1	32.1167	25.1167	2.45	0	0	54	1894	95	0	0	27	80.5552	72.4444	28.7833	10.5	49.5	25.9426	22.6875	28.0156	3	2.16667	52.6667	5.16667	0	1	0	0	0	0	36.4766	419.226	1	10	10	178	126	2037	51	89	-1	68.625	0
10	137	DE001602631775	152	19112	000191B3	HINDRIGHT	HR1	38.1833	21.3333	0	0	0.583333	91	1597	0	0	12	24	79.7027	65.5652	12.5778	45.1667	14.8333	22.5562	20.7969	23.375	2	60	0	0	0	0	0	0	0	0.0222222	0	0	0	0	0	0	0	0	0	0	-1	0.0222222	0
10	137	DE001602631775	152	19112	000191B3	HINDRIGHT	HR1	47.0333	12.6833	0	0	0	59	935	0	0	0	13	79.1618	72	9.44167	38.1667	21.8333	22.1695	21.1406	23.375	1	60.1667	0	0	0	0	0	0	0	1.22438	0	0	0	0	0	0	0	0	0	0	-1	1.22438	0
10	137	DE001602631775	152	19112	000191B3	HINDRIGHT	HR1	36.6667	22.35	0	0	1.6	45	1581	0	0	8	20	75.9912	76.2632	14.7583	50.5	9.5	22.429	21.1406	23.0312	3	60	0	0	0	0	0	0	0	0.552778	0	0	0	0	0	0	0	0	0	0	-1	0.552778	0
10	137	DE001602631775	152	19112	000191B3	HINDRIGHT	HR1	9.65	9.91667	40.4333	0	0	40	702	3404	0	0	8	77.6329	81.75	130.05	21	39	20.5438	19.5938	21.4844	3	5.16667	54.5	0.333333	1	0	0	0	0	31.8333	13.1553	415	0	2	1	100	8	1900	47	87	-1	17.2556	0
10	137	DE001602631775	152	19112	000191B3	HINDRIGHT	HR1	8.53333	3.05	44.7833	0	2.78333	32	233	3846	0	42	3	91.402	70	97.1801	12.6667	47.5	19.2821	18.7344	19.9375	8	0	57.6667	2.33333	0	0	0	0	0	0	18.9711	192.143	0	10	10	142	44	2812	32	69	-1	25.7056	0
10	137	DE001602631775	153	19112	000191B3	HINDRIGHT	HR1	8.48333	44	6.81667	0	0.716667	20	3446	538	0	12	49	83.4248	70.6667	41.5833	44.8333	15.1667	19.5288	19.0781	20.625	4	0	59.5	0.5	0	0	0	0	0	0	18.0644	136.667	0	3	3	181	12	3000	27	70	-1	19.0528	0
10	137	DE001602631775	153	19112	000191B3	HINDRIGHT	HR1	23.3	25.2833	10.45	0	0.816667	73	1840	713	0	11	28	81.2362	65.3704	39.1972	40.8333	19.1667	21.0296	19.9375	23.0312	7	26.1667	32.1667	1.66667	0	1	0	0	0	6.57237	36.702	165.4	1	8	8	91	34	2900	33	68	-1	27.5556	0
10	137	DE001602631775	153	19112	000191B3	HINDRIGHT	HR1	8	51.6667	0	0	0	21	3979	0	0	0	54	82.5236	74.3704	23.125	53	7	22.598	21.8281	24.5781	1	60	0	0	0	0	0	0	0	6.19722	0	0	0	0	0	0	0	0	0	0	-1	6.19722	0
10	137	DE001602631775	153	19112	000191B3	HINDRIGHT	HR1	46.4667	13.8667	0	0	0	61	983	0	0	0	14	77.3458	73.4615	13.7944	23.8333	36.1667	24.332	20.7969	27.6719	1	60	0	0	0	0	0	0	0	8.30833	0	0	0	0	0	0	0	0	0	0	-1	8.30833	0
10	137	DE001602631775	153	19112	000191B3	HINDRIGHT	HR1	22.3667	34.75	2.88333	0	0	31	2467	104	0	0	35	78.2091	72.2059	30.7389	24.3333	35.6667	22.0728	18.9062	25.6094	5	10.3333	45.6667	4	1	0	0	0	0	25.4444	12.4982	693.417	0	7	7	66	114	1800	57	89	-1	60.1583	0
10	137	DE001602631775	153	19112	000191B3	HINDRIGHT	HR1	38.4	9.11667	11.3333	0	1.48333	142	686	588	0	4	8	79.1632	79.625	46.5611	11.8333	48.1667	25.3473	21.8281	26.9844	8	0	55.1667	4.83333	0	0	0	0	0	0	20.8036	534	0	8	8	133	123	1825	54	95	-1	62.1444	0
10	137	DE001602631775	153	19112	000191B3	HINDRIGHT	HR1	3.98333	0	53.9	0	1.05	22	0	4130	0	16	0	0	0	178.592	21.3333	38.6667	20.1664	19.4219	21.8281	10	0	58.1667	1.83333	0	0	0	0	0	0	17.7307	150.636	0	8	8	145	37	2812	33	68	-1	21.7917	0
10	137	DE001602631775	153	19112	000191B3	HINDRIGHT	HR1	21.2167	37.9167	0	0	1.6	81	2842	0	0	9	47	80.6468	61.3696	31.15	44.3333	15.6667	20.8592	19.4219	21.8281	3	48.6667	11.5	0	1	2	0	0	0	2.70383	41.6351	0	2	1	0	26	0	0	0	0	-1	10.6842	0
10	137	DE001602631775	153	19112	000191B3	HINDRIGHT	HR1	15	45.6	0	0	0	9	3435	0	0	0	45	81.1031	77.9773	18.15	48.5	11.5	23.998	21.8281	24.9219	1	60	0	0	0	0	0	0	0	0.144444	0	0	0	0	0	0	0	0	0	0	-1	0.144444	0
10	137	DE001602631775	153	19112	000191B3	HINDRIGHT	HR1	42.7833	16.95	0	0	0	127	1259	0	0	0	16	80.2031	73.6875	16.7361	23.3333	36.6667	24.384	22.3438	26.6406	1	36.1667	21.5	2.33333	1	0	0	0	0	12.4633	20.4766	598	0	5	5	46	62	1787	57	103	-1	38.0833	0
10	137	DE001602631775	153	19112	000191B3	HINDRIGHT	HR1	33.1167	17.4333	6.06667	0	3	79	1240	217	0	52	17	77.4541	71.1333	25.6898	13.6667	46.5	24.9723	23.2031	26.125	13	0	55.3333	4.66667	0	0	0	0	0	0	20.2289	591.143	0	13	13	115	134	1837	55	93	-1	64.6333	0
10	137	DE001602631775	153	19112	000191B3	HINDRIGHT	HR1	0	0	60	0	0	0	0	4813	0	0	0	0	0	174.661	15.8333	44.1667	22.2268	20.625	23.2031	0	0	60	0	0	0	0	0	0	0	12.7889	0	0	0	0	129	0	0	0	0	-1	12.7889	0
10	137	DE001602631775	153	19112	000191B3	HINDRIGHT	HR1	10.1833	30.0167	17.75	0	2.18333	55	2342	1185	0	26	34	84.0479	69.3636	63.3528	42.3333	17.6667	19.9638	19.0781	20.7969	12	37.8333	18.8333	3.33333	0	1	0	0	0	0.0810811	37.339	166.1	1	13	13	54	60	2675	39	68	-1	21.5167	0
10	137	DE001602631775	153	19112	000191B3	HINDRIGHT	HR1	14.1833	45.3333	0	0	0	68	3469	0	0	0	51	82.1207	69.0392	27.6667	59.5	0.5	18.9043	18.3906	20.2812	1	60	0	0	0	0	0	0	0	3.08611	0	0	0	0	0	0	0	0	0	0	-1	3.08611	0
10	137	DE001602631775	153	19112	000191B3	HINDRIGHT	HR1	60.1667	0	0	0	0	74	0	0	0	0	0	0	0	6.22778	47.8333	12.1667	20.3104	19.4219	21.8281	0	60	0	0	0	0	0	0	0	5.625	0	0	0	0	0	0	0	0	0	0	-1	5.625	0
10	137	DE001602631775	153	19112	000191B3	HINDRIGHT	HR1	18.5667	40.3667	0	0	1.71667	18	2902	0	0	10	41	76.7584	72.5	20.1389	57.3333	2.66667	19.9024	19.0781	21.4844	3	60	0	0	0	0	0	0	0	6.38056	0	0	0	0	0	0	0	0	0	0	-1	6.38056	0
10	137	DE001602631775	153	19112	000191B3	HINDRIGHT	HR1	52.2167	3.58333	2.71667	0	0.65	96	262	149	0	11	3	76.1951	59.3333	18.1556	44.1667	15.8333	20.1318	19.0781	22.1719	4	44.8333	13.6667	1.5	1	0	0	0	0	15.3321	16.3117	389.667	0	7	6	17	42	1912	47	82	-1	24.9	0
10	137	DE001602631775	153	19112	000191B3	HINDRIGHT	HR1	22.9167	3.31667	33.7667	0	0	114	162	2653	0	0	2	73.6761	70	114.333	19.5	40.5	19.7795	18.0469	24.5781	6	0	54.6667	5.33333	0	0	0	0	0	0	11.8933	421.438	0	11	11	83	126	2162	45	79	-1	48.2972	0
10	137	DE001602631775	153	19112	000191B3	HINDRIGHT	HR1	24.4667	22.0333	13.5	0	0	91	1634	833	0	0	23	80.4308	69.1304	63.6	13.3333	46.6667	25.7151	22	27.5	6	0	56	4.16667	0	0	0	0	0	0	26.5804	731.08	0	9	9	133	115	1625	62	98	-1	75.3684	0
10	137	DE001602631775	153	19112	000191B3	HINDRIGHT	HR1	7.86667	0	50.8	0	0.866667	44	0	3881	0	13	0	0	0	135.803	18.8333	41.1667	21.1327	20.2812	22.1719	12	0	56.6667	3.33333	0	0	0	0	0	0	18.6235	355.2	0	13	13	115	78	2250	43	73	-1	37.3222	0
10	137	DE001602631775	153	19112	000191B3	HINDRIGHT	HR1	18.0167	40.4333	0	0	1.68333	153	3039	0	0	15	42	81.9829	71.8537	47.7722	44.3333	15.6667	22.0797	20.2812	22.6875	5	45.8333	13.1667	1	0	1	0	0	0	0.292593	30.869	224.667	1	5	5	45	17	3200	29	53	-1	11.1667	0
10	137	DE001602631775	153	19112	000191B3	HINDRIGHT	HR1	36.4333	22.4	0	0	0.866667	41	1683	0	0	12	21	80.499	81	13.1801	33	27.1667	25.0397	22.1719	27.1562	3	60	0	0	0	0	0	0	0	1.33611	0	0	0	0	0	0	0	0	0	0	-1	1.33611	0
10	137	DE001602631775	153	19112	000191B3	HINDRIGHT	HR1	7.21667	31.6833	20.1	0	1.3	40	2460	1460	0	17	34	82.5414	70.9697	82.0083	37.3333	22.6667	22.8603	20.1094	25.7812	9	28.1667	30.5	1.33333	1	0	0	0	0	7.37931	13.1742	152.75	0	5	4	52	22	2900	36	67	-1	13.475	0
10	137	DE001602631775	153	19112	000191B3	HINDRIGHT	HR1	3.68333	7.2	49.1167	0	0	4	508	3826	0	0	6	80.6763	74	149.414	21.3333	38.6667	20.2524	18.5625	21.4844	5	0	58.5	1.5	0	0	0	0	0	0	19.6097	194.222	0	8	8	157	30	2600	46	76	-1	23.975	0
10	305	DE009602285272	200	19259	19202	HINDLEFT	HR1	22.5833	35.6333	1.33333	0	0	49	2560	48	0	0	25	73.9228	103.4	29.4222	42.8333	17.1667	15.4716	13.9219	17.5312	3	60	0	0	0	0	0	0	0	5.41667	0	0	0	0	0	0	0	0	0	0	1	5.41667	0
10	305	DE009602285272	200	19259	19202	HINDLEFT	HR1	18.75	41.7	0	0	0	94	2974	0	0	0	43	75.2394	68.7143	29.1806	48.5	11.5	16.9359	15.6406	17.7031	1	57.1667	2.83333	0	1	1	0	0	0	5.40233	17	0	1	1	0	3	0	0	0	0	1	5.95	0
10	305	DE009602285272	200	19259	19202	HINDLEFT	HR1	43.85	16.15	0	0	0	218	1075	0	0	0	10	72.7854	71.2222	15.9972	27.1667	32.8333	17.0784	15.4688	18.5625	2	60	0	0	0	0	0	0	0	0.219444	0	0	0	0	0	0	0	0	0	0	1	0.219444	0
10	305	DE009602285272	200	19259	19202	HINDLEFT	HR1	5.6	17.1667	37.2333	0	0	81	1297	3042	0	0	10	76.5183	175.2	162.111	25.1667	34.8333	16.6829	13.9219	18.5625	8	22.8333	34.1667	3	1	0	0	0	0	9.73239	21.935	264.722	0	12	11	58	66	2537	45	69	1	29.2611	0
10	305	DE009602285272	200	19259	19202	HINDLEFT	HR1	42.2333	6.01667	11.75	0	0	338	394	726	0	0	1	66.0967	0	46.6222	2.33333	57.6667	16.0412	13.5781	18.2188	5	0	56.3333	3.66667	0	0	0	0	0	0	20.9467	463.818	0	6	6	95	87	2300	46	77	1	48.0111	0
10	305	DE009602285272	200	19259	19202	HINDLEFT	HR1	0	23.4	36.6	0	0	0	1630	3075	0	0	19	71.8858	70.2353	78.0889	4.33333	55.6667	17.9602	16.1562	19.7656	6	0	55.1667	4.83333	0	0	0	0	0	0	14.0906	532.103	0	6	6	70	130	2112	49	88	1	55.8194	0
10	305	DE009602285272	200	19259	19202	HINDLEFT	HR1	52.6	0	6.98333	0	0	227	0	439	0	0	0	0	0	16.6167	25	35	16.3069	14.7812	18.2188	1	54.5	5.5	0	0	1	0	0	0	4.20497	78.5789	0	1	0	0	18	0	0	0	0	1	12.0556	0
10	305	DE009602285272	200	19259	19202	HINDLEFT	HR1	34.0167	26.4	0	0	0	150	1793	0	0	0	26	72.3394	70.96	19.7361	34.1667	25.8333	17.4515	16.5	18.5625	1	60	0	0	0	0	0	0	0	3.36944	0	0	0	0	0	0	0	0	0	0	1	3.36944	0
10	305	DE009602285272	200	19259	19202	HINDLEFT	HR1	27.0333	31.05	1.91667	0	0	195	2181	59	0	0	21	73.6956	106	38.9472	35	25	18.3228	17.0156	19.9375	5	54	6.16667	0	2	1	0	0	0	8.72036	30.0625	0	1	2	0	7	0	0	0	0	1	10.6122	0
10	305	DE009602285272	200	19259	19202	HINDLEFT	HR1	12.3333	0	47.6667	0	0	50	0	3903	0	0	0	0	0	126.158	3.33333	56.6667	17.917	16.6719	18.5625	2	0	55.1667	4.83333	0	0	0	0	0	0	13.3233	534.552	0	7	7	55	126	2125	51	94	1	55.3111	0
10	305	DE009602285272	200	19259	19202	HINDLEFT	HR1	23.4833	18.15	18.3667	0	0	109	1116	999	0	0	17	66.9914	62.7857	51.6444	5.83333	54.1667	19.6584	17.1875	20.9688	16	0	54.1667	5.83333	0	0	0	0	0	0	26.96	509.8	0	13	13	130	136	2112	50	86	1	73.9028	0
10	305	DE009602285272	200	19259	19202	HINDLEFT	HR1	16.2167	28.9667	14.9833	0	0	135	2024	1245	0	0	28	74.0477	71.9259	43.4958	40	20.1667	17.6862	17.0156	18.9062	2	44.3333	15.6667	0	0	1	0	0	0	0.0383142	27.2828	0	1	0	0	26	0	0	0	0	1	7.53056	0
10	305	DE009602285272	200	19259	19202	HINDLEFT	HR1	52.9	6.81667	0	0	0	146	466	0	0	0	6	75.6835	77.3333	15.3611	17.6667	42.3333	19.9451	18.7344	20.7969	1	60	0	0	0	0	0	0	0	0.533333	0	0	0	0	0	0	0	0	0	0	1	0.533333	0
10	305	DE009602285272	200	19259	19202	HINDLEFT	HR1	49.8167	10.1333	0.333333	0	0	292	688	14	0	0	9	72.3208	67.5	20.5111	23.3333	36.6667	20.3884	19.5938	21.4844	3	60	0	0	0	0	0	0	0	1.02222	0	0	0	0	0	0	0	0	0	0	1	1.02222	0
10	305	DE009602285272	200	19259	19202	HINDLEFT	HR1	2.18333	16.4833	41.7	0	0	38	1129	3151	0	0	14	75.6493	71.3077	105.236	17.5	42.5	19.1089	16.6719	21.4844	10	15.1667	42.5	2.33333	1	0	0	0	0	15.0625	23.06	264.286	0	10	9	75	51	2537	43	68	1	30.3083	0
10	305	DE009602285272	200	19259	19202	HINDLEFT	HR1	53.3667	0	5.98333	0	0	280	0	217	0	0	0	0	0	28.6222	17.5	42.5	19.2228	16.8438	21.4844	6	49.6667	8.5	1.83333	0	1	0	0	0	5.30717	84.6964	219.636	1	5	5	39	36	2662	41	64	1	24.2056	0
10	305	DE009602285272	200	19259	19202	HINDLEFT	HR1	55.7167	0	3.78333	0	0	287	0	126	0	0	0	0	0	22.175	23.6667	36.3333	14.8956	12.375	18.0469	6	60	0	0	0	0	0	0	0	5.43611	0	0	0	0	0	0	0	0	0	0	1	5.43611	0
10	305	DE009602285272	200	19259	19202	HINDLEFT	HR1	15.6167	9.5	35.6667	0	0	146	571	3240	0	0	5	63.784	56.3333	99.7333	5	55	15.3542	11	18.3906	5	2.66667	52.5	4.83333	1	0	0	0	0	49.381	11.9419	499.517	0	5	4	51	124	2162	50	92	1	53.4028	0
10	305	DE009602285272	200	19259	19202	HINDLEFT	HR1	18.4167	37.65	3.93333	0	0	67	2423	143	0	0	41	70.1251	67.3684	42.175	4.16667	55.8333	19.6873	17.1875	21.4844	14	3.5	51.3333	5.16667	0	1	0	0	0	0	29.5272	521.484	1	11	11	118	125	2112	50	90	1	70.5778	0
10	305	DE009602285272	200	19259	19202	HINDLEFT	HR1	13.1333	33.2167	13.65	0	0	97	2478	1246	0	0	29	77.0542	82.7931	60.775	35.6667	24.3333	16.2813	15.8125	17.3594	2	45.1667	13.5	1.5	1	0	0	0	0	5.56522	14.2763	336.222	0	3	3	22	32	2362	50	77	1	15.6427	0
10	305	DE009602285272	200	19259	19202	HINDLEFT	HR1	14.3167	0	45.4167	0	0	79	0	3598	0	0	0	0	0	98.9111	14.1667	45.8333	16.8805	15.4688	18.0469	9	13.6667	43.3333	3	0	1	0	0	0	0.194805	23.8792	259.889	1	9	9	66	63	2862	38	67	1	30.6139	0
10	305	DE009602285272	200	19259	19202	HINDLEFT	HR1	59.4667	0	0.8	0	0	185	0	25	0	0	0	0	0	8.14444	9.16667	50.8333	18.362	17.1875	19.7656	2	60	0	0	0	0	0	0	0	3.95	0	0	0	0	0	0	0	0	0	0	1	3.95	0
10	305	DE009602285272	200	19259	19202	HINDLEFT	HR1	30.3	24.3167	5.43333	0	0	199	1596	201	0	0	24	70.5203	68.3043	24.9335	27.3333	32.8333	19.0681	17.3594	19.9375	8	60	0	0	0	0	0	0	0	3.45556	0	0	0	0	0	0	0	0	0	0	1	3.45556	0
10	305	DE009602285272	200	19259	19202	HINDLEFT	HR1	24.4833	35.1	0.316667	0	0	217	2553	6	0	0	38	75.7114	66.7297	28.3111	49.8333	10.1667	17.599	17.0156	18.5625	3	57	3	0	1	1	0	0	0	6.55556	60	0	1	1	0	4	0	0	0	0	1	9.22778	0
10	305	DE009602285272	205	19259	19202	HINDLEFT	HR1	38.9667	0	20.7	0	0	157	0	1646	0	0	0	0	0	43.7611	16.3333	43.6667	16.2107	15.2969	17.0156	5	40	19	1	0	1	0	0	0	0.0510638	21.7059	183.333	1	3	3	30	17	2737	42	86	1	10.2639	0
10	305	DE009602285272	205	19259	19202	HINDLEFT	HR1	32.05	22.7833	4.7	0	0	188	1505	256	0	0	22	70.1465	68.2	23.4889	40.8333	19.1667	15.6953	15.2969	16.8438	7	57.8333	2.33333	0	1	1	0	0	0	5.29107	71.7857	0	1	1	0	16	0	0	0	0	1	7.86981	0
10	305	DE009602285272	205	19259	19202	HINDLEFT	HR1	35.4833	19.8333	5.48333	0	0	86	1297	280	0	0	19	71.3759	67.9444	22.3083	24.8333	35.1667	18.4405	16.8438	19.25	2	60	0	0	0	0	0	0	0	2.125	0	0	0	0	0	0	0	0	0	0	1	2.125	0
10	305	DE009602285272	205	19259	19202	HINDLEFT	HR1	27.9833	25.9667	5.98333	0	0	223	1724	267	0	0	27	71.4366	64.037	35.7194	21	39	18.4675	17.7031	19.0781	9	31.3333	25.1667	3.5	1	0	0	0	0	7.1399	23.6986	471.619	0	6	5	60	82	2125	50	81	1	40.95	0
10	305	DE009602285272	205	19259	19202	HINDLEFT	HR1	18.4833	36.85	4.46667	0	0	147	2459	211	0	0	31	69.0913	70.2667	46.5444	2.33333	57.6667	18.805	17.3594	19.7656	5	0	59.3333	0.666667	0	0	0	0	0	0	12.3624	257.5	0	3	3	87	16	2300	43	72	1	15.0861	0
10	305	DE009602285272	205	19259	19202	HINDLEFT	HR1	19.45	14.5	26.4667	0	0	165	943	2273	0	0	14	69.5478	70.0769	85.2825	7.33333	52.8333	19.6176	18.0469	20.7969	5	0	55.8333	4.16667	0	0	0	0	0	0	17.2209	668.76	0	3	3	103	108	2037	52	90	1	62.4667	0
10	305	DE009602285272	205	19259	19202	HINDLEFT	HR1	32.8	13.65	13.55	0	0	170	946	1037	0	0	13	72.9191	72.4167	34.5722	22.1667	37.8333	18.3921	18.0469	19.0781	6	46.8333	12	1.16667	0	1	0	0	0	0.271739	35.0909	264.143	1	3	3	15	24	2700	42	81	1	12.85	0
10	305	DE009602285272	205	19259	19202	HINDLEFT	HR1	36.6333	19.4667	3.25	0	0	103	1412	71	0	0	23	76.2459	64.6087	16.9944	29.1667	30.8333	18.8907	18.3906	19.4219	5	60	0	0	0	0	0	0	0	0.330556	0	0	0	0	0	0	0	0	0	0	1	0.330556	0
10	305	DE009602285272	205	19259	19202	HINDLEFT	HR1	28.4333	31.05	0.85	0	0	142	2143	30	0	0	31	73.1816	67.2	24.6833	36.8333	23.1667	18.4448	16.6719	21.3125	4	60	0	0	0	0	0	0	0	0.777778	0	0	0	0	0	0	0	0	0	0	1	0.777778	0
10	305	DE009602285272	205	19259	19202	HINDLEFT	HR1	38.2833	4.9	16.7167	0	0	253	217	1124	0	0	5	65.3883	43	73.0722	2	58	18.3455	17.7031	20.1094	10	1.83333	51.6667	6.5	1	0	0	0	0	139	24.2468	470.179	0	12	12	111	156	2137	53	81	1	76.7	0
10	305	DE009602285272	205	19259	19202	HINDLEFT	HR1	31.7167	11.3	17.4	0	0	213	734	1095	0	0	6	66.2394	66.5	53.5278	0	60	20.9138	19.5938	21.6562	11	0	56	4	0	0	0	0	0	0	27.0268	749.083	0	7	7	156	108	1937	54	86	1	75.1639	0
10	305	DE009602285272	205	19259	19202	HINDLEFT	HR1	21.0167	6.01667	32.9667	0	0	152	382	2847	0	0	1	68.6358	0	75.0528	16	44	19.678	18.2188	20.4531	4	28.3333	31.3333	0.333333	0	1	0	0	0	0.0121212	15.7927	160	1	1	1	45	5	2750	45	57	1	9.36111	0
10	305	DE009602285272	205	19259	19202	HINDLEFT	HR1	30.2333	29.5	0	0	0	130	2105	0	0	0	25	75.4841	97.28	18.3667	37.6667	22.3333	18.493	17.3594	19.7656	1	60	0	0	0	0	0	0	0	0.591667	0	0	0	0	0	0	0	0	0	0	1	0.591667	0
10	305	DE009602285272	205	19259	19202	HINDLEFT	HR1	53.1333	4.85	2.28333	0	0	211	308	64	0	0	2	65.2162	41	8.77778	23.5	36.5	16.9901	16.3281	17.7031	4	60.1667	0	0	0	0	0	0	0	1.14404	0	0	0	0	0	0	0	0	0	0	1	1.14404	0
10	305	DE009602285272	205	19259	19202	HINDLEFT	HR1	12.75	7.41667	39.8333	0	0	100	505	3340	0	0	3	70.7164	247.667	65.4944	15.8333	44.1667	17.3066	15.8125	18.9062	7	15.5	43.8333	0.666667	1	1	0	0	0	18.043	20.308	181.75	1	4	3	97	14	2950	33	61	1	21.5167	0
10	305	DE009602285272	205	19259	19202	HINDLEFT	HR1	45.0667	12.15	2.78333	0	0	172	847	131	0	0	9	71.3245	60.5	9.92778	22.8333	37.1667	18.2672	16.5	19.25	2	60	0	0	0	0	0	0	0	2.8	0	0	0	0	0	0	0	0	0	0	1	2.8	0
10	305	DE009602285272	205	19259	19202	HINDLEFT	HR1	12.7167	12.7667	34.6833	0	0	134	872	2975	0	0	11	72.366	84.4	86.0526	13.5	46.6667	16.2117	14.4375	17.0156	6	16.3333	42.3333	1.33333	1	0	0	0	0	20.88	13.4484	615.5	0	3	3	66	37	2000	55	80	1	28.8917	0
10	305	DE009602285272	205	19259	19202	HINDLEFT	HR1	12.8333	26.6667	20.3333	0	0	91	1742	994	0	0	25	68.8539	67.0455	59.9694	6.33333	53.6667	17.2527	14.7812	21.8281	19	0	55.6667	4.33333	0	0	0	0	0	0	17.1467	554.885	0	8	8	98	109	2162	54	88	1	55.9833	0
10	305	DE009602285272	205	19259	19202	HINDLEFT	HR1	22.7167	15.6833	21.7667	0	0	184	988	1750	0	0	15	68.0677	68.3571	65.5028	0.666667	59.3333	21.2748	18.9062	23.2031	6	0	54.3333	5.66667	0	0	0	0	0	0	27.5675	496.529	0	12	12	153	133	2237	49	88	1	71.8583	0
10	305	DE009602285272	205	19259	19202	HINDLEFT	HR1	18.55	28.8667	12.2667	0	0	183	2069	849	0	0	23	74.6632	85.6667	44.8722	44.5	15.5	19.3221	18.5625	20.1094	7	52.1667	7.83333	0	0	1	0	0	0	0.0292208	66.5577	0	1	0	0	29	0	0	0	0	1	9.63889	0
10	305	DE009602285272	205	19259	19202	HINDLEFT	HR1	32.2667	23.5833	4.41667	0	0	121	1614	166	0	0	19	72.3555	82.1111	32.85	26	34	19.5183	18.7344	20.1094	5	60	0	0	0	0	0	0	0	0.372222	0	0	0	0	0	0	0	0	0	0	1	0.372222	0
10	305	DE009602285272	205	19259	19202	HINDLEFT	HR1	10.1333	16.9	33.0167	0	0	74	1202	2836	0	0	19	74.6098	62.4444	80.2444	19.6667	40.3333	19.2999	18.7344	20.1094	6	23	36.6667	0.333333	1	0	0	0	0	8.86713	10.6372	177	0	2	1	49	6	3000	47	78	1	10.8583	0
10	305	DE009602285272	205	19259	19202	HINDLEFT	HR1	51.95	3.51667	4.53333	0	0	175	167	150	0	0	2	62.7301	78	9.63611	4.66667	55.3333	20.3085	18.9062	21.4844	6	58.1667	1.66667	0.166667	0	1	0	0	0	2.78198	115.267	229	1	1	1	9	4	4000	17	49	1	8.09722	0
10	305	DE009602285272	205	19259	19202	HINDLEFT	HR1	28.3167	17.2833	14.4	0	0	161	1128	806	0	0	16	69.9395	74.125	43.7194	21.5	38.5	19.9089	16.8438	20.9688	8	35.5	19.5	5	1	0	0	0	0	7.24771	54.2768	273.067	0	15	14	56	109	2575	45	75	1	44.0306	0
10	741	DE001602948339	56	0001947E	000184AD	HINDRIGHT	HR1	4.6	55.6833	0	0	0	3	3902	0	0	0	47	73.9895	56.7826	37.3389	48.1667	11.8333	18.6912	16.6719	19.5938	1	53.6667	6.16667	0.333333	1	1	0	0	0	4.46894	1160820	453	1	2	1	11	7	1000	70	255	1	118982	0
10	741	DE001602948339	56	0001947E	000184AD	HINDRIGHT	HR1	27.7167	31.5167	0.483333	0	0	8	2300	38	0	0	39	77.7656	60.2632	31.4	35.1667	24.8333	17.2548	15.6406	20.7969	3	60	0	0	0	0	0	0	0	6.65278	0	0	0	0	0	0	0	0	0	0	1	6.65278	0
10	741	DE001602948339	56	0001947E	000184AD	HINDRIGHT	HR1	14.05	0	46.2333	0	0	19	0	4145	0	0	0	0	0	101.747	5.16667	54.8333	15.2043	13.2344	19.25	5	6.5	52.5	1	1	0	0	0	0	50.8636	13.4387	340.667	0	6	5	47	20	2375	54	91	1	23.4667	0
10	741	DE001602948339	56	0001947E	000184AD	HINDRIGHT	HR1	2.13333	7.1	50.7667	0	0	24	526	4486	0	0	10	92.2388	50.5	141.967	14.1667	45.8333	12.1919	10.3125	13.9219	9	0	56.5	3.5	0	0	0	0	0	0	33.1652	369.381	0	12	12	100	69	1975	56	136	1	52.7778	0
10	741	DE001602948339	56	0001947E	000184AD	HINDRIGHT	HR1	20.0833	33.2333	6.4	0	0	51	2262	365	0	0	42	76.4942	52.4878	72.8778	23.8333	36.1667	17.1722	10.3125	21.8281	7	0	56.6667	3.33333	0	0	0	0	0	0	29.5971	525.2	0	11	11	82	82	1837	60	130	1	57.1306	0
10	741	DE001602948339	56	0001947E	000184AD	HINDRIGHT	HR1	15.2333	40.2	4.85	0	0	47	2700	272	0	0	43	74.6549	64.3659	50.95	36.6667	23.3333	19.3737	16.6719	21.8281	5	33.6667	23.1667	3.16667	0	1	0	0	0	0.86802	36.4236	766.684	1	5	5	40	89	1725	60	135	1	55.5083	0
10	741	DE001602948339	56	0001947E	000184AD	HINDRIGHT	HR1	30.3833	28.2333	1.38333	0	0	27	1879	38	0	0	32	73.6954	56.9032	33.4306	32.5	27.5	20.0819	18.7344	21.1406	4	57.5	2.5	0	1	1	0	0	0	9.66087	119	0	1	1	0	10	0	0	0	0	1	14.2167	0
10	741	DE001602948339	56	0001947E	000184AD	HINDRIGHT	HR1	13.4167	46.3	0	0	0	25	3237	0	0	0	55	75.1549	59.7091	38.2667	52.6667	7.33333	17.5353	16.8438	18.7344	1	53.1667	6.83333	0	1	1	0	0	0	23.6458	51.0488	0	1	1	0	13	0	0	0	0	1	26.7667	0
10	741	DE001602948339	56	0001947E	000184AD	HINDRIGHT	HR1	38.05	0	22.2333	0	0	39	0	1985	0	0	0	0	0	28.6194	9.33333	50.6667	18.6131	16.6719	19.9375	1	36.8333	22.8333	0.333333	1	0	0	0	0	5.27434	9.26515	360.5	0	2	1	10	4	2600	34	66	1	8.71111	0
10	741	DE001602948339	56	0001947E	000184AD	HINDRIGHT	HR1	20.4833	29.1167	10.1833	0	0	94	1914	819	0	0	33	75.8202	57.0938	61.2715	29.8333	30.3333	16.1867	15.8125	16.8438	5	22.6667	30.6667	6.66667	1	1	0	0	0	6.47059	30.712	517.475	1	15	14	42	161	2100	53	97	1	75.6389	0
10	741	DE001602948339	56	0001947E	000184AD	HINDRIGHT	HR1	32.25	27.45	0.683333	0	0	37	1726	31	0	0	34	71.9996	52.3226	29.5056	13.8333	46.1667	19.9492	16.1562	22	5	0	58.8333	1.16667	0	0	0	0	0	0	15.8555	507.143	0	3	3	62	24	2400	44	85	1	25.4083	0
10	741	DE001602948339	56	0001947E	000184AD	HINDRIGHT	HR1	3.83333	7.35	48.8167	0	0	15	464	4333	0	0	10	77.0482	43.1	130.35	5.16667	54.8333	18.1949	16.8438	21.6562	5	0	55	5.16667	0	0	0	0	0	0	18.9394	642.032	0	12	12	60	135	1800	58	128	1	72.446	0
10	741	DE001602948339	56	0001947E	000184AD	HINDRIGHT	HR1	7.1	41.2833	11.6167	0	0	36	3027	1026	0	0	46	80.6709	66.1556	59.2778	45.8333	14.1667	19.9062	18.7344	20.4531	2	46.6667	12.1667	1.16667	0	1	0	0	0	0.945455	53.6795	502	1	3	3	32	28	2000	57	125	1	22.1139	0
10	741	DE001602948339	56	0001947E	000184AD	HINDRIGHT	HR1	28.5333	31.35	0	0	0	31	2286	0	0	0	37	77.8837	61.3514	29.1306	35.8333	24.1667	20.932	19.7656	23.2031	1	60	0	0	0	0	0	0	0	4.28889	0	0	0	0	0	0	0	0	0	0	1	4.28889	0
10	741	DE001602948339	56	0001947E	000184AD	HINDRIGHT	HR1	10.4	0	49.7167	0	0	30	0	4167	0	0	0	0	0	85.1417	2.33333	57.6667	21.0688	18.0469	23.0312	5	6.83333	52	1.16667	1	0	0	0	0	34.4565	8.56678	443.143	0	6	5	25	28	1987	53	121	1	20.325	0
10	741	DE001602948339	56	0001947E	000184AD	HINDRIGHT	HR1	33.8	21.5	4.7	0	0	109	1461	273	0	0	18	71.2473	81.8235	47.5889	22.3333	37.6667	21.8527	20.9688	23.2031	4	54.6667	4.83333	0.5	0	1	0	0	0	0.0866873	103.176	341	1	2	2	17	12	2250	48	120	1	12.6639	0
10	741	DE001602948339	56	0001947E	000184AD	HINDRIGHT	HR1	37.2667	20.75	1.7	0	0	44	1447	64	0	0	24	73.3401	59	42.6667	33.6667	26.3333	20.0249	19.25	21.6562	3	60	0	0	0	0	0	0	0	1.46389	0	0	0	0	0	0	0	0	0	0	1	1.46389	0
10	741	DE001602948339	56	0001947E	000184AD	HINDRIGHT	HR1	26.3833	30.8333	2.78333	0	0	72	1930	70	0	0	37	72.602	50.2286	52.7139	11.5	48.5	18.9299	16.3281	20.9688	9	10.6667	45	4.33333	1	0	0	0	0	22.4783	29.7925	582.615	0	14	13	54	115	1800	64	129	1	68.3167	0
10	741	DE001602948339	56	0001947E	000184AD	HINDRIGHT	HR1	23.1667	21.1167	16	0	0	20	1259	1463	0	0	25	72.502	47.8696	73.1	3.5	56.5	21.0077	17.5312	23.7188	3	0	55.3333	4.66667	0	0	0	0	0	0	14.75	539.25	0	11	11	49	105	1937	52	120	1	55.5444	0
10	741	DE001602948339	56	0001947E	000184AD	HINDRIGHT	HR1	5.23333	0	54.7667	0	0	70	0	4602	0	0	0	0	0	156.381	7.16667	52.8333	17.3128	16.1562	18.5625	8	0	57.8333	2.16667	0	0	0	0	0	0	19.9481	419.846	0	8	8	53	48	2225	52	112	1	34.3889	0
10	741	DE001602948339	56	0001947E	000184AD	HINDRIGHT	HR1	4.56667	30	25.65	0	0	32	2108	2146	0	0	22	74.9788	65.1429	98.133	34.6667	25.5	17.0713	15.4688	18.5625	6	31.8333	27	1.16667	0	1	0	0	0	3.77419	26.5749	455	1	4	4	44	22	1900	57	134	1	23.125	0
10	741	DE001602948339	56	0001947E	000184AD	HINDRIGHT	HR1	17.9833	25.45	16.5667	0	0	70	1695	892	0	0	31	75.4481	74.9677	68.7528	38.5	21.5	16.785	14.7812	19.7656	12	31.1667	27	1.83333	1	1	0	0	0	21.0374	30.0247	536.909	1	8	7	33	44	1937	55	146	1	40.8444	0
10	741	DE001602948339	56	0001947E	000184AD	HINDRIGHT	HR1	22.0667	37.6	0	0	0	57	2798	0	0	0	43	78.0713	66.1667	25.1083	38.5	21.5	20.2127	19.25	22	1	60	0	0	0	0	0	0	0	2.88333	0	0	0	0	0	0	0	0	0	0	1	2.88333	0
10	741	DE001602948339	56	0001947E	000184AD	HINDRIGHT	HR1	38.0833	19	3.25	0	0	49	1253	145	0	0	4	68.5652	48.3333	28.9194	24	36	19.2058	18.7344	20.1094	3	55	5.16667	0	1	1	0	0	0	4.01818	66.6774	0	1	1	0	13	0	0	0	0	1	9.39889	0
10	741	DE001602948339	57	0001947E	000184AD	HINDRIGHT	HR1	23.7833	36.2167	0	0	0	21	2519	0	0	0	42	75.1472	85.8049	28.7861	40.1667	19.8333	18.4854	17.3594	19.4219	2	53.8333	6.16667	0	1	1	0	0	0	2.79876	57.027	0	1	1	0	14	0	0	0	0	1	8.37222	0
10	741	DE001602948339	57	0001947E	000184AD	HINDRIGHT	HR1	1.85	34.9833	23.1667	0	0	0	2569	1905	0	0	38	77.0609	67.7632	69.4611	30.8333	29.1667	16.7158	14.9531	17.875	2	29	29.8333	1.16667	1	0	0	0	0	13.3017	12.7874	430.571	0	4	3	21	24	2162	55	129	1	21.1667	0
10	741	DE001602948339	57	0001947E	000184AD	HINDRIGHT	HR1	0	0	60	0	0	0	0	5557	0	0	0	0	0	123.469	6.66667	53.3333	12.4196	10.8281	15.125	1	0	58.3333	1.66667	0	0	0	0	0	0	14.6429	450.5	0	5	5	51	40	2162	51	109	1	26.75	0
10	741	DE001602948339	57	0001947E	000184AD	HINDRIGHT	HR1	46.25	5.33333	8.41667	0	0	227	293	423	0	0	9	62.8092	33.75	112.033	22.6667	37.3333	15.6356	12.375	17.0156	5	0	54.5	5.5	0	0	0	0	0	0	27.7401	544.879	0	15	15	72	125	1950	57	129	1	75.1444	0
10	741	DE001602948339	57	0001947E	000184AD	HINDRIGHT	HR1	6.45	53.2167	0	0	0	9	3526	0	0	0	68	74.9227	49.4328	66.4444	11.3333	48.6667	18.7547	16.6719	20.4531	3	0	59.6667	0.333333	0	0	0	0	0	0	20.7235	389.5	0	2	2	84	8	2050	58	151	1	22.7722	0
10	741	DE001602948339	57	0001947E	000184AD	HINDRIGHT	HR1	21.1333	0	38.8667	0	0	52	0	3253	0	0	0	0	0	85.9639	4.83333	55.1667	18.6616	17.3594	20.625	6	1.33333	54.8333	3.83333	0	1	0	0	0	0	14.4671	775.217	1	9	9	51	112	1837	56	136	1	62.95	0
10	741	DE001602948339	57	0001947E	000184AD	HINDRIGHT	HR1	3.9	56.4333	0	0	0	16	4096	0	0	0	56	77.7471	70.963	42.3111	59	1	17.3207	16.6719	17.875	3	60	0	0	0	0	0	0	0	2.76944	0	0	0	0	0	0	0	0	0	0	1	2.76944	0
10	741	DE001602948339	57	0001947E	000184AD	HINDRIGHT	HR1	34.45	25.55	0	0	0	29	1796	0	0	0	30	75.1067	58.3793	21.7222	30.8333	29.1667	19.5732	17.7031	21.4844	2	60	0	0	0	0	0	0	0	9.10833	0	0	0	0	0	0	0	0	0	0	1	9.10833	0
10	741	DE001602948339	57	0001947E	000184AD	HINDRIGHT	HR1	32.4833	26.1333	1.48333	0	0	60	1786	100	0	0	29	74.0167	61.2759	34.9058	44.1667	16	18.5863	18.0469	19.25	2	55	4.83333	0.166667	1	1	0	0	0	9.88485	20.931	1430	1	2	1	5	3	0	0	0	1	14.7194	0
10	741	DE001602948339	57	0001947E	000184AD	HINDRIGHT	HR1	36.9667	15.7333	7.35	0	0	160	1050	452	0	0	20	71.5499	52.1579	83.1833	19.3333	40.6667	17.3875	15.8125	19.9375	3	3.33333	51.3333	5.33333	1	0	0	0	0	103.238	27.1368	724.562	0	11	11	86	129	1725	61	136	1	93.5694	0
10	741	DE001602948339	57	0001947E	000184AD	HINDRIGHT	HR1	29.8	29.7833	0.266667	0	0	142	1866	5	0	0	34	72.997	54.0312	56.0139	11	49	19.9132	18.0469	21.1406	6	0	56.1667	4	0	0	0	0	0	0	26.451	752.625	0	9	9	66	107	1687	62	140	1	74.7285	0
10	741	DE001602948339	57	0001947E	000184AD	HINDRIGHT	HR1	1.33333	0	58.4	0	0	21	0	5293	0	0	0	0	0	136.733	3.66667	56.3333	19.0741	17.5312	19.7656	1	0	59.1667	0.833333	0	0	0	0	0	0	13.493	474.2	0	3	3	46	18	2350	46	92	1	19.8917	0
10	741	DE001602948339	57	0001947E	000184AD	HINDRIGHT	HR1	13.85	43.7833	1.96667	0	0	44	3215	81	0	0	40	78.238	80.6667	43.3472	54.8333	5.16667	15.8712	14.6094	17.7031	4	54.5	5.5	0	1	2	0	0	0	7.23853	62.303	0	2	1	0	7	0	0	0	0	1	12.2861	0
10	741	DE001602948339	57	0001947E	000184AD	HINDRIGHT	HR1	38.6333	21.4833	0.7	0	0	21	1369	38	0	0	25	70.4155	53.8696	21.6639	28.5	31.5	17.0099	15.4688	17.875	3	57.1667	2.5	0.333333	1	1	0	0	0	4.62974	5	683	1	2	1	5	5	1100	63	39	1	8.41389	0
10	741	DE001602948339	57	0001947E	000184AD	HINDRIGHT	HR1	1.6	56.9667	1.43333	0	0	6	4101	65	0	0	54	74.8689	66.9434	38.4333	58.1667	1.83333	15.3833	14.9531	16.3281	4	60	0	0	0	0	0	0	0	3.76944	0	0	0	0	0	0	0	0	0	0	1	3.76944	0
10	741	DE001602948339	57	0001947E	000184AD	HINDRIGHT	HR1	3.51667	0	56.4333	0	0	8	0	4953	0	0	0	0	0	90.6972	10.1667	49.8333	15.1718	14.2656	16.6719	2	2	57.1667	0.833333	1	0	0	0	0	80.5294	11.8195	720	0	4	3	41	24	1812	63	116	1	24.9	0
10	741	DE001602948339	57	0001947E	000184AD	HINDRIGHT	HR1	18.2667	7.61667	34.1667	0	0	140	430	2358	0	0	9	64.5904	51	91.5667	23	37	14.1453	13.2344	15.125	14	0	56.1667	3.83333	0	0	0	0	0	0	29.4688	432.261	0	13	13	85	80	2125	55	108	1	55.2028	0
10	741	DE001602948339	57	0001947E	000184AD	HINDRIGHT	HR1	27.75	32.25	0	0	0	63	2074	0	0	0	39	73.4937	52.5789	43.9167	26.3333	33.6667	15.6922	13.9219	19.25	2	17.8333	39.3333	2.83333	1	1	0	0	0	11.3084	26.8602	541.235	1	6	5	47	76	1850	61	125	1	46.5278	0
10	741	DE001602948339	57	0001947E	000184AD	HINDRIGHT	HR1	25.0667	19.6333	15.3	0	0	43	1384	1079	0	0	24	79.2212	53.9167	68.5056	10.5	49.5	20.1075	17.0156	21.3125	6	0	55.8333	4.16667	0	0	0	0	0	0	15	706.88	0	10	10	52	116	1825	58	126	1	63.0472	0
10	741	DE001602948339	57	0001947E	000184AD	HINDRIGHT	HR1	4.15	0	56.0167	0	0	39	0	4919	0	0	0	0	0	151.244	6	54.1667	16.9175	14.4375	18.2188	3	0	57.3333	2.66667	0	0	0	0	0	0	16.8983	560.812	0	7	7	65	63	1962	55	140	1	41.0722	0
10	741	DE001602948339	57	0001947E	000184AD	HINDRIGHT	HR1	35.8333	0	24.1167	0	0	94	0	2003	0	0	0	0	0	78.925	16.8333	43.1667	16.7261	14.0938	19.25	3	32.8333	25.1667	2	1	1	0	0	0	6.27041	30.7763	551.417	1	7	8	42	51	1862	58	127	1	34.7889	0
10	741	DE001602948339	57	0001947E	000184AD	HINDRIGHT	HR1	7.41667	49.3833	3.25	0	0	43	3528	160	0	0	40	74.8158	88.8462	42.4	52.1667	7.83333	18.0242	16.3281	19.0781	3	51.8333	7.5	0.666667	0	1	0	0	0	0.607843	42.78	347	1	4	3	16	15	2350	42	132	1	10.3139	0
10	741	DE001602948339	57	0001947E	000184AD	HINDRIGHT	HR1	54.5167	5.48333	0	0	0	57	373	0	0	0	7	75.7261	56.8571	21	16.1667	43.8333	20.7852	18.5625	23.5469	1	60.1667	0	0	0	0	0	0	0	10.5679	0	0	0	0	0	0	0	0	0	0	1	10.5679	0
10	741	DE001602948339	57	0001947E	000184AD	HINDRIGHT	HR1	16.3667	11.5167	31.8	0	0	45	737	2509	0	0	14	78.2886	49.25	79.8389	11.6667	48.3333	18.6489	17.1875	20.1094	6	13.3333	45	1.66667	1	1	0	0	0	0.293333	22.8909	547.6	1	9	8	55	44	1937	54	93	1	32.7583	0
11	309	DE001602948354	115	19453	000191FE	HINDRIGHT	HR1	16.75	3.35	37.5667	0	2.05	38	247	3248	0	53	4	83.5717	61.5	87.8889	17.1667	42.8333	20.2003	18.0469	23.7188	8	15	43.1667	1.83333	1	0	0	0	0	33.3474	16.0945	411.727	0	5	4	71	45	1950	57	103	-1	32.7361	0
11	309	DE001602948354	115	19453	000191FE	HINDRIGHT	HR1	5.7	21.2333	33.0667	0	0	15	1802	2981	0	0	25	93.1841	72.75	77.9389	27.1667	32.8333	17.7358	16.8438	18.9062	2	26	33.5	0.5	0	1	0	0	0	1.90728	31.7864	306.333	1	2	2	91	10	2250	53	134	-1	21.5417	0
11	309	DE001602948354	115	19453	000191FE	HINDRIGHT	HR1	0	60	0	0	0	0	5016	0	0	0	76	90.1416	65.8289	29.3528	59.5	0.5	17.8265	17.1875	18.9062	0	60	0	0	0	0	0	0	0	17.2972	0	0	0	0	0	0	0	0	0	0	-1	17.2972	0
11	309	DE001602948354	115	19453	000191FE	HINDRIGHT	HR1	29.8	29	0	0	1.53333	40	2076	0	0	8	30	80.6281	70.6207	54.6583	40.1667	19.8333	20.8064	19.0781	21.8281	4	29.3333	27.5	3.16667	1	0	0	0	0	19.6271	18.9695	775.158	0	5	5	70	101	1650	66	122	-1	59.2028	0
11	309	DE001602948354	115	19453	000191FE	HINDRIGHT	HR1	29.1333	23.0833	7.78333	0	0	84	1737	507	0	0	24	81.3179	69.6667	37.5556	15.1667	44.8333	22.9475	19.5938	23.8906	4	0	56.8333	3.16667	0	0	0	0	0	0	24.0147	1079.11	0	4	4	150	112	1500	75	162	-1	79.7	0
11	309	DE001602948354	115	19453	000191FE	HINDRIGHT	HR1	14.6333	4.98333	40.5333	0	0	33	289	3737	0	0	5	81.3121	65	85.6399	18.6667	41.5	17.5291	16.1562	19.5938	2	17.1667	41	1.83333	0	1	0	0	0	0.214286	23.6813	707.091	1	5	5	99	50	1562	77	154	-1	38.175	0
11	309	DE001602948354	115	19453	000191FE	HINDRIGHT	HR1	30.75	27.5833	0	0	0.333333	33	2247	0	0	4	44	87.5979	51.3636	15.8139	31.1667	28.8333	18.6191	17.5312	19.9375	3	60	0	0	0	0	0	0	0	2.56944	0	0	0	0	0	0	0	0	0	0	-1	2.56944	0
11	309	DE001602948354	115	19453	000191FE	HINDRIGHT	HR1	24.7	35.95	0	0	0	55	2671	0	0	0	42	79.6777	64.7561	21.1528	44	16	20.271	19.9375	20.4531	1	60	0	0	0	0	0	0	0	1.76944	0	0	0	0	0	0	0	0	0	0	-1	1.76944	0
11	309	DE001602948354	115	19453	000191FE	HINDRIGHT	HR1	39.5667	20.1167	0	0	0	69	1511	0	0	0	23	80.6074	64.9565	16.2889	41.1667	18.8333	20.6391	19.7656	21.4844	1	60.1667	0	0	0	0	0	0	0	0.98892	0	0	0	0	0	0	0	0	0	0	-1	0.98892	0
11	309	DE001602948354	115	19453	000191FE	HINDRIGHT	HR1	29.1667	31.15	0	0	0	64	2373	0	0	0	40	84.2547	58.9487	27.3167	54.5	5.5	21.5421	20.9688	21.8281	1	56.5	3.5	0	1	0	0	0	0	4.67733	18.9375	0	0	1	0	8	0	0	0	0	-1	5.31111	0
11	309	DE001602948354	115	19453	000191FE	HINDRIGHT	HR1	2.35	4.48333	48.3167	0	4.55	19	324	4260	0	77	5	81.8928	62.4	101.836	8.66667	51.3333	22.6558	21.8281	23.375	13	0	58.5	1.5	0	0	0	0	0	0	14.0969	316	0	6	6	103	26	2200	57	133	-1	21.6444	0
11	309	DE001602948354	115	19453	000191FE	HINDRIGHT	HR1	0	0	60	0	0	0	0	5292	0	0	0	0	0	121.994	3.66667	56.3333	23.4053	22.8594	23.7188	2	0	58.6667	1.33333	0	0	0	0	0	0	14.5085	520.25	0	4	4	116	33	1750	69	156	-1	25.7472	0
11	309	DE001602948354	115	19453	000191FE	HINDRIGHT	HR1	2.5	31.5667	25.9333	0	0	31	2616	2084	0	0	36	90.4747	73.0857	85.0806	30.8333	29.1667	24.0632	22.5156	26.125	4	24.8333	32.6667	2.5	0	1	0	0	0	0.0138889	33.6468	349.267	1	8	8	91	48	2175	60	101	-1	33.3444	0
11	309	DE001602948354	115	19453	000191FE	HINDRIGHT	HR1	29.05	29.4333	1.51667	0	0	50	2203	30	0	0	31	82.5768	72.4	36.2972	46.1667	13.8333	26.7836	23.0312	29.3906	4	34	26	0	1	0	0	0	0	22.3158	13.5894	0	0	1	0	62	0	0	0	0	-1	18.6556	0
11	309	DE001602948354	115	19453	000191FE	HINDRIGHT	HR1	11.9833	21.4667	25.6833	0	0.8	40	1546	2184	0	20	23	81.9851	69.7273	64.0778	12.3333	47.6667	24.5153	22.8594	25.6094	5	0	56.1667	3.83333	0	0	0	0	0	0	20.5905	873.478	0	10	10	108	113	1712	68	130	-1	75.0806	0
11	309	DE001602948354	115	19453	000191FE	HINDRIGHT	HR1	0.85	35.15	24	0	0	11	2659	1911	0	0	40	81.7625	66.675	66.3778	24.1667	35.8333	26.3387	25.6094	27.5	3	0	56.1667	3.83333	0	0	0	0	0	0	37.7329	1057.78	0	6	6	180	121	1587	69	132	-1	102.903	0
11	309	DE001602948354	115	19453	000191FE	HINDRIGHT	HR1	18.7333	18.65	21.45	0	1.21667	11	1401	1684	0	14	25	85.0933	56.0417	51.0111	38.3333	21.8333	29.1966	24.75	35.0625	5	36.3333	21.6667	2	0	1	0	0	0	1.46009	48.6222	364.667	1	7	7	67	39	2100	60	94	-1	31.2528	0
11	309	DE001602948354	115	19453	000191FE	HINDRIGHT	HR1	35.4167	22.6667	1.91667	0	0	71	1733	39	0	0	28	84.8362	58.8519	20.6333	39	21	31.1137	28.7031	33.8594	4	60	0	0	0	0	0	0	0	8.66944	0	0	0	0	0	0	0	0	0	0	-1	8.66944	0
11	309	DE001602948354	115	19453	000191FE	HINDRIGHT	HR1	4.11667	38.4	16.4167	0	0.883333	39	2980	1210	0	14	41	83.1681	74.2195	62.4444	41.3333	18.6667	26.8433	24.9219	28.7031	6	35.6667	23.1667	1.16667	1	0	0	0	0	11.5342	23.3955	461.571	0	6	5	58	30	1700	72	165	-1	24.7	0
11	309	DE001602948354	115	19453	000191FE	HINDRIGHT	HR1	0	0	60	0	0	0	0	5526	0	0	0	0	0	112.333	3.16667	56.8333	24.3499	23.2031	25.2656	0	0	59.6667	0.333333	0	0	0	0	0	0	21.6397	271.5	0	2	2	138	7	0	0	0	-1	23.0278	0
[truncated: 844 more rows]
[truncated: 5 more columns]
