# Supplementary material for: Use of Extended Characteristics of Locomotion and Feeding Behavior for Automated Identification of Lame Dairy Cows
Source: PLoS One. 2016 May 17;11(5):e0155796. doi: 10.1371/journal.pone.0155796 (PMC4871330; doi:10.1371/journal.pone.0155796)
Supplement: S2 Table — Table of 24-hour summaries of all animals and days included in the study. (XLSX) [file pone.0155796.s002.xlsx]

## Sheet: 24h-summaries
Study Group	ANIMAL_NR	EAR_TAG	DAY_IN_LACTATION	HEAD_SERIALNUMBER	FOOT_SERIALNUMBER	FOOT_POSITION	SUMMARY_TYPE	OTHERACTIVITYTIME	RUMINATETIME	EAT1TIME	EAT2TIME	DRINKTIME	OTHERCHEW	RUMINATECHEW	EAT1CHEW	EAT2CHEW	DRINKGULP	BOLUS	CHEWSPERMINUTE	CHEWSPERBOLUS	HEAD_ACTIVITY	HEAD_UPTIME	HEAD_DOWNTIME	HEAD_TEMPAVERAGE	HEAD_TEMPMINIMAL	HEAD_TEMPMAXIMAL	HEAD_ACTIVITYCHANGE	LAYTIME	STANDTIME	WALKTIME	STANDUP	LAYDOWN	UPATTEMTAVERAGE	UPATTEMPTMINIMAL	UPATTEMPTMAX	LAYINGINDEX	STANDINGINDEX	WALKINGINDEX	LAYINGCOUNTER	STANDINGCOUNTER	WALKINGCOUNTER	LIMPEVENTS	STRIDES	STRIDEDURATION	STRIDEMOVERATIO	STRIDEDISTANCE	STRIDEDIRECTION	FOOT_ACTIVITY	FOOT_UPTIME
1	221	DE001602631144	127	19118	0001947D	HINDLEFT	HR24	467.8	541.42	415.22	0	13.73	2156	36849	31308	0	204	580	75.04	63.75	63.6	284	1156.33	20.4	12.72	28.36	157	768.67	638	33.67	13	13	0	0	0	8.39	17.94	579.51	12	91	81	727	926	1776.11	69.42	134.45	24	25.78	0
1	221	DE001602631144	128	19118	0001947D	HINDLEFT	HR24	631.6	479.93	316.33	0	11.15	2775	31685	22735	0	146	500	73.52	63.23	56.89	207	1233.5	22.21	18.73	26.81	169	695	709	36.33	11	10	0	0	0	5.22	21.62	542.14	10	101	92	818	952	1727.11	70.79	145.76	24	26.8	0
1	402	DE001602631716	180	0001947E	19206	HINDRIGHT	HR24	552.77	515.42	368.2	0	4.42	2444	35692	29061	0	20	528	75.9	68.2	74.28	415	1025.33	21.99	15.64	29.91	131	507.33	881.67	51.33	5	5	0	0	0	5.54	14.47	343.81	5	110	105	1294	1282	2060.17	55.54	114.07	-24	23.14	0
1	402	DE001602631716	181	0001947E	19206	HINDRIGHT	HR24	512.47	567.65	356.27	0	2.72	2091	39915	27282	0	40	572	76.05	70.37	68.27	310.67	1129.67	23.76	19.42	31.62	114	601.83	789.5	49	5	5	0	0	0	5.33	14.15	320.7	5	105	100	1256	1219	2010.31	57.17	118.81	-24	20.95	0
1	574	DE001602285701	189	19453	000191B3	HINDLEFT	HR24	615.65	552.37	251.13	0	15.9	3235	36104	17565	0	225	594	71.93	61.09	61.28	664.33	776	25.4	21.66	29.56	154	599	805.83	35.5	16	17	0	0	0	5.32	18.22	347.47	17	92	78	1964	894	1986.54	53.52	110	24	21.01	0
1	574	DE001602285701	190	19453	000191B3	HINDLEFT	HR24	656.38	470.42	298.2	0	13.43	3577	30540	20853	0	183	506	70.99	60.32	64.51	613.83	826.5	24.57	19.94	28.02	148	592	802	46.33	24	23	0	0	0	6.85	18.49	293.03	23	124	100	1808	1090	2141.89	49.54	102.46	24	22.58	0
2	130	DE001602631685	46	19259	19106	HINDRIGHT	HR24	550.2	517.78	369.95	0	1.78	2712	37238	25186	0	38	553	77.26	67.67	56.65	130.33	1310	21.4	17.7	25.09	175	570.17	825.67	44.5	7	8	0	0	0	21.84	16.12	256.52	8	132	126	1341	1022	2159.88	51.21	112.46	-24	25.78	0
2	130	DE001602631685	48	19259	19106	HINDRIGHT	HR24	526.63	501.3	411.58	0	0.82	2702	36558	29650	0	22	562	78.58	65.14	62.27	222.67	1217.67	18.7	14.44	27.67	152	670.5	722.5	47.33	7	6	0	0	0	7.64	15.62	276.19	6	135	128	1125	1114	2054.31	55.13	120.57	-24	20.45	0
2	371	DE001602285917	499	0001947C	19137	HINDRIGHT	HR24	690.38	508.62	226.1	0	13.47	2903	33357	16672	0	156	506	70.69	65.49	46.35	1087.83	352.5	20.33	15.47	25.09	124	747.17	658.17	35.17	4	4	0	0	0	5.09	29.38	364.11	4	72	69	2112	872	2016.82	51.57	99.7	-24	25.12	0
2	371	DE001602285917	504	0001947C	19137	HINDRIGHT	HR24	728.57	535.33	160.97	0	13.53	4104	35173	10405	0	139	523	70.66	67.52	42.58	1236.33	204.17	15.57	11.52	20.97	123	924.5	481.5	34.33	5	5	0	0	0	4.58	27.25	413.63	5	73	69	1044	834	2057.24	51.87	90.76	-24	21.99	0
2	871	DE001602285157	76	000191AB	000191B3	HINDRIGHT	HR24	672.47	463.95	275.72	0	21.77	2439	28977	19564	0	316	132	63.78	104.98	35.09	928.67	511.67	26.4	20.8	31.8	167	754.33	654.5	31.5	10	10	0	0	0	5.26	30.56	330.35	7	94	87	1829	753	1957.61	58.93	132.02	-18	23.69	0
2	871	DE001602285157	79	000191AB	000191B3	HINDRIGHT	HR24	763.47	446.8	206.7	0	17.13	2995	28363	13444	0	271	174	65.46	105.07	32.59	1104.67	335.67	25.24	20.11	32.31	177	1109.17	302.83	28.33	15	15	0	0	0	6.24	64.6	600.05	9	85	82	904	678	2089.76	53.11	104.59	-20	30.25	0
3	121	DE001602631096	113	19453	19472	HINDRIGHT	HR24	553.22	616.92	270.13	0	0	2419	47084	22467	0	0	770	81.81	60.97	61.39	810	630.33	23.31	17.19	30.08	83	863.83	548.5	28.17	13	13	0	0	0	6.14	33.05	507.71	8	69	63	1476	755	1808.68	63.54	111.94	-20	26.24	0
3	121	DE001602631096	117	19453	19472	HINDRIGHT	HR24	468.52	579.35	388.45	0	3.13	2095	44581	31111	0	42	712	82.72	62.54	72.3	777.33	663	23	15.98	28.36	132	768.83	643.83	27.67	9	9	0	0	0	4.04	24.22	506.34	8	77	69	1166	724	1817.13	62.27	106.83	-24	22.78	0
3	282	DE001602948177	43	0001910D	19118	HINDLEFT	HR24	625.63	514.27	299.78	0	0	2667	36075	21816	0	0	516	74.77	70.27	49.41	1440	0.33	20.84	16.67	25.61	105	729.83	669.83	40.83	20	19	0	0	0	10.12	46.36	406.86	10	98	89	1557	1010	2121.18	64.27	120.52	22	37.8	0
3	282	DE001602948177	44	0001910D	19118	HINDLEFT	HR24	679.67	545.67	215.47	0	0	2872	38298	14711	0	0	556	74.89	68.94	44.57	1440.33	0	21.29	16.16	28.02	101	876.83	526.17	37.33	11	12	0	0	0	8.63	62.37	445.71	6	88	83	1648	906	2184.86	62.94	113.4	22	39.66	0
3	807	DE001602631733	79	19183	000192F9	HINDRIGHT	HR24	524.85	608.5	285.85	0	19.43	2789	46999	20206	0	318	714	82.92	65.69	64.78	668.17	772.17	20.62	16.5	26.64	143	598.67	803.67	38	14	14	0	0	0	6.34	24.54	560.87	11	104	93	1648	935	1970.92	56.53	112.63	-24	31.21	0
3	807	DE001602631733	83	000191AB	000192F9	HINDRIGHT	HR24	539.75	583.95	316.68	0	0	2706	45312	21016	0	0	711	83.29	63.72	61.13	1045.33	395	22.88	18.05	29.05	141	778.17	620	42.17	13	13	0	0	0	4.54	27.61	518.93	7	109	103	1294	1052	2010.75	53.85	111.99	-24	29.67	0
3	888	DE001602631902	67	0001947E	0001947D	HINDLEFT	HR24	536.2	551.58	351.52	0	1.4	2546	38379	26052	0	19	545	75.64	70.81	51.35	418.83	1021.67	21.09	16.5	27.67	135	493.83	902.17	44.33	17	17	0	0	0	4.51	21.37	319.44	9	117	108	2073	1095	2041.25	56.44	93.41	24	24.81	0
3	888	DE001602631902	71	0001947E	0001947D	HINDLEFT	HR24	480.47	590.28	364.8	0	4.18	2111	43363	27593	0	57	629	79.03	69.18	51.64	559.33	881	19.87	13.75	26.64	120	512.17	881.83	46.33	13	13	0	0	0	3.35	21.72	344.26	9	118	110	1846	1142	1923.8	60.37	104.26	24	25.73	0
4	76	DE001602631798	92	0001947E	19170	HINDLEFT	HR24	437.12	573.48	420.32	0	8.63	1199	38705	30716	0	138	596	73.14	64.44	64.01	369	1071.33	22.1	15.98	31.11	146	645.17	748.33	46.83	8	9	0	0	0	5.08	27.99	654.77	9	129	121	1727	1246	1810.82	61.74	139.64	24	38.16	0
4	76	DE001602631798	93	0001947E	19170	HINDLEFT	HR24	329.5	654.1	441.83	0	13.38	1094	43643	32727	0	166	655	72.43	66.39	61.84	376.33	1064	22.2	16.5	27.5	126	601.17	793.67	45.5	14	13	0	0	0	7.28	25.99	670.99	13	136	122	1694	1211	1810.36	61.55	147.16	24	38.39	0
4	201	DE001602948192	110	0001910D	000192F9	HINDRIGHT	HR24	487.55	624.6	328.33	0	0	1887	43793	21112	0	0	610	76.44	71.09	57.63	1432.83	7.67	22.93	19.42	28.7	147	802	607.67	30.83	13	13	0	0	0	9.75	35.32	438.55	12	96	84	1141	761	1941.27	57.41	112.01	-24	29.84	0
4	201	DE001602948192	115	0001910D	000192F9	HINDRIGHT	HR24	483.62	569.48	386.4	0	1.83	1542	39223	27445	0	7	552	75.16	70.86	59.62	1409.33	31	19.87	16.16	24.06	123	804.17	608.17	28	9	9	0	0	0	7.21	29.99	556.48	8	85	78	1142	728	1845.17	58.36	120.49	-24	27.61	0
4	220	DE001602948112	183	000191AB	19118	HINDRIGHT	HR24	568.75	606.08	258.53	0	7.62	2455	42102	19922	0	88	634	74.01	66.42	48.31	796.5	643.83	25.63	20.8	30.77	106	813	597.5	29.83	6	6	0	0	0	7.86	21.47	530.22	6	86	82	1531	749	1905.55	62.3	117.47	-24	24.2	0
4	220	DE001602948112	184	000191AB	19118	HINDRIGHT	HR24	602.23	499.77	326.3	0	9.47	2150	36031	25461	0	106	508	76.08	71.06	50.33	717.17	723.17	25.15	21.14	30.08	103	803	613.5	23.83	7	6	0	0	0	8.74	26.06	639.39	6	64	58	2057	598	1864.31	66.43	122.74	-24	26.26	0
4	361	DE001602631560	104	19453	19472	HINDRIGHT	HR24	550.7	568.05	303.15	0	14.8	1931	40875	25105	0	200	699	75.64	57.66	57.55	791.17	649.17	24.1	18.56	32.14	106	895.33	509.33	35.83	16	15	0	0	0	6.51	29.42	789.22	15	110	94	681	924	1877.28	49.05	71.28	-24	33.73	0
4	361	DE001602631560	105	19453	19472	HINDRIGHT	HR24	541.45	605.73	271.42	0	17.8	1782	43242	20544	0	235	725	75.57	58.58	53.6	842.33	598	23.09	18.73	26.98	144	922.33	476.83	41.17	16	16	0	0	0	9.6	25.5	796.92	15	98	87	610	1045	1868.98	49.78	73.22	-24	37.5	0
5	31	DE001602948138	73	0001910D	000192F9	HINDLEFT	HR24	489.08	612.32	331.27	0	6.75	1347	45652	26512	0	112	734	80.48	61.83	52.79	1437	3.33	21.92	17.19	25.78	94	686.67	713.17	40.5	10	10	0	0	0	11.03	22.58	584.75	10	125	116	1214	1059	1710.16	62.71	140.45	-24	33.01	0
5	31	DE001602948138	74	0001910D	000192F9	HINDLEFT	HR24	464.82	543.38	424.78	0	6.78	1224	40557	34774	0	112	622	80.31	64.77	58.21	1432.83	7.33	21.04	17.88	25.61	76	687.5	713	39.83	7	8	0	0	0	7.96	24.69	596.42	8	128	121	1265	1000	1785.65	60.54	132.45	-24	32.51	0
5	895	DE001602631773	155	0001947E	19202	HINDLEFT	HR24	508.13	627.03	302.88	0	2.42	1299	41556	21222	0	26	606	73.37	67.29	56.23	299.67	1140.67	21.13	17.02	25.44	124	545.33	849	46	10	10	0	0	0	5.76	19.3	292.16	10	118	108	2209	1134	1924.88	61.29	85.49	24	22.93	0
5	895	DE001602631773	156	0001947E	19202	HINDLEFT	HR24	649.27	527.13	253.18	0	8.08	1439	35143	17999	0	117	506	72.77	68.62	51.4	462.83	977.5	21.02	15.81	30.77	117	799	604	37.33	8	8	0	0	0	5.89	18.3	336.95	7	88	83	1618	988	1899.62	61.17	85.89	24	19.74	0
5	904	DE001602948368	47	19453	000192D0	HINDRIGHT	HR24	493.87	565.38	368.88	0	11.63	2016	43488	26187	0	224	692	81.34	62.84	72.75	868	572.33	23.5	19.59	27.16	152	867.67	533.83	38.83	10	11	0	0	0	4.34	24.18	529.11	10	92	85	1231	989	1884.95	51.81	108.94	-24	25.98	0
5	904	DE001602948368	48	19453	000192D0	HINDRIGHT	HR24	409.62	595.73	424.6	0	9.93	1872	45458	30648	0	174	740	81.15	61.14	77.68	841.67	598.83	23.91	20.62	28.02	168	825.83	583	31.5	14	14	0	0	0	5.83	24.95	606.57	12	89	80	1382	816	1824.5	54.34	109.1	-24	26.67	0
5	956	DE001602631961	246	000191AB	0001947D	HINDRIGHT	HR24	508.4	563.65	358.52	0	8.9	3827	39511	23529	0	124	583	74.96	66.85	83.39	903.83	536.5	20.19	15.3	29.73	190	753.17	612.5	74.67	9	9	0	0	0	4.54	28.99	580.8	9	186	179	1270	1996	1780.76	52.06	80.47	-24	44.43	0
5	956	DE001602631961	249	000191AB	0001947D	HINDRIGHT	HR24	609.78	502.17	313.83	0	13.18	2142	34112	21993	0	183	516	72.37	66.19	54.86	639.67	800.67	24.11	20.11	29.05	145	863.67	538.67	38	8	7	0	0	0	2.74	15.23	371.92	7	91	84	751	1002	1851.19	51.21	84.06	-24	17.18	0
6	166	DE001602631745	44	0001910D	0001947D	HINDRIGHT	HR24	699.08	432.27	303.93	0	4.73	1531	30402	21729	0	102	541	75.92	54.76	37.93	1421.17	19.33	19.38	16.5	26.81	108	795.83	588.67	55.83	10	10	0	0	0	5.73	21.54	449.18	10	147	138	1570	1406	1927.03	55.07	103.36	-24	29.5	0
6	166	DE001602631745	45	0001910D	0001947D	HINDRIGHT	HR24	613.27	512.02	309.1	0	5.13	1311	35961	22679	0	120	604	75.89	58.83	36.42	1423.17	17.17	19.45	15.12	26.12	119	712.67	680	47.67	11	10	0	0	0	8.18	22.21	372.29	10	133	124	2342	1184	1983.64	53.73	102.69	-24	26.96	0
6	467	DE001602285458	182	000191AB	000192CD	HINDLEFT	HR24	739.52	440.05	257.98	0	3.55	3715	29973	17273	0	28	469	75.14	65.1	52.18	743.83	696.5	20.07	14.61	26.3	123	639.17	770	31.17	9	10	0	0	0	6.21	20.52	503.56	10	77	70	1854	852	1657.76	63.4	108.24	16	24.71	0
6	467	DE001602285458	183	000191AB	000192CD	HINDLEFT	HR24	639.52	505.83	292.98	0	2.2	3872	35250	19689	0	27	512	75.89	68.68	53.78	858	582.33	18.93	11.86	24.58	119	682.5	721	36.83	9	8	0	0	0	4.69	18.19	446.08	8	94	87	1600	1012	1738.86	60.7	103.65	22	22.79	0
6	470	DE001602631169	116	0001947E	19100000000	HINDLEFT	HR24	709.28	492.95	216.38	0	16.08	2444	32841	17099	0	253	488	73.56	67.96	52.22	346.83	1093.5	21.53	17.88	27.33	104	954.67	449.5	36.17	19	19	0	0	0	9.49	88.23	868.51	14	105	93	1940	850	2018.81	52.56	76.54	16	55.82	0
6	470	DE001602631169	117	0001947E	19100000000	HINDLEFT	HR24	696.37	452.88	267.55	0	20.58	2541	29662	21280	0	331	437	72.29	67.16	55.85	255.5	1184.83	22.29	19.25	28.53	114	835.83	562.67	41.83	13	12	0	0	0	8.74	71.83	734.77	10	112	102	2610	1020	2039.14	53.49	83.66	16	54.41	0
6	933	DE001602631978	173	19453	19137	HINDLEFT	HR24	531.95	580.63	320.53	0	5.5	2745	40287	22915	0	90	567	75.26	71.5	67.74	763	677.33	21.5	17.02	26.64	131	798.67	598.67	43	8	7	0	0	0	4.58	9.85	254.2	6	105	99	841	1010	2109.9	58.62	87.7	24	14.1	0
6	933	DE001602631978	174	19453	19137	HINDLEFT	HR24	509.98	606.37	315.23	0	7.22	2883	42183	23407	0	101	583	75.01	72.07	67.49	778.5	662	21.83	18.22	26.64	110	837.17	562.67	40.5	7	7	0	0	0	3.93	10.82	286.19	6	96	93	820	991	2075.26	59.47	91.1	24	14.64	0
7	11	DE001602631607	55	19453	000192CD	HINDRIGHT	HR24	688.92	462.47	259.05	0	19.67	2383	27449	18775	0	333	384	63.23	71.51	46.49	756.17	684.17	17.11	11.52	25.27	126	799.67	611.33	29.5	8	9	0	0	0	5.51	31.26	581.12	8	83	76	1280	801	1858.66	69.52	132.29	-24	28.37	0
7	11	DE001602631607	56	19453	000192CD	HINDRIGHT	HR24	578.28	560.77	270.8	0	24.73	2035	32992	20170	0	448	461	62.89	71.64	49.72	873.33	567	17.88	9.62	24.41	147	767.67	635	37.67	8	8	0	0	0	3.9	32.68	504.96	7	101	96	1350	937	1973.22	68	118.34	-24	29.79	0
7	366	DE001602631105	106	000191AB	000191B3	HINDLEFT	HR24	516.1	575.1	337.58	0	9.4	2301	38796	25521	0	148	350	69.62	103.15	61.39	781.5	658.83	19.35	16.16	25.09	142	836.83	572	31.5	7	7	0	0	0	4.03	28.83	660.15	7	83	78	1292	853	1727.05	58.13	103.51	24	28.3	0
7	366	DE001602631105	110	000191AB	000191B3	HINDLEFT	HR24	522.25	587.72	324.8	0	4.92	2004	39199	25283	0	63	346	69.12	99.91	61.9	813.33	627.17	20.58	11.52	26.64	114	922.17	490.67	27.5	9	9	0	0	0	3.16	29.07	685.86	9	65	57	1169	762	1707.46	58.68	98.52	22	25.08	0
7	877	DE001602948222	145	0001910D	19100000000	HINDLEFT	HR24	659.98	473.95	299.33	0	5.78	1816	32901	23800	0	136	479	75.35	69.18	56.79	1399.17	41.17	19.06	14.95	27.5	85	778.33	625.5	36.5	11	11	0	0	0	4.75	31.26	655.93	10	106	97	1249	925	1798.33	61.06	133.86	24	32.74	0
7	877	DE001602948222	147	0001910D	19100000000	HINDLEFT	HR24	553.02	545.03	332.82	0	7.3	1560	38576	25750	0	134	561	76.92	68.78	59.29	1387.83	52.5	19.24	13.23	27.67	113	694	713	33.5	12	12	0	0	0	5.18	26.47	665.29	12	112	102	1292	852	1784.78	61.38	129.91	24	31.02	0
7	982	DE001602631596	146	0001947E	19202	HINDRIGHT	HR24	814.17	400.08	205.53	0	17.13	2476	23315	14716	0	258	405	62.62	56.97	46.22	695.17	745.17	18.42	12.72	26.98	127	1021.5	381.17	37.67	10	10	0	0	0	5.96	60.34	383.81	8	72	67	2868	957	2077.25	65.82	114.08	-24	30.33	0
7	982	DE001602631596	147	0001947E	19202	HINDRIGHT	HR24	823.85	404.17	184.47	0	22.8	2159	23353	13775	0	312	395	61.98	58.41	45.47	646.17	794.17	19.33	14.44	24.58	123	1023	383	34.33	12	12	0	0	0	6.61	49.7	395.68	7	59	57	2713	873	2114.5	61.54	107.34	-24	27.47	0
8	207	DE001602948128	44	0001947E	19137	HINDRIGHT	HR24	525.88	576.98	337.78	0	0	1355	38860	24265	0	0	545	74.19	70.13	59.03	617	823.33	17.18	13.06	24.75	125	724	663.17	53.33	12	12	0	0	0	4.27	24.91	547.47	12	161	150	1140	1381	1762.92	56.89	134.53	-24	33.94	0
8	207	DE001602948128	45	0001947E	19137	HINDRIGHT	HR24	479.03	598.4	362.58	0	0	1157	39910	24889	0	0	567	73.87	69.47	64.64	721.5	718.83	16.71	12.38	20.8	145	681	707	52.33	13	13	0	0	0	6.52	25.19	570.69	13	147	136	1270	1380	1733.69	58.61	137.47	-24	36.29	0
8	334	DE001602631079	185	19453	0001947D	HINDLEFT	HR24	837.6	366.58	202.18	0	29.33	3515	20316	14526	0	594	363	60.53	56.49	38.54	967.67	472.67	22.49	19.25	26.47	184	1070.83	337.83	31.67	12	12	0	0	0	8.15	30.35	809.95	12	85	76	864	823	1826.4	52.63	93.13	-24	31	0
8	334	DE001602631079	189	19259	0001947D	HINDLEFT	HR24	889.83	366.68	167.57	0	13.53	4549	21023	12230	0	212	382	62.74	55.68	31.8	667.33	773.17	17.46	13.75	25.78	137	1086.33	325	29	11	11	0	0	0	7.96	22415.4	800.51	11	70	62	731	780	1819.72	51.21	89.94	-24	5000.67	0
8	500	DE001602631153	338	19112	000192D0	HINDLEFT	HR24	730.93	480.47	220.43	0	7.25	3058	33243	16677	0	106	507	75.52	65.78	38.91	825	615.33	20.26	15.12	27.5	118	1018.5	384	37.83	11	11	0	0	0	4.54	30.88	401.58	11	85	77	1178	987	2010.65	56.95	114.35	24	22.03	0
8	500	DE001602631153	341	19112	000192D0	HINDLEFT	HR24	615	539.18	273.27	0	10.02	2641	37317	19396	0	150	572	76.19	65.56	37.87	886.67	553.67	19.66	13.58	26.47	155	980	427	33.5	8	8	0	0	0	4.45	27.76	362.57	8	74	69	1035	859	2063.41	55.98	110.67	24	19.73	0
8	788	DE001602631644	145	0001910D	000192CD	HINDRIGHT	HR24	582.15	593.33	264.9	0	0	676	40884	18205	0	0	581	76.15	69.71	60.37	1387.17	53.17	15.35	9.11	21.66	97	768.83	634.5	37	13	13	0	0	0	5.07	21.11	475.08	13	118	105	1157	830	2183.51	47.06	86.83	-24	24.15	0
8	788	DE001602631644	146	0001910D	000192CD	HINDRIGHT	HR24	594.52	546.35	299.13	0	0	665	37211	21359	0	0	522	75.16	71.11	56.62	1381.33	59	15.76	10.31	25.09	90	740.33	662.5	37.5	14	13	0	0	0	4.88	22.19	454.88	12	114	103	1254	839	2162.62	47.44	85.65	-24	24.78	0
9	552	DE001602631594	58	19259	18013	HINDRIGHT	HR24	654.07	522.57	253.23	0	8.65	2901	35796	17752	0	109	551	74.19	65.14	46	709.67	730.67	14.62	8.77	22.34	124	712	678.83	49.5	12	12	0	0	0	5.85	30.56	597.61	12	136	125	1008	1208	2001.08	50.15	103.3	-24	37.99	0
9	552	DE001602631594	59	19259	18013	HINDRIGHT	HR24	567.57	596.6	268.97	0	5.68	2355	40695	19138	0	88	639	73.69	63.99	42.01	733	707.33	14.92	9.28	21.48	116	807.83	590.67	41.83	8	9	0	0	0	6.95	36.14	644.51	9	114	108	976	1025	1985.41	49.11	104.41	-24	37.67	0
9	961	DE001602948532	43	0001910D	000192CD	HINDRIGHT	HR24	593.07	517.03	326.23	0	4.1	1136	30719	21893	0	38	558	67.17	55.09	70.64	1435	5.33	13.43	3.95	21.48	118	809.17	583.33	47.83	14	15	0	0	0	8.3	22.46	685.4	15	118	106	708	1187	2013.52	48.54	98.4	-24	36.42	0
9	961	DE001602948532	47	0001910D	000192CD	HINDRIGHT	HR24	575.98	557.75	296.67	0	9.5	989	34392	19314	0	97	538	68.73	63.35	62.92	1421.33	19	13.72	8.08	22	138	751.83	646.83	41.67	13	13	0	0	0	5.41	23.55	704.12	13	99	87	723	1054	2111.25	46.7	99.71	-24	33.9	0
10	137	DE001602631775	152	19112	000191B3	HINDRIGHT	HR24	598.58	467.43	358.27	0	13.97	1357	34202	27623	0	195	500	79.66	68.14	51.62	681.33	759.17	22.77	17.19	28.02	111	549.5	845.67	45.17	5	5	0	0	0	3.02	22.72	383.44	4	132	130	2194	1034	2203.42	46.39	82	-24	26.59	0
10	137	DE001602631775	153	19112	000191B3	HINDRIGHT	HR24	539.03	542.95	339.2	0	17.93	1464	40638	25090	0	208	570	80.88	71.26	57.57	804.5	635.83	21.98	18.05	27.67	120	698	701	41.33	5	5	0	0	0	5.43	19.81	446.72	5	124	121	1588	1006	2084.55	49.55	84.93	-24	25.17	0
10	305	DE001602285272	200	19259	19202	HINDLEFT	HR24	688.42	417.85	333.85	0	0	3679	28948	25503	0	0	366	73.17	77.21	50.54	538.67	901.67	17.68	11	21.48	121	899.67	499.83	40.83	8	8	0	0	0	4.34	22.5	441.7	8	91	84	837	976	2264.63	47.83	83.35	24	23.16	0
10	305	DE001602285272	205	19259	19202	HINDLEFT	HR24	691.97	405.5	342.85	0	0	3735	27309	25198	0	0	361	71.44	73.04	44.18	455.5	984.83	18.59	14.44	23.2	150	827	574.5	38.83	7	7	0	0	0	3.06	21.98	484.86	7	84	79	1180	928	2221.82	50.22	83.06	24	23.74	0
10	741	DE001602948339	56	0001947E	000184AD	HINDRIGHT	HR24	476.82	585.07	378.78	0	0	1009	40174	31360	0	0	632	75.35	59.73	63.53	604.33	836	18.53	10.31	23.72	108	740.83	658	41.67	10	10	0	0	0	7.01	10902.8	532.34	10	127	117	797	993	1940.47	56.29	122.23	24	4987.34	0
10	741	DE001602948339	57	0001947E	000184AD	HINDRIGHT	HR24	485.37	531.5	423.13	0	0	1340	36712	35153	0	0	578	75.09	63.77	68.02	598.83	841.5	17.38	10.83	23.55	87	612.17	786.33	41.83	10	10	0	0	0	6.98	21.09	611.13	10	124	116	911	1040	1890	57.45	126.62	24	32.32	0
11	309	DE001602948354	115	19453	000191FE	HINDRIGHT	HR24	405.8	602.07	419.78	0	11.37	932	47040	35687	0	190	714	85.59	66.12	56.23	785.33	655	22.85	16.16	35.06	86	767.33	640	33	5	5	0	0	0	9.68	23.97	695.75	5	90	86	1497	896	1719.14	67.1	131.97	-24	31.84	0
11	309	DE001602948354	116	19453	000191FE	HINDRIGHT	HR24	415.72	552.5	457.95	0	14.17	1002	41896	38376	0	207	633	83.75	66.13	58.93	761.17	679.17	24.55	17.53	36.09	111	697	702.5	40.83	8	7	0	0	0	9.82	26.1	608.49	7	120	113	1756	1059	1796.09	64.81	129.61	-24	34.81	0
11	358	DE001602631671	241	19112	000193D6	HINDRIGHT	HR24	647.67	532.4	240.15	0	18.6	2301	37827	16621	0	234	503	76.26	74.93	36.81	899.5	540.83	25.58	18.73	33.34	168	957.83	442.17	40.33	12	12	0	0	0	5.06	44.97	420.95	12	94	83	1459	966	2202.17	63.43	127.06	-24	29.19	0
11	358	DE001602631671	242	19112	000193D6	HINDRIGHT	HR24	541.65	573.42	307.45	0	13.42	2309	40906	20495	0	197	510	76.5	79.77	47.13	780.5	660	26.5	20.28	33	185	808	586.17	46.17	12	12	0	0	0	6.28	39.19	419.89	12	99	88	1600	1107	2273.09	58.98	118.76	-24	33.11	0
11	409	DE001602948379	99	19137	00018CB3	HINDLEFT	HR24	548.15	576.33	303.53	0	11.4	1230	43141	24652	0	169	710	81.02	60.04	64.27	660	780.33	19.67	11.52	31.45	102	803.67	592.5	44.17	25	24	0	0	0	15.43	52.86	446.86	23	128	106	2192	1178	1852.75	69.95	117.39	24	43.88	0
11	409	DE001602948379	101	19137	00018CB3	HINDLEFT	HR24	555.28	559.77	310.27	0	11.27	1274	42255	25715	0	185	706	81.04	59.57	57.61	353	1087.33	22.07	17.88	26.3	101	827.83	565.83	46.83	16	16	0	0	0	11.32	50.28	488.69	15	106	93	2093	1256	1876.78	66.91	102.93	24	42.39	0
11	875	DE001602948548	68	0001947E	19774	HINDLEFT	HR24	597.53	520.18	318.08	0	4.97	1584	38599	24299	0	82	578	81.38	66.11	85.52	638.83	801.5	23.47	16.5	29.91	122	784.17	614.17	42	9	9	0	0	0	8.96	52.1	542.57	9	105	97	1688	975	2187.61	49.22	111.71	24	43.09	0
11	875	DE001602948548	69	0001947E	19774	HINDLEFT	HR24	513.78	584	328.38	0	12.17	1357	43217	23851	0	212	623	81.75	68.93	97.5	588.67	851.67	23.83	18.91	31.11	160	687.67	709.17	43.5	9	9	0	0	0	19.2	51.57	558.01	9	116	107	1956	1013	2238.32	47.28	107.09	24	51.59	0
12	134	DE001602948313	225	19453	0001972A	HINDRIGHT	HR24	512.42	558.45	354.7	0	12.97	1090	40082	28829	0	160	588	78.95	68.03	60.33	734.5	705.83	24.73	19.94	29.22	114	756.5	636.83	47	9	9	0	0	0	6.26	29.87	573.52	9	124	116	1414	1213	1975.42	54.54	118.5	-24	35.33	0
12	134	DE001602948313	226	19453	0001972A	HINDRIGHT	HR24	470.63	564.43	391.57	0	11.02	941	41269	30869	0	126	610	79.31	67.27	59.58	792.17	648.17	26.95	21.83	30.59	115	757.5	644.83	38	7	7	0	0	0	5.69	28.84	536.75	7	106	99	1439	922	1977.36	56.13	118.03	-24	30.16	0
12	368	DE001602631631	203	0001947E	19774	HINDLEFT	HR24	703.37	491.73	230.88	0	15.95	715	37360	19577	0	205	230	78.91	130.94	41.4	757.83	682.5	24.2	19.25	27.33	97	1003.17	397.5	39.67	10	11	0	0	0	7.5	66.59	679.73	11	96	88	920	983	2122.42	49.73	101.51	24	42.45	0
12	368	DE001602631631	204	0001947E	19774	HINDLEFT	HR24	700.2	485.67	235.92	0	14.02	756	36979	18478	0	238	231	79.33	138.7	43.55	573.17	867.17	26.09	22.69	29.39	117	956	443.67	40.67	12	11	0	0	0	8.02	66.13	700.36	11	111	102	1085	986	2106.17	49.68	103.35	24	45.7	0
12	378	DE001602948157	142	19112	0001970B	HINDLEFT	HR24	250.4	632.62	548	0	7.75	976	44314	44478	0	153	632	73.16	69.45	76.75	831.83	608.5	25.54	17.19	31.11	103	713.33	683.5	43.5	11	11	0	0	0	8.79	33.33	544.49	11	121	116	1366	1098	1837.05	65.22	150.07	24	36.71	0
12	378	DE001602948157	143	19112	0001970B	HINDLEFT	HR24	278.9	667.15	487.17	0	6.9	1387	47282	39681	0	148	682	74	68.77	69.23	737.17	703.33	26.57	22	30.42	111	681.5	721.17	37.67	9	8	0	0	0	13.64	30.46	610.59	8	105	98	1284	989	1850.79	63.59	150.88	24	37.78	0
12	1034	DE001602948160	109	19137	00018D33	HINDRIGHT	HR24	491.48	568.48	368.08	0	10.18	1011	39288	29670	0	212	608	76.7	64.09	49.68	929.17	511.17	20.32	15.98	25.44	111	684.67	721	34.83	9	9	0	0	0	9.16	43.7	673.69	9	105	97	1763	824	1924.92	54.46	92.18	-24	42.51	0
12	1034	DE001602948160	111	19137	00018D33	HINDRIGHT	HR24	524.77	559	346.23	0	9.05	995	39222	27463	0	131	589	77.3	66.6	47.38	699.33	741	24.12	21.48	27.33	88	747.33	666.17	26.83	8	9	0	0	0	7.42	44.54	687.75	8	95	88	1669	640	1907.33	55.75	88.25	-24	37.45	0
13	93	DE001602948417	209	19453	0001970B	HINDRIGHT	HR24	483.47	644.7	297.45	0	11.7	805	48343	21474	0	157	699	81.5	68.68	52.98	814.33	626	22.45	18.91	26.12	147	703.67	683.83	52.83	14	14	0	0	0	5.28	33.05	633.17	14	119	108	1488	1355	2063.02	57.5	134.22	-24	41.56	0
13	93	DE001602948417	211	19453	0001970B	HINDRIGHT	HR24	528.4	610.97	288.07	0	9.23	628	45134	19727	0	152	624	79.81	68.24	50.94	837.17	603.17	24.03	20.8	27.16	157	701.67	688	50.67	12	11	0	0	0	4.37	30.5	665.04	11	107	96	1530	1318	1985.71	58.83	145.09	-24	40.16	0
13	520	DE001602631689	149	19137	0001972A	HINDRIGHT	HR24	322.27	678.83	435.88	0	2.55	413	44140	34716	0	26	640	70.08	68.43	68.35	864.83	575.5	22.26	17.53	26.81	96	702.5	701.67	36.17	10	9	0	0	0	7.01	24.49	712.45	9	107	99	1312	931	1773.75	60.25	122.74	-24	33.27	0
13	520	DE001602631689	150	19137	0001972A	HINDRIGHT	HR24	350.95	604.38	481.58	0	1.97	295	39363	40424	0	37	566	69.49	69.35	65.51	735.67	704.67	22.74	18.73	28.36	86	672.67	731	36.67	8	9	0	0	0	5.36	24.42	760.44	9	105	97	1336	1001	1769.09	60.83	128.82	-24	34.39	0
13	707	DE001602285689	237	0001947E	000191FE	HINDLEFT	HR24	621.52	532.85	270.75	0	12.68	994	36657	20925	0	167	560	74.3	65.07	50.08	632.17	808.17	24.73	19.59	28.53	89	850.5	560.67	29.17	9	9	0	0	0	11.18	48.76	940.63	9	81	73	1028	740	1842.01	57.87	103.02	24	44.72	0
13	707	DE001602285689	238	0001947E	000191FE	HINDLEFT	HR24	655.92	538.48	228.8	0	14.07	895	37007	16768	0	198	531	74.09	69.58	45.1	614.33	826	24.79	21.48	30.94	103	919.67	491.5	29.17	10	10	0	0	0	13.91	50.46	1091.42	8	77	71	859	784	1796.71	57.6	99.38	24	48.36	0
14	314	DE001602631536	158	19112	00018D33	HINDRIGHT	HR24	590.62	490.75	332.23	0	22.08	1748	32331	25155	0	365	483	71.21	66.7	48.2	948	492.33	32.24	28.02	36.09	115	679.17	729.5	31.67	13	13	0	0	0	7.59	28.9	704.37	13	91	81	1386	880	1737.67	61	132.24	-24	33.85	0
14	314	DE001602631536	160	19112	00018D33	HINDRIGHT	HR24	449.63	611.95	359.7	0	14.95	1398	40207	26528	0	305	583	70.98	69.14	50.2	974.67	465.67	27.48	23.38	34.2	139	723.33	678.33	38.67	10	9	0	0	0	7.4	24.74	609.58	9	97	90	1251	1026	1777.91	59.21	129.57	-24	31.85	0
14	848	DE001602631782	197	19137	00018C9C	HINDLEFT	HR24	454.42	629.6	344.35	0	11.63	592	42639	27708	0	144	606	74.86	70.08	44.9	807.83	632.5	22.12	17.02	26.98	78	651.67	756.5	32.17	8	8	0	0	0	6.14	18.92	718.28	8	90	84	991	850	1829.52	58.02	141.23	24	28.81	0
14	848	DE001602631782	198	19137	00018C9C	HINDLEFT	HR24	551.28	627.97	254.45	0	6.28	552	42593	19358	0	93	616	75.56	69.43	37.45	837	603.33	21.95	17.36	25.78	94	637.33	771.5	31.67	10	11	0	0	0	7.21	17.79	710.76	11	93	85	981	831	1851.06	59.01	143.22	24	28.36	0
14	988	DE001602948363	167	19453	000191FE	HINDLEFT	HR24	491.68	574.4	373.65	0	0.83	771	35148	25978	0	12	571	67.81	61.43	50.32	790.67	649.67	28.73	25.27	31.8	97	811.83	591.17	37.33	11	12	0	0	0	5.03	22.77	558.37	10	92	83	1267	1052	1794.61	62.05	102.87	24	26.85	0
14	988	DE001602948363	168	19453	000191FE	HINDLEFT	HR24	522.68	644.42	266.75	0	4.58	809	40194	18131	0	72	615	68.44	65.4	43.8	888.5	551.83	26.94	24.23	29.91	104	962.33	449	29	16	15	0	0	0	8.23	22.82	680.58	5	64	58	1030	863	1652.3	64.64	115.38	24	26.32	0
15	42	DE001602631986	195	19453	00018DD9	HINDLEFT	HR24	559.07	618.13	249.32	0	10.72	1074	43668	18266	0	164	616	76.92	69.66	69	956	484.33	27.12	22.86	32.48	107	734.17	676	30.17	13	12	0	0	0	5.78	22.05	512.63	12	88	76	1253	782	1938.81	57.84	109.02	24	24.13	0
15	42	DE001602631986	196	19453	00018DD9	HINDLEFT	HR24	510.22	600.18	320.53	0	9.52	910	42109	22610	0	144	597	76.58	68.38	78.57	921.67	518.67	26.18	21.48	30.77	142	636.33	771	33	11	12	0	0	0	6.61	22.49	477.42	12	105	94	1535	852	1974.8	57.36	110.6	24	25.82	0
15	426	DE001602631449	68	19112	0001970B	HINDRIGHT	HR24	503.08	454.63	454.98	0	21.12	1133	24925	37096	0	349	394	58.9	63.65	0	1440.5	0	30.55	25.78	34.38	144	511.67	898.33	30.33	11	11	0	0	0	8.83	39.98	385.85	11	88	78	2359	716	2222.88	54.08	113.22	-24	36.23	0
15	426	DE001602631449	69	19112	0001970B	HINDRIGHT	HR24	475.38	499.9	437.07	0	22.33	1182	27483	35725	0	336	418	59.05	65.55	0	1440.33	0	29.09	26.98	32.66	158	609.33	800.17	30.83	7	7	0	0	0	10.14	35.61	424.89	7	78	72	2157	774	2167.81	57.62	108.22	-24	33.3	0
15	851	DE001602948441	137	000192E7	00018D33	HINDRIGHT	HR24	561.73	554.13	306.5	0	15.73	712	36841	22924	0	281	578	73.94	63.49	54.15	943.83	496.5	28.24	24.23	32.83	129	698.83	711	30.67	12	11	0	0	0	11.13	40.17	657.83	6	91	85	2055	716	1847.67	56.91	109.95	-24	39.5	0
15	851	DE001602948441	139	000192E7	00018D33	HINDRIGHT	HR24	516.45	616.9	288.25	0	16.45	800	42167	20563	0	303	638	75.55	64.81	54.61	987.17	453.17	26.29	22.17	31.11	145	797.67	611	31.67	10	10	0	0	0	13.32	42.45	822.62	5	91	88	1687	819	1724.2	61.67	114.95	-22	43.63	0
15	918	DE001602631997	73	0001947E	00018CB3	HINDRIGHT	HR24	505.72	631.23	287.05	0	15.17	872	41757	19884	0	253	615	72.68	67.14	55.13	199.33	1241	27.05	21.31	31.8	172	433.17	964	43.17	8	8	0	0	0	7.74	22.8	752.67	8	112	107	1437	1107	1835.67	59.21	145.74	-24	40.19	0
15	918	DE001602631997	74	0001947E	00018CB3	HINDRIGHT	HR24	423	695.13	309	0	11.2	955	45574	21201	0	164	661	71.58	68.1	60.32	344.33	1096	26.41	22	35.06	159	505.5	890	45	10	11	0	0	0	7.5	24.49	751.52	11	135	125	1280	1153	1863.8	57.58	147.18	-24	41.29	0
[truncated: 5 more columns]
