# Supplementary material for: Use of Extended Characteristics of Locomotion and Feeding Behavior for Automated Identification of Lame Dairy Cows
Source: PLoS One. 2016 May 17;11(5):e0155796. doi: 10.1371/journal.pone.0155796 (PMC4871330; doi:10.1371/journal.pone.0155796)
Supplement: S3 Table — (XLSX) [file pone.0155796.s003.xlsx]

## Sheet: Data used for statistics
			Lamenessscoring												Noseband Sensor									Accelerometer											Clinical Examination
Study_Group	Animal_Nr	Ear_Tag	Flower_GB1	Flower_GB2	Flower_AS1	Flower_AS2	Flower_MA1	Flower_MA2	Flower	Flower2	Lame	Grade	Summary_Type	NBS_Serial#	ruminating_time	eating_time	ruminating_chews	eating_chews	bolus	chews_per_minute	chews_per_bolus	Accelerometer_Serial#	Accelerometer_Position	lying_time	standing_time	walking_time	lying_bouts	standing_bouts	walking_bouts	strides	stride_duration	stride_distance	walking_speed	lying_bout_duration	Age	Lactation_Nr	Days_in_Milk	Rectal_T1	Rectal_T2	Ketone1	Ketone2	BCS1	BCS2	BCS_mean	Heart_girth1	Belly_girth1	Lenght1	BW1	Heart_girth2
1	221	DE001602631144	3.5	3	3	3	3.5	3	3.16667	3	1	group LI	2x24h	00019118	510.675	365.775	34267	27021.5	540	74.3258	63.5093	0001947D	HINDLEFT	731.835	673.5	35	11	96	86.5	939	1751.27	140.183	0.800466	66.5305	5.4	4	127.5	38.9	38.5	1	1	2.75	2.5	2.75	199	225	163	609.962	203
1	402	DE001602631716	2.5	2.5	2	1.5	2.5	2.5	2.25	2.5	1	group LI	2x24h	0001947E	541.535	362.235	37803.5	28171.5	550	75.9786	69.3284	00019206	HINDRIGHT	554.58	835.585	50.165	5	107.5	102.5	1250.5	2035.87	116.38	0.57165	110.916	4.13	2	180.5	38.1	38.4	0	0	2.75	3	3	207	217	165	631.54	206
1	574	DE001602285701	3	2.5	3	2.5	3.5	2.5	2.83333	3	1	group LI	2x24h	00019453	511.395	274.665	33322	19209	550	71.4977	60.7358	000191B3	HINDLEFT	595.5	803.915	40.915	20	108	89	992	2071.89	105.858	0.510923	29.775	6.27	4	189.5	38.4	38.8	0	0	3	2.75	3	205	219	162	617.983	201
2	130	DE001602631685	3	2.5	2	2	3	2.5	2.5	2.5	1	group LI	2x24h	00019259	509.54	390.765	36898	27418	557.5	77.9093	66.3948	00019106	HINDRIGHT	620.335	774.085	45.915	7	133.5	127	1068	2104.82	116.69	0.554392	88.6193	4.28	2	47	38.8	38.7	1	1	3	3	3	210	216	168	649.982	215
2	371	DE001602285917	3.5	3	3	3	4	4	3.41667	3.5	1	group LII	2x24h	0001947C	521.975	193.535	34265	13538.5	514.5	70.6746	66.5218	00019137	HINDRIGHT	835.835	569.835	34.75	4.5	72.5	69	853	2036.58	95.3296	0.468087	185.741	5.9	3	501.5	38.5	38.4	0	1	3.5	3.25	3.5	217	218	165	666.872	216
2	871	DE001602285157	4.5	4.5	4	4.5	4	4.5	4.33333	4.5	1	group LIII	2x24h	000191AB	455.375	241.21	28670	16504	153	64.6042	105.031	000191B3	HINDRIGHT	931.75	478.665	29.915	8	89.5	84.5	715.5	2020.22	119.024	0.589162	116.469	7.43	5	77.5	38.2	38.3	1	0	2.5	2.25	2.5	211	220	170	665.903	209
3	121	DE001602631096	3	3.5	3	3	3	4	3.25	3.5	1	group LII	2x24h	00019453	598.135	329.29	45832.5	26789	741	82.2507	61.7243	00019472	HINDRIGHT	816.33	596.165	27.92	8	73	66	739.5	1812.82	109.439	0.603694	102.041	5.6	4	115	38.8	39	0	0	2.5	2.25	2.5	205	212	167	623.794	203
3	282	DE001602948177	4.5	4.5	4	4	4.5	4.5	4.33333	4.5	1	group LIII	2x24h	0001910D	529.97	257.625	37186.5	18263.5	536	74.8318	69.5802	00019118	HINDLEFT	803.33	598	39.08	8	93	86	958	2151.29	117.153	0.544572	100.416	3.34	2	43.5	38.6	39.1	0	0	2.5	2.5	2.5	198	202	161	565.503	194
3	807	DE001602631733	2	2	2	1.5	1.5	2.5	1.91667	2	0	group C	2x24h	00019183	596.225	301.265	46155.5	20611	712.5	83.1012	64.7071	000192F9	HINDRIGHT	688.42	711.835	40.085	9	106.5	98	993.5	1992.01	112.291	0.563708	76.4911	4.19	3	81	38.7	39.1	0	0	3.25	3.25	3.25	204	218	172	645.748	202
3	888	DE001602631902	3.5	3.5	3	3	2.5	3	3.08333	3	1	group LI	2x24h	0001947E	570.93	358.16	40871	26822.5	587	77.3924	69.9367	0001947D	HINDLEFT	503	892	45.33	9	117.5	109	1118.5	1981.29	98.949	0.499417	55.8889	3.87	2	69	38.8	39.4	0	0	2.5	2.75	2.75	199	222	164	608.721	199
4	76	DE001602631798	1.5	1.5	1.5	1.5	2	2.5	1.75	2	0	group C	2x24h	0001947E	613.79	431.075	41174	31721.5	625.5	72.7617	65.461	00019170	HINDLEFT	623.17	771	46.165	11	132.5	121.5	1228.5	1810.59	143.346	0.79171	56.6518	4.13	3	92.5	39	38.3	0	0	3.25	3.25	3.25	200	230	171	646.975	200
4	201	DE001602948192	3	3	3	3	3	2.5	2.91667	3	1	group LI	2x24h	0001910D	597.04	357.365	41508	24278.5	581	75.8295	70.9807	000192F9	HINDRIGHT	803.085	607.92	29.415	10	90.5	81	744.5	1894.28	116.156	0.613192	80.3085	3.34	2	112.5	39	38.6	0	1	3.25	3.25	3.25	194	215	161	571.497	196
4	220	DE001602948112	4	4	4	4	3.5	4	3.91667	4	1	group LIII	2x24h	000191AB	552.925	292.415	39066.5	22691.5	571	74.9455	68.484	00019118	HINDRIGHT	808	605.5	26.83	6	75	70	673.5	1887.24	119.81	0.63484	134.667	3.47	2	183.5	38.5	38.2	0	0	2.75	2.5	2.75	208	206	163	611.871	209
4	361	DE001602631560	4	4	4	3.5	4	3.5	3.83333	4	1	group LIII	2x24h	00019453	586.89	287.285	42058.5	22824.5	712	75.6039	58.1284	00019472	HINDRIGHT	908.83	493.08	38.5	15	104	90.5	984.5	1872.87	72.3096	0.386089	60.5887	4.64	3	104.5	38.7	39.2	1	0	2	2	2	201	210	163	594.198	199
5	31	DE001602948138	2	1.5	1.5	1.5	2	1.5	1.66667	1.5	0	group C	2x24h	0001910D	577.85	378.025	43104.5	30643	678	80.4001	63.1786	000192F9	HINDLEFT	687.085	713.085	40.165	9	126.5	118.5	1029.5	1746.82	136.565	0.781788	76.3428	3.47	2	73.5	38.6	38.4	0	1	3	2.75	3	206	217	163	621.627	203
5	895	DE001602631773	4	4	3.5	3.5	4	4	3.83333	4	1	group LIII	2x24h	0001947E	577.08	278.03	38349.5	19610.5	556	73.096	67.8952	00019202	HINDLEFT	672.165	726.5	41.665	8.5	103	95.5	1061	1913.12	85.6762	0.447835	79.0782	4.23	3	155.5	38.5	38.5	0	0	3	2.75	3	200	213	163	595.321	200
5	904	DE001602948368	2.5	2.5	2.5	2.5	2	2	2.33333	2.5	1	group LI	2x24h	00019453	580.555	396.74	44473	28417.5	716	81.2425	61.9615	000192D0	HINDRIGHT	846.75	558.415	35.165	11	90.5	82.5	902.5	1857.62	109.012	0.586838	76.9773	3.08	2	47.5	38.7	38.6	0	0	3.25	3	3.25	199	229	164	619.235	199
5	956	DE001602631961	3.5	3	3	3	3.5	2.5	3.08333	3	1	group LI	2x24h	000191AB	532.91	336.175	36811.5	22761	549.5	73.7397	66.5401	0001947D	HINDRIGHT	808.42	575.585	56.335	8	138.5	131.5	1499	1804.3	81.6699	0.45264	101.052	3.85	2	247.5	38.1	38.5	0	0	2.75	3.25	3	202	212	169	620.175	202
6	166	DE001602631745	2	1.5	2	2	2	2	1.91667	2	0	group C	2x24h	0001910D	472.145	306.515	33181.5	22204	572.5	75.9037	56.907	0001947D	HINDRIGHT	754.25	634.335	51.75	10	140	131	1295	1952.91	103.054	0.527693	75.425	4.29	3	44.5	38.7	38.9	1	0	3.25	3.25	3.25	205	220	160	612.955	203
6	467	DE001602285458	3	3	3	3	3	3	3	3	1	group LI	2x24h	000191AB	472.94	275.48	32611.5	18481	490.5	75.5411	66.9685	000192CD	HINDLEFT	660.835	745.5	34	9	85.5	78.5	932	1701.79	105.748	0.621393	73.4261	7	5	182.5	38.6	38.9	0	0	2.75	2.5	2.75	207	220	167	642.576	209
6	470	DE001602631169	4	4.5	3.5	4	4.5	4.5	4.16667	4	1	group LIII	2x24h	0001947E	472.915	241.965	31251.5	19189.5	462.5	72.9519	67.5821	000191E8	HINDLEFT	895.25	506.085	39	12	108.5	97.5	935	2029.9	80.4236	0.396195	74.6042	5.53	4	116.5	38.5	38.3	0	0	2	2	2	209	211	173	655.414	210
6	933	DE001602631978	3.5	3.5	3	3	3	3.5	3.25	3.5	1	group LII	2x24h	00019453	593.5	317.88	41235	23161	575	75.1323	71.789	00019137	HINDLEFT	817.92	580.67	41.75	6	100.5	96	1000.5	2092.74	89.3839	0.427113	136.32	3.85	2	173.5	38.6	38.6	0	0	2.75	2.5	2.75	205	221	170	647.107	207
7	11	DE001602631607	3.5	3.5	3	4	4	3.5	3.58333	3.5	1	group LII	2x24h	00019453	511.62	264.925	30220.5	19472.5	422.5	63.0437	71.5809	000192CD	HINDRIGHT	783.67	623.165	33.585	7.5	92	86	869	1920.42	124.769	0.649697	104.489	4.68	3	55.5	38.9	38.6	0	0	2.75	2.5	2.75	216	229	175	712.661	215
7	366	DE001602631105	3	3	2.5	2.5	2	2	2.5	2.5	1	group LI	2x24h	000191AB	581.41	331.19	38997.5	25402	348	69.3673	101.539	000191B3	HINDLEFT	879.5	531.335	29.5	8	74	67.5	807.5	1717.81	101.156	0.588865	109.938	5.77	4	108	38.6	38.5	0	0	2.5	2.75	2.75	211	213	174	668.449	205
7	877	DE001602948222	1	1	1	1	1.5	1.5	1.16667	1	0	group C	2x24h	0001910D	509.49	316.075	35738.5	24775	520	76.1898	68.9642	000191E8	HINDLEFT	736.165	669.25	35	11	109	99.5	888.5	1791.83	131.966	0.736487	66.9241	3.46	2	146	38.8	38.7	1	0	3.25	3.25	3.25	199	216	169	616.034	199
7	982	DE001602631596	4.5	3.5	4	3.5	4	3	3.75	4	1	group LIII	2x24h	0001947E	402.125	195	23334	14245.5	400	62.2984	57.681	00019202	HINDRIGHT	1022.25	382.085	36	7.5	65.5	62	915	2095.02	110.865	0.529182	136.3	4.7	3	146.5	38.5	38.7	0	0	2.75	2.75	2.75	209	219	170	657.635	210
8	207	DE001602948128	2	2	1.5	1.5	2.5	2.5	2	2	0	group C	2x24h	0001947E	587.69	350.18	39385	24577	556	74.0271	69.7935	00019137	HINDRIGHT	702.5	685.085	52.83	12.5	154	143	1380.5	1748.31	135.999	0.777891	56.2	3.7	2	44.5	39	38.3	1	1	3.5	3.25	3.5	217	229	175	716.044	213
8	334	DE001602631079	3.5	3.5	3.5	3.5	3.5	3.5	3.5	3.5	1	group LII	2x24h	00019453	366.63	184.875	20669.5	13378	372.5	61.6352	56.0747	0001947D	HINDLEFT	1078.58	331.415	30.335	11.5	77.5	69	801.5	1823.15	91.5778	0.502305	93.7896	5.92	3	187	38.6	38.2	0	0	2.25	2.25	2.25	209	218	173	665.928	207
8	500	DE001602631153	3	3	3.5	3	3.5	3.5	3.25	3.5	1	group LII	2x24h	00019112	509.825	246.85	35280	18036.5	539.5	75.8743	65.6634	000192D0	HINDLEFT	999.25	405.5	35.665	9.5	79.5	73	923	2035.2	112.638	0.553447	105.184	5.73	3	339.5	38.6	38.2	0	0	3.5	3.25	3.5	216	230	174	710.898	212
8	788	DE001602631644	3	2.5	3	2.5	2.5	2.5	2.66667	2.5	1	group LI	2x24h	0001910D	569.84	282.015	39047.5	19782	551.5	75.6754	70.3726	000192CD	HINDRIGHT	754.58	648.5	37.25	12.5	116	104	834.5	2173.01	86.2368	0.396854	60.3664	4.71	3	145.5	38.5	38.3	0	0	2.5	2.5	2.5	214	236	176	719.674	212
9	552	DE001602631594	3	3	2.5	2.5	2.5	3	2.75	3	1	group LI	2x24h	00019259	559.585	261.1	38245.5	18445	595	73.9235	64.5225	00018013	HINDRIGHT	759.915	634.75	45.665	10.5	125	116.5	1116.5	1993.89	103.81	0.520639	72.3729	4.84	3	58.5	38.7	38.6	0	0	3.5	3.5	3.5	230	229	175	760.023	233
9	961	DE001602948532	4	4.5	4	4	4	4	4.08333	4	1	group LIII	2x24h	0001910D	537.39	311.45	32555.5	20603.5	548	67.9796	59.1446	000192CD	HINDRIGHT	780.5	615.08	44.75	14	108.5	96.5	1120.5	2059.48	99.0161	0.480781	55.75	2.99	2	45	38.7	38.7	0	0	2.75	2.5	2.75	201	209	165	599.226	200
10	137	DE001602631775	3.5	3	2.5	2.5	3.5	3.5	3.08333	3	1	group LI	2x24h	00019112	505.19	348.735	37420	26356.5	535	80.3156	69.8021	000191B3	HINDRIGHT	623.75	773.335	43.25	4.5	128	125.5	1020	2144.8	83.4449	0.389057	138.611	4.51	3	152.5	39.1	38.7	0	0	2.5	2.75	2.75	219	250	173	747.822	220
10	305	DE009602285272	3.5	4	3	3.5	4	4	3.66667	3.5	1	group LII	2x24h	00019259	411.675	338.35	28128.5	25350.5	363.5	72.318	75.1393	00019202	HINDLEFT	863.335	537.165	39.83	7.5	87.5	81.5	952	2243.76	83.2087	0.370844	115.111	7.64	5	202.5	38.2	38.2	0	0	3.5	3.5	3.5	212	243	173	713.627	214
10	741	DE001602948339	1.5	1.5	2	2	2	2	1.83333	2	0	group C	2x24h	0001947E	558.285	400.955	38443	33256.5	605	75.2262	61.6599	000184AD	HINDRIGHT	676.5	722.165	41.75	10	125.5	116.5	1016.5	1914.65	124.476	0.650122	67.65	3.42	2	56.5	38.9	38.6	0	0	3	3	3	197	224	172	631.079	196
11	309	DE001602948354	1.5	1.5	1.5	1.5	1.5	1.5	1.5	1.5	0	group C	2x24h	00019453	577.285	438.865	44468	37031.5	673.5	84.7095	66.1247	000191FE	HINDRIGHT	732.165	671.25	36.915	6	105	99.5	977.5	1760.82	130.692	0.742219	122.028	3.57	2	115.5	38.5	38.4	0	0	3.5	3.5	3.5	206	229	176	682.096	206
11	358	DE001602631671	4	3.5	3.5	3.5	3.5	3.5	3.58333	3.5	1	group LII	2x24h	00019112	552.91	273.8	39366.5	18558	506.5	76.3845	77.3667	000193D6	HINDRIGHT	882.915	514.17	43.25	12	96.5	85.5	1036.5	2240.04	122.628	0.547435	73.5763	4.91	3	241.5	38.1	38.7	0	2	2.5	2.5	2.5	211	226	175	691.24	209
11	409	DE001602948379	4.5	4.5	4	4	4.5	4.5	4.33333	4.5	1	group LIII	2x24h	00019137	568.05	306.9	42698	25183.5	708	81.0299	59.8057	00018CB3	HINDLEFT	815.75	579.165	45.5	19	117	99.5	1217	1865.15	109.928	0.589381	42.9342	3.51	2	100	38.8	38.7	0	0	2	2	2	199	208	166	594.223	200
11	875	DE001602948548	3	3	3	3	3.5	3	3.08333	3	1	group LI	2x24h	0001947E	552.09	323.23	40908	24075	600.5	81.5757	67.5728	00019774	HINDLEFT	735.92	661.67	42.75	9	110.5	102	994	2213.45	109.356	0.494052	81.7689	3.19	2	68.5	38.4	38.5	missing	0	3.25	3.25	3.25	209	225	162	640.527	211
12	378	DE001602948157	1.5	1.5	1.5	1.5	2	2	1.66667	1.5	0	group C	2x24h	00019112	649.885	517.585	45798	42079.5	657	73.5912	69.0971	0001970B	HINDLEFT	697.415	702.335	40.585	9.5	113	107	1043.5	1843.56	150.454	0.816104	73.4121	3.95	2	142.5	38.5	38.4	0	0	2.75	2.75	2.75	201	234	169	649.836	199
12	134	DE001602948313	2.5	2.5	2.5	2.5	2.5	1.5	2.33333	2.5	1	group LI	2x24h	00019453	561.44	373.135	40675.5	29849	599	79.131	67.643	0001972A	HINDRIGHT	757	640.83	42.5	8	115	107.5	1067.5	1976.26	118.297	0.598591	94.625	3.67	2	225.5	38.5	38.5	0	0	3.5	3.5	3.5	211	232	173	693.722	209
12	368	DE001602631631	4.5	4	4	4	4	4	4.08333	4	1	group LIII	2x24h	0001947E	488.7	233.4	37169.5	19027.5	230.5	79.1187	134.828	00019774	HINDLEFT	979.585	420.585	40.17	11	103.5	95	984.5	2114.28	102.431	0.484474	89.0532	5.01	3	203.5	38.2	38.7	0	1	3.25	3.25	3.25	209	230	174	687.217	218
12	1034	DE001602948160	3	3.5	3	3	3	3	3.08333	3	1	group LI	2x24h	00019137	563.74	357.155	39255	28566.5	598.5	76.9975	65.3251	00018D33	HINDRIGHT	716	693.585	30.83	8.5	100	92.5	732	1917.23	90.462	0.471837	84.2353	3.94	2	110	38.6	38.8	0	0	3	3	3	205	230	174	673.685	210
13	520	DE001602631689	2	2	2.5	2	2.5	2	2.16667	2	0	group C	2x24h	00019137	641.605	458.73	41751.5	37570	603	69.8021	68.8618	0001972A	HINDRIGHT	687.585	716.335	36.42	9	106	98	966	1771.34	125.89	0.710707	76.3983	4.97	3	149.5	38.5	38.5	0	0	2.75	2.75	2.75	202	230	173	660.271	203
13	93	DE001602948417	3	3.5	2.5	3	2.5	3	2.91667	3	1	group LI	2x24h	00019453	627.835	292.76	46738.5	20600.5	661.5	80.6777	68.4725	0001970B	HINDRIGHT	702.67	685.915	51.75	12.5	113	102	1336.5	2024.9	139.58	0.689317	56.2136	3.54	2	210	38.4	38.3	1	1	3	3.25	3.25	204	233	174	674.808	208
13	707	DE001602285689	4	4	3.5	3.5	4	4	3.83333	4	1	group LIII	2x24h	0001947E	535.665	249.775	36832	18846.5	545.5	74.1944	67.2651	000191FE	HINDLEFT	885.085	526.085	29.17	8.5	79	72	762	1818.71	101.147	0.556151	104.128	7.05	4	237.5	38.3	38.2	0	0	2.25	2.25	2.25	206	227	171	662.767	206
14	314	DE001602631536	2	2	2.5	2	2	2	2.08333	2	0	group C	2x24h	00019112	551.35	345.965	36269	25841.5	533	71.0824	68.0344	00018D33	HINDRIGHT	701.25	703.915	35.17	11	94	85.5	953	1759.33	130.803	0.74348	63.75	5.32	4	159	38.7	38.5	1	0	3.25	3	3.25	206	228	170	661.004	202
14	848	DE001602631782	3	3	2	2.5	2	2.5	2.5	2.5	1	group LI	2x24h	00019137	628.785	299.4	42616	23533	611	75.2095	69.7523	00018C9C	HINDLEFT	644.5	764	31.92	9.5	91.5	84.5	840.5	1840.17	142.214	0.77283	67.8421	4.81	3	197.5	38.6	38.5	0	0	3.25	2.75	3	205	235	176	687.725	206
14	988	DE001602948363	3.5	3	4	3	3.5	3.5	3.41667	3.5	1	group LII	2x24h	00019453	609.41	320.2	37671	22054.5	593	68.1431	63.4886	000191FE	HINDLEFT	887.08	520.085	33.165	7.5	78	70.5	957.5	1730.48	108.508	0.627039	118.277	3.68	2	167.5	38.3	38.3	0	0	3.5	3.25	3.5	206	242	176	701.622	213
15	918	DE001602631997	1.5	1.5	1.5	1.5	2	2	1.66667	1.5	0	group C	2x24h	0001947E	663.18	298.025	43665.5	20542.5	638	72.1035	67.6373	00018CB3	HINDRIGHT	469.335	927	44.085	9.5	123.5	116	1130	1850.02	146.475	0.791746	49.4037	4.38	3	73.5	38.7	38.5	1	0	2.75	2.75	2.75	208	243	170	690.3	208
15	42	DE001602631986	3.5	3.5	3	2.5	4	3	3.25	3.5	1	group LII	2x24h	00019453	609.155	284.925	42888.5	20438	606.5	76.7525	69.03	00018DD9	HINDLEFT	685.25	723.5	31.585	12	96.5	85	817	1957.58	109.844	0.561122	57.1042	4.41	2	195.5	38.5	38.3	1	0	3	3	3	211	236	172	696.465	209
15	426	DE001602631449	3.5	3.5	3.5	3.5	2.5	3	3.25	3.5	1	group LII	2x24h	00019112	477.265	446.025	26204	36410.5	406	58.9786	64.6281	0001970B	HINDRIGHT	560.5	849.25	30.58	9	83	75	745	2194.27	110.623	0.504143	62.2778	5.54	4	68.5	38.2	38.3	1	0	2.75	2.75	2.75	210	225	175	686.355	212
15	851	DE001602948441	3	3.5	3	3.5	3	2.5	3.08333	3	1	group LI	2x24h	000192E7	585.515	297.375	39504	21743.5	608	74.7881	64.1826	00018D33	HINDRIGHT	748.25	661	31.17	5.5	91	86.5	767.5	1781.79	112.618	0.632048	136.045	3.52	2	138	38.7	38.4	0	0	3	3	3	203	220	173	648.634	202
[truncated: 31 more columns]

## Sheet: Legend
Variable	Definition
Study_Group	as defined in materials and methods
Animal_Nr	individual neckband animal number
Ear_Tag	complete eartag number
Flower_GB1	Lameness scoring according to Flower and Weary from Videos at day -1; Scorer 1
Flower_GB2	Lameness scoring according to Flower and Weary from Videos at day 4; Scorer 1
Flower_AS1	Lameness scoring according to Flower and Weary from Videos at day -1; Scorer 2
Flower_AS2	Lameness scoring according to Flower and Weary from Videos at day 4; Scorer 2
Flower_MA1	Lameness scoring according to Flower and Weary from Videos at day -1; Scorer 3
Flower_MA2	Lameness scoring according to Flower and Weary from Videos at day 4; Scorer 3
Flower	Mean of the six Scores
Flower2	Mean of the six Scores rounded to the next higher quarters
Lame	1= lame (≥2.5); 0= not lame (≤2)
Grade	Group C ≤2; Group LI =2.5-3; Group LII = 3.5; Group LIII ≥4
Summary_Type	2x24h; averaged summary of two days, with means and weighted means, respectively
NBS_Serial#	Serialnumber of noseband sensor
ruminating_time	Time spent ruminating during 24h, in min
eating_time	Time spent eating during 24h, in min
ruminating_chews	Number of ruminating chews during 24h
eating_chews	Number of eating chews during 24h
bolus	Number of boluses during 24h
chews_per_minute	Ruminating chews per ruminating minute, in chews/min
chews_per_bolus	Ruminating chews per ruminating bolus, in chews/bolus
Accelerometer_Serial#	Serialnumber of accelerometer
Accelerometer_Position	Foot wich accelerometer was attached to
lying_time	Time spent lying down during 24h, in min
standing_time	Time spent in an upright position but not walking during 24h, in min
walking_time	Time spent walking during 24h, in min
lying_bouts	Number of lying bouts during 24h
standing_bouts	Number of standing bouts during 24h
walking_bouts	Number of walking bouts during 24h
strides	Number of strides during 24h
stride_duration	Mean stride duration during 24h, in ms
stride_distance	Mean stride distance during 24h, in cm
walking_speed	Mean calculated walking speed during 24h, in m/s
lying_bout_duration	Mean lying bout duration during 24h, in min
Age	Age at first day of recording period in years
Lactation_Nr	Lactation Number at recording period
Days_in_Milk	Days in milk during recording period, mean of included days
Rectal_T1	rectal temperature at selection day in degrees Celsius
Rectal_T2	rectal temperature at day 4 in degrees Celsius
Ketone1	Urine ketone at selection day as measured with Ketostix, (Bayer AG, Leverkusen, Germany)
Ketone2	Urine ketone at selection day as measured with Ketostix, (Bayer AG, Leverkusen, Germany)
BCS1	BCS at selection day
BCS2	BCS at day 4
BCS_mean	mean BCS
Heart_girth1	Heart girth at selection day
Belly_girth1	Belly girth at selection day
Lenght1	lenght at selection day
BW1	Calculated Bodyweight at selection day
Heart_girth2	Heart girth at day 4
Belly_girth2	Belly girth at day 4
Lenght2	lenght at day 4
BW2	Calculated Bodyweight at day 4
BW_mean	Mean Bodyweight of selection day and day 4
WH1	withers height at selection day
WH2	withers height at day 4
WH_mean	Mean withers height of selection day and day 4
MY1	Milkyield at day 1
MY2	Milkyield at day 2
MY_mean	Mean milkyield of day 1 and 2
Standingcounter_Walkingspeed	Values after appliction of model-equation of the model "standing bouts + walking speed" for determination of cutoff- value in ROC-Analysis
Eatingtime_Standingbouts_Walkingspeed	Values after appliction of model-equation of the model "eating time + standing bouts + walking speed" for determination of cutoff- value in ROC-Analysis
FP1	Foot pathology 1
FP2	Foot pathology 2 (if existing)
FP3	Foot pathology 3 (if existing)
FP4	Foot pathology 4 (if existing)
FP5	Foot pathology 5 (if existing)
FP6	Foot pathology 6 (if existing)
FP7	Foot pathology 7 (if existing)
DD	Digital dermatitis stages according to Berry et al. (2012), M1 =1; M2 =2; M3 = 3; M4 = 4; M4.1 = 4.1; M5 =5
ID	Interdigital dermatitis present = 1; absent = 0
HHE	Heel horn erosion present = 1; absent = 0
SHD	Sole hemorrhage diffused present = 1; absent = 0
SHC	sole hemorrhage circumscribed present = 1; absent = 0
TS	Thin sole present = 1; absent = 0
SU	Sole ulcer present = 1; absent = 0
DS	Double sole present = 1; absent = 0
TU	Toe ulcer present = 1; absent = 0
IH	Interdigital hyperplasia present = 1; absent = 0
IP	Interdigital phlegmone present = 1; absent = 0
WLA	White line abscess present = 1; absent = 0
